# Supplementary material for: Euo is a developmental regulator that represses late genes and activates midcycle genes in Chlamydia trachomatis
Source: mBio. 2023 Aug 11;14(5):e00465-23. doi: 10.1128/mbio.00465-23 (PMC10653925; doi:10.1128/mbio.00465-23)
Supplement: Table S1 — Number of reads. [file mbio.00465-23-s0007.xlsx]

## Sheet: Reads and coverages
Sample	Replicate	Hours post infection	Treatment	Total reads	Reades mapped to Ct	% Reads mapped to Ct	Coverage
pBOMB	1	16	Induced	10215574	414275	4.05533	39.8785
pBOMB	2	16	Induced	13091640	565342	4.31834	54.4204
ptet-euo	1	16	Induced	13406422	391171	2.91779	37.6545
ptet-euo	2	16	Induced	12644212	333394	2.63673	32.0928
pBOMB	1	28	Induced	33067124	4872624	14.7356	469.044
pBOMB	2	28	Induced	48271710	6236827	12.9203	600.363
ptet-euo	1	28	Induced	36642330	2678955	7.31109	257.879
ptet-euo	2	28	Induced	34360258	2966347	8.63308	285.544
pBOMB	1	32	Induced	86701216	6904646	7.96372	664.648
pBOMB	2	32	Induced	81343596	6627391	8.1474	637.959
ptet-euo	1	32	Induced	83312252	3410982	4.09421	328.345
ptet-euo	2	32	Induced	69877342	7914461	11.3262	761.854
pBOMB	1	36	Induced	65988996	6642892	10.0667	639.452
pBOMB	2	36	Induced	78874784	7097233	8.9981	683.187
ptet-euo	1	36	Induced	80022406	10817924	13.5186	1041.34
ptet-euo	2	36	Induced	42831782	5774673	13.4822	555.876
0ng				78436190	1014299	1.29315	97.6375
50ng				102665362	505839	0.492707	48.6926
Input				71553224	1204707	1.68365	115.966
Supplementary table T1 Total reads, mapped reads and sequencing depths for RNA-seq libraries and ChIP-seq libraries.

## Sheet: Primers and probes
		Primers For qRT-PCR
1	T1865	GCTATAAATTTTTAAAAATAGCAGTTG		groES-promoter
2	T1866	GGATTTGAACGATAGAACGTTCAG		groES-promoter
3	T1873	GCTTTGATTTGCTAATTACCTGTTATTAG		omcA-promoter
4	T1874	GAAACTAGCCCTCATAGACAATATTACT		omcA-promoter
5	T1879	GCAAAATATTAAAAACGTTTTTATTAATC		scc2-promoter
6	T1880	GATAATTCCTAAAAAAATAAAATAAC		scc2-promoter
7	T1943	GTGGACGAACAGTCTCTACTATTTT		fliF F promoter
8	T1944	AAAGAGCCCTTTTGTCTTCTG		fliF R promoter
9	T3244	TGCACCACCAACTGCTTAGC		GAPD_F RT-qPCR reference gene
10	T3245	GGCATGGACTGTGGTCATGAG		GAPD_R RT-qPCR reference gene
11	T3256	ACTTTTGGTACATTGTGGCTTCAA		YWHAZ_F RT-qPCR reference gene
12	T3257	CCGCCAGGACAAACCAGTAT		YWHAZ_R RT-qPCR reference gene
13	T3369	GGATGATACAGGGTGATAG		23s rRNA no binding control
14	T3370	CCAGATTCAGACTAGGTTTCAC		23s rRNA no binding control
15	T3371	CGATTACGTCTGTAATCCTC		EUO ORF for no binding control
16	T3372	CTCGTCAGGCTATCTATGTTG		EUO ORF for no binding control
31	T3781	CAAATCTTGGCCTGTCTTG		RT-qPCR EUO 5' UTR
32	T3782	GTGGAAAGGGCTTGTCC		RT-qPCR EUO 5' UTR
		Probes For EMSA
17	T3734	TTGCAAAATCCTTAAAAAGAGAAGGTAATATTTTCCCAACAAAAAACTTA	50bp EUO Upstream element (183-233) for EMSA	1 EUO Upstream element for EMSA
18	T3735	TAAGTTTTTTGTTGGGAAAATATTACCTTCTCTTTTTAAGGATTTTGCAA	50bp EUO Upstream element (183-233) for EMSA	1 EUO Upstream element for EMSA
19	T3736	TAATATTTTCCCAACAAAAAACTTATTAATCAAGTGGTTTGTTAAAAATA	50bp EUO Upstream element (208-258) for EMSA	2 EUO Upstream element for EMSA
20	T3737	TATTTTTAACAAACCACTTGATTAATAAGTTTTTTGTTGGGAAAATATTA	50bp EUO Upstream element (208-258) for EMSA	2 EUO Upstream element for EMSA
21	T3738	TTAATCAAGTGGTTTGTTAAAAATAAATGCTATTTTTGAAACAAAGTTTT	50bp EUO Upstream element (233-283) for EMSA	3 EUO Upstream element for EMSA
22	T3739	AAAACTTTGTTTCAAAAATAGCATTTATTTTTAACAAACCACTTGATTAA	50bp EUO Upstream element (233-283) for EMSA	3 EUO Upstream element for EMSA
23	T3740	AATGCTATTTTTGAAACAAAGTTTTGTAAAGTTTTTTACAATAGGAGAGA	50bp EUO Upstream element (258-308) for EMSA	4 EUO Upstream element for EMSA
24	T3741	TCTCTCCTATTGTAAAAAACTTTACAAAACTTTGTTTCAAAAATAGCATT	50bp EUO Upstream element (258-308) for EMSA	4 EUO Upstream element for EMSA
25	T3742	GTAAAGTTTTTTACAATAGGAGAGATTTTGTCCTCTCCTCTACTCTGAGA	50bp EUO Upstream element (283-333) for EMSA	5 EUO Upstream element for EMSA
26	T3743	TCTCAGAGTAGAGGAGAGGACAAAATCTCTCCTATTGTAAAAAACTTTAC	50bp EUO Upstream element (283-333) for EMSA	5 EUO Upstream element for EMSA
27	T3744	TTTTGTCCTCTCCTCTACTCTGAGATGACTAGAGAGGATAATACAGACTT	50bp EUO Upstream element (308-358) for EMSA	6 EUO Upstream element for EMSA
28	T3745	AAGTCTGTATTATCCTCTCTAGTCATCTCAGAGTAGAGGAGAGGACAAAA	50bp EUO Upstream element (308-358) for EMSA	6 EUO Upstream element for EMSA
29	T3934	AGACAATATTACATTATAAAATAAAAATTATATCAATTGTTTTTTAAAAC	50bp omcA Upstream element (92-141 ) for EMSA	omcA Upstream element for EMSA
30	T3935	GTTTTAAAAAACAATTGATATAATTTTTATTTTATAATGTAATATTGTCT	50bp omcA Upstream element (91-141 ) for EMSA	omcA Upstream element for EMSA
		Plasmids
31	PMT1918	PTet Euo	C.t omcA promoter for GFP and EUO under tet promoter
32	PMT1919	pBOMB	C.t omcA promoter for GFP
33	PMT1919	pET22b+ EUO-His	pET22b+ EUO-His
Supplementary table T1 Primers and probes used in this study.
