# Supplementary material for: Euo is a developmental regulator that represses late genes and activates midcycle genes in Chlamydia trachomatis
Source: mBio. 2023 Aug 11;14(5):e00465-23. doi: 10.1128/mbio.00465-23 (PMC10653925; doi:10.1128/mbio.00465-23)
Supplement: Table S2 — Time point wise RNA-seq and DIP-seq. [file mbio.00465-23-s0008.xlsx]

## Sheet: 16hpi
observation	geneName	geneStart	geneEnd	transcript	Strand	putativeTSS	foldChange	foldChangePvalue	dipPeak	peakStart	peakEnd	peakCenter	peakLength	readcountInputRPKM	readcountInputTotal	readcont50ngRPKM	readcont50ngTotal	readcont0ngRPKM	readcont0ngTotal	peakShapeScore	peakPvalue	Cutoff( p≤0.05, Pass =0, Fail=1)	Cutoff(-1.33≥fold-change≥1.33, Pass=0, Fail=1)	Diferentially expressed (Pass =1, Fail =0)	DIP Peak(Pass =1, Fail =0)	Directly regulated (Pass=1, Fail=0)	Indirectly regulated(Pass=1, Fail=0)	Aleast one differentially expressed	Up-regulated	Down-regulated	Maximum expression timepoint (hpi)	Directly upregulated	Directly downregulated		Gene Ontology (biological process)	Gene Ontology (cellular component)	Gene Ontology (molecular function)
1	hemB	1	1017	Transcript1	+		1.00202	0.99663														0	0	0	0	0	0	0	0	0	16	0	0		protoporphyrinogen IX biosynthetic process [GO:0006782]		metal ion binding [GO:0046872]; porphobilinogen synthase activity [GO:0004655]
2	nqrA	1043	2440	Transcript2	-	2454	-1.03651	0.99663														0	0	0	0	0	0	0	0	0	24	0	0		sodium ion transport [GO:0006814]		oxidoreductase activity, acting on NAD(P)H, quinone or similar compound as acceptor [GO:0016655]
3	CTL0003	2462	2896	Transcript3	-	2916	-1.11836	0.99663														0	0	0	0	0	0	0	0	0	32	0	0
4	greA	3010	5157	Transcript4	+	2993	1.09481	0.978594														0	0	0	0	0	0	0	0	0	16	0	0		regulation of DNA-templated transcription, elongation [GO:0032784]		DNA binding [GO:0003677]; RNA polymerase binding [GO:0070063]; translation elongation factor activity [GO:0003746]
6	aspC_1	5345	6547	Transcript5	+		-1.03471	0.99663														0	0	0	0	0	0	0	0	0	20	0	0		biosynthetic process [GO:0009058]; cellular amino acid metabolic process [GO:0006520]		pyridoxal phosphate binding [GO:0030170]; transaminase activity [GO:0008483]
7	CTL0006	6522	7532	Transcript6	+	6511	-1.13442	0.978594														0	0	0	0	0	0	0	0	0	42	0	0		regulation of cell shape [GO:0008360]	integral component of membrane [GO:0016021]
8	recB	7548	10628	Transcript7	-		1.01986	0.99663														0	0	0	0	0	0	0	0	0	42	0	0		DNA repair [GO:0006281]		ATP binding [GO:0005524]; ATP hydrolysis activity [GO:0016887]; DNA binding [GO:0003677]; DNA helicase activity [GO:0003678]; exodeoxyribonuclease V activity [GO:0008854]
9	recC	10630	13650	Transcript8	-		-1.0349	0.99663	Peak1	12711	13700	13132	990	630.424	784	903.781	864	187.552	594	1.92026	0.0274125	0	0	0	1	0	0	0	0	0	42	0	0
10	CTL0009	13663	15342	Transcript9	+	13649	1.00115	0.99663	Peak1	12711	13700	13132	990	630.424	784	903.781	864	187.552	594	1.92026	0.0274125	0	0	0	1	0	0	0	0	0	20	0	0			integral component of membrane [GO:0016021]	transmembrane transporter activity [GO:0022857]
11	CTL0010	15362	16177	Transcript10	-	16237	1.0308	0.99663														0	0	0	0	0	0	0	0	0	42	0	0			integral component of membrane [GO:0016021]
12	topA	17072	19645	Transcript11	+	17001	-1.09285	0.978594														0	0	0	0	0	0	0	0	0	28	0	0		DNA topological change [GO:0006265]	chromosome [GO:0005694]	DNA binding [GO:0003677]; DNA topoisomerase type I (single strand cut, ATP-independent) activity [GO:0003917]; metal ion binding [GO:0046872]
13	CTL0012	19675	20679	Transcript12	-	21113	-1.02341	0.99663	Peak2	20616	21555	21069	940	534.384	631	2467.77	2240	205.842	619	6.26397	1.87648e-10	0	0	0	1	0	0	0	0	0	16	0	0				flavin adenine dinucleotide binding [GO:0050660]; RNA binding [GO:0003723]; tRNA dihydrouridine synthase activity [GO:0017150]
14	CTL0013	20658	20954	Transcript12	-	21113	1.25988	0.982013	Peak2	20616	21555	21069	940	534.384	631	2467.77	2240	205.842	619	6.26397	1.87648e-10	0	0	0	1	0	0	0	0	0	16	0	0			integral component of membrane [GO:0016021]
15	CTL0014	21059	22438	Transcript13	+		-1.03854	0.99663	Peak2	20616	21555	21069	940	534.384	631	2467.77	2240	205.842	619	6.26397	1.87648e-10	0	0	0	1	0	0	0	0	0	42	0	0
16	CTL0015	22438	23016	Transcript14	+		1.00062	0.99776														0	0	0	0	0	0	0	0	0	42	0	0
17	CTL0016	23007	24281	Transcript15	+		1.01617	0.99663														0	0	0	0	0	0	0	0	0	16	0	0
18	CTL0017	24284	24820	Transcript16	+		1.06349	0.99663														0	0	0	0	0	0	0	0	0	42	0	0				5-formyltetrahydrofolate cyclo-ligase activity [GO:0030272]; ATP binding [GO:0005524]; metal ion binding [GO:0046872]
19	recA	25080	26138	Transcript17	+		-1.12128	0.982013														0	0	0	0	0	0	0	0	0	24	0	0		DNA recombination [GO:0006310]; DNA repair [GO:0006281]; SOS response [GO:0009432]	cytoplasm [GO:0005737]	ATP binding [GO:0005524]; ATP-dependent activity, acting on DNA [GO:0008094]; damaged DNA binding [GO:0003684]; single-stranded DNA binding [GO:0003697]
20	CTL0019	26424	28250	Transcript18	+		-1.14122	0.978594														0	0	0	0	0	0	0	0	0	42	0	0
21	recD_1	28247	29737	Transcript19	+	28220	-1.06467	0.99663														0	0	0	0	0	0	0	0	0	42	0	0		DNA recombination [GO:0006310]; double-strand break repair [GO:0006302]	exodeoxyribonuclease V complex [GO:0009338]	exodeoxyribonuclease V activity [GO:0008854]; helicase activity [GO:0004386]
22	CTL0021	29803	29982	Transcript20	+	29773	-1.01242	0.99663														0	0	0	0	0	0	0	0	0	36	0	0
23	CTL0022	30083	30802	Transcript21	-	32178	-1.03765	0.99663														0	0	0	0	0	0	0	0	0	28	0	0		transmembrane transport [GO:0055085]	ATP-binding cassette (ABC) transporter complex [GO:0043190]	ATP binding [GO:0005524]
24	CTL0023	30811	31299	Transcript21	-	32178	-1.38456	0.924484														0	1	0	0	0	0	0	0	0	16	0	0
25	kdsA	31296	32105	Transcript21	-	32178	-1.15099	0.982013														0	0	0	0	0	0	0	0	0	16	0	0		keto-3-deoxy-D-manno-octulosonic acid biosynthetic process [GO:0019294]	cytoplasm [GO:0005737]	3-deoxy-8-phosphooctulonate synthase activity [GO:0008676]
27	CTL0025	32591	32884	Transcript22	+	32561	-1.32692	0.978594														0	0	0	0	0	0	0	0	0	42	0	0
28	CTL0026	32884	33201	Transcript22	+	32561	-1.0445	0.99663														0	0	0	0	0	0	0	0	0	28	0	0
29	sfhB	33283	34290	Transcript23	+	33253	1.00388	0.99663														0	0	0	0	0	0	0	0	0	42	0	0		enzyme-directed rRNA pseudouridine synthesis [GO:0000455]		RNA binding [GO:0003723]; rRNA pseudouridine synthase activity [GO:0120159]
30	CTL0028	34390	34626	Transcript24	+	34326	-1.06039	0.99663	Peak3	34092	34729	34411	638	581.456	466	1392.68	858	198.919	406	1.96758	0.0245584	0	0	0	1	0	0	0	0	0	24	0	0				RNA binding [GO:0003723]
31	gyrA2	34765	36237	Transcript25	-		-1.04338	0.99663														0	0	0	0	0	0	0	0	0	16	0	0		DNA topological change [GO:0006265]		ATP binding [GO:0005524]; DNA binding [GO:0003677]; DNA topoisomerase type II (double strand cut, ATP-hydrolyzing) activity [GO:0003918]
32	gyrB	36252	38069	Transcript26	-		-1.06343	0.99663														0	0	0	0	0	0	0	0	0	42	0	0		DNA topological change [GO:0006265]		ATP binding [GO:0005524]; DNA binding [GO:0003677]; DNA topoisomerase type II (double strand cut, ATP-hydrolyzing) activity [GO:0003918]
33	hemA	38449	39456	Transcript27	+		-1.00624	0.99663														0	0	0	0	0	0	0	0	0	16	0	0		protoporphyrinogen IX biosynthetic process [GO:0006782]		glutamyl-tRNA reductase activity [GO:0008883]; NADP binding [GO:0050661]
34	sycE	40168	40569	Transcript28	+	40090	-1.33458	0.924484														0	1	0	0	0	0	0	0	0	24	0	0		protein secretion by the type III secretion system [GO:0030254]
35	CTL0033	40573	43062	Transcript28	+	40090	-1.00908	0.99663														0	0	0	0	0	0	0	0	0	24	0	0			integral component of membrane [GO:0016021]
36	CTL0034	43106	43357	Transcript28	+	40090	-1.14629	0.99663														0	0	0	0	0	0	0	0	0	24	0	0
37	CTL0035	43384	43635	Transcript28	+	40090	-1.01224	0.99663														0	0	0	0	0	0	0	0	0	24	0	0
38	CTL0036	43654	44103	Transcript28	+	40090	-1.21879	0.978594														0	0	0	0	0	0	0	0	0	24	0	0				protein serine/threonine kinase activity [GO:0004674]
39	CTL0037	44123	44794	Transcript28	+	40090	-1.06712	0.99663														0	0	0	0	0	0	0	0	0	24	0	0
40	sctN	44796	46124	Transcript28	+	40090	-1.03919	0.99663														0	0	0	0	0	0	0	0	0	24	0	0		protein secretion by the type III secretion system [GO:0030254]	cytoplasm [GO:0005737]; type III protein secretion system complex [GO:0030257]	ATP binding [GO:0005524]; ATP hydrolysis activity [GO:0016887]; proton-transporting ATP synthase activity, rotational mechanism [GO:0046933]; proton-transporting ATPase activity, rotational mechanism [GO:0046961]
41	CTL0039	46147	46653	Transcript28	+	40090	-1.1051	0.99663														0	0	0	0	0	0	0	0	0	24	0	0
42	CTL0040	46657	47508	Transcript28	+	40090	-1.22174	0.978594														0	0	0	0	0	0	0	0	0	24	0	0
43	sctQ	47518	48639	Transcript28	+	40090	-1.11431	0.982013														0	0	0	0	0	0	0	0	0	24	0	0		protein secretion by the type III secretion system [GO:0030254]
44	pkn5	48774	50246	Transcript28	+	40090	-1.00556	0.99663														0	0	0	0	0	0	0	0	0	32	0	0				ATP binding [GO:0005524]; protein serine kinase activity [GO:0106310]; protein serine/threonine kinase activity [GO:0004674]; protein serine/threonine/tyrosine kinase activity [GO:0004712]
45	CTL0043	50243	53008	Transcript29	+	49961	-1.00767	0.99663														0	0	0	0	0	0	0	0	0	24	0	0		protein secretion [GO:0009306]	cell outer membrane [GO:0009279]
47	aspC_2	53322	54392	Transcript30	-	54932	1.02279	0.99663														0	0	0	0	0	0	0	0	0	28	0	0		phosphocreatine biosynthetic process [GO:0046314]		ATP binding [GO:0005524]; creatine kinase activity [GO:0004111]
48	CTL0045	54382	54903	Transcript30	-	54932	-1.14791	0.982013														0	0	0	0	0	0	0	0	0	32	0	0
51	rrf	55274	55813	Transcript31	-		1.03151	0.99663														0	0	0	0	0	0	0	0	0	16	0	0		translational termination [GO:0006415]	cytoplasm [GO:0005737]
52	pyrH	55810	56547	Transcript31	-		1.28133	0.978594														0	0	0	0	0	0	0	0	0	16	0	0		'de novo' CTP biosynthetic process [GO:0044210]	cytoplasm [GO:0005737]	ATP binding [GO:0005524]; UMP kinase activity [GO:0033862]
53	tsf	56560	57408	Transcript31	-		1.16791	0.978594														0	0	0	0	0	0	0	0	0	16	0	0			cytoplasm [GO:0005737]	translation elongation factor activity [GO:0003746]
54	rpsB	57405	58253	Transcript31	-		1.03852	0.99663														0	0	0	0	0	0	0	0	0	16	0	0		translation [GO:0006412]	small ribosomal subunit [GO:0015935]	structural constituent of ribosome [GO:0003735]
56	ompA	58637	59821	Transcript32	-	60068	-1.26447	0.978594														0	0	0	0	0	0	0	0	0	24	0	0		ion transport [GO:0006811]; regulation of cell shape [GO:0008360]	cell outer membrane [GO:0009279]; pore complex [GO:0046930]	porin activity [GO:0015288]; structural molecule activity [GO:0005198]
57	pbpB	60428	63670	Transcript33	+	60413	1.00129	0.99663														0	0	0	0	0	0	0	0	0	36	0	0			integral component of membrane [GO:0016021]	penicillin binding [GO:0008658]
58	CTL0052	63734	64741	Transcript34	+	63712	-1.05643	0.99663														0	0	0	0	0	0	0	0	0	28	0	0				protein serine/threonine kinase activity [GO:0004674]
59	CTL0053	65083	66534	Transcript34	+	63712	1.1004	0.982013														0	0	0	0	0	0	0	0	0	16	0	0		iron-sulfur cluster assembly [GO:0016226]
60	CTL0054	66537	67304	Transcript34	+	63712	1.09229	0.99663														0	0	0	0	0	0	0	0	0	42	0	0				ATP binding [GO:0005524]
61	CTL0055	67308	68495	Transcript34	+	63712	1.04149	0.99663														0	0	0	0	0	0	0	0	0	16	0	0		iron-sulfur cluster assembly [GO:0016226]
62	sufS	68488	69693	Transcript34	+	63712	1.07821	0.982013														0	0	0	0	0	0	0	0	0	16	0	0		cysteine metabolic process [GO:0006534]		cysteine desulfurase activity [GO:0031071]; pyridoxal phosphate binding [GO:0030170]
63	parB	69829	70674	Transcript35	+	69766	1.13461	0.982013														0	0	0	0	0	0	0	0	0	20	0	0				DNA binding [GO:0003677]
64	dppF	70666	71496	Transcript36	-	72543	1.07607	0.99663														0	0	0	0	0	0	0	0	0	20	0	0				ATP binding [GO:0005524]
65	dppD	71489	72454	Transcript36	-	72543	1.06494	0.99663														0	0	0	0	0	0	0	0	0	28	0	0		peptide transport [GO:0015833]		ATP binding [GO:0005524]
66	CTL0060	72615	73289	Transcript37	+	72581	-1.06237	0.99663														0	0	0	0	0	0	0	0	0	20	0	0
67	CTL0061	73292	74572	Transcript37	+	72581	-1.03119	0.99663														0	0	0	0	0	0	0	0	0	42	0	0		phosphate ion transport [GO:0006817]	integral component of membrane [GO:0016021]	inorganic phosphate transmembrane transporter activity [GO:0005315]
68	pgk	74711	75922	Transcript38	+	74690	-1.07224	0.99663														0	0	0	0	0	0	0	0	0	24	0	0		glycolytic process [GO:0006096]	cytoplasm [GO:0005737]	ATP binding [GO:0005524]; phosphoglycerate kinase activity [GO:0004618]
69	CTL0063	76182	77150	Transcript39	+	76153	-1.23858	0.978594	Peak4	75846	76472	76165	627	577.691	455	1369.22	829	141.586	284	2.1282	0.0166604	0	0	0	1	0	0	0	0	0	32	0	0
70	CTL0064	77201	78397	Transcript39	+	76153	-1.13194	0.982013	Peak4	75846	76472	76165	627	577.691	455	1369.22	829	141.586	284	2.1282	0.0166604	0	0	0	1	0	0	0	0	0	28	0	0
71	CTL0065	78483	79661	Transcript39	+	78439	1.01037	0.99663	Peak4	75846	76472	76165	627	577.691	455	1369.22	829	141.586	284	2.1282	0.0166604	0	0	0	1	0	0	0	0	0	42	0	0
72	nth	79658	80293	Transcript40	-		-1.14688	0.982013														0	0	0	0	0	0	0	0	0	42	0	0		base-excision repair [GO:0006284]		DNA binding [GO:0003677]; endonuclease activity [GO:0004519]; hydrolase activity, acting on glycosyl bonds [GO:0016798]
73	trmE	80300	81634	Transcript41	-		1.0561	0.99663														0	0	0	0	0	0	0	0	0	42	0	0		tRNA modification [GO:0006400]	cytoplasm [GO:0005737]	GTP binding [GO:0005525]; GTPase activity [GO:0003924]; metal ion binding [GO:0046872]
74	psdD	81902	82807	Transcript42	+	81852	-1.01061	0.99663														0	0	0	0	0	0	0	0	0	42	0	0		GO:0005576	plasma membrane [GO:0005886]	phosphatidylserine decarboxylase activity [GO:0004609]
75	CTL0069	82872	84197	Transcript43	+	82848	-1.13125	0.982013														0	0	0	0	0	0	0	0	0	24	0	0				protein serine/threonine kinase activity [GO:0004674]
76	secA	84456	87365	Transcript43	+	82848	1.01163	0.99663														0	0	0	0	0	0	0	0	0	24	0	0		intracellular protein transmembrane transport [GO:0065002]; protein import [GO:0017038]; protein targeting [GO:0006605]	cytoplasm [GO:0005737]; plasma membrane [GO:0005886]	ATP binding [GO:0005524]; protein-exporting ATPase activity [GO:0008564]
77	CTL0071	87459	87986	Transcript44	-	88026	-1.18956	0.982013	Peak5	87672	88477	88079	806	612.362	620	1446.73	1126	159.784	412	3.18259	0.000729827	0	0	0	1	0	0	0	0	0	32	0	0
78	engA	88063	89535	Transcript45	-	90919	-1.03899	0.99663														0	0	0	0	0	0	0	0	0	28	0	0		ribosome biogenesis [GO:0042254]		GTP binding [GO:0005525]
79	pcnB_1	89651	90883	Transcript45	-	90919	-1.04026	0.99663														0	0	0	0	0	0	0	0	0	42	0	0		RNA 3'-end processing [GO:0031123]		nucleotidyltransferase activity [GO:0016779]; RNA binding [GO:0003723]
80	clpX	90898	92157	Transcript46	-		-1.07837	0.99663														0	0	0	0	0	0	0	0	0	20	0	0		protein folding [GO:0006457]		ATP binding [GO:0005524]; ATP hydrolysis activity [GO:0016887]; protein dimerization activity [GO:0046983]; unfolded protein binding [GO:0051082]; zinc ion binding [GO:0008270]
81	clpP_1	92167	92778	Transcript46	-		-1.13192	0.982013														0	0	0	0	0	0	0	0	0	20	0	0			cytoplasm [GO:0005737]	ATP-dependent peptidase activity [GO:0004176]; serine-type endopeptidase activity [GO:0004252]
82	tig	92945	94273	Transcript46	-		-1.00503	0.99663														0	0	0	0	0	0	0	0	0	16	0	0		cell cycle [GO:0007049]; cell division [GO:0051301]; protein folding [GO:0006457]; protein transport [GO:0015031]	cytoplasm [GO:0005737]	peptidyl-prolyl cis-trans isomerase activity [GO:0003755]
84	CTL0077	94632	98123	Transcript47	+	94601	-1.10952	0.978594														0	0	0	0	0	0	0	0	0	24	0	0				ATP binding [GO:0005524]; helicase activity [GO:0004386]; zinc ion binding [GO:0008270]
85	mreB	98128	99228	Transcript48	+	98076	-1.02789	0.99663														0	0	0	0	0	0	0	0	0	24	0	0		cell morphogenesis [GO:0000902]; regulation of cell shape [GO:0008360]	cytoplasm [GO:0005737]	ATP binding [GO:0005524]
86	pckA	99225	101024	Transcript48	+	98076	1.11886	0.978594														0	0	0	0	0	0	0	0	0	28	0	0		gluconeogenesis [GO:0006094]	cytoplasm [GO:0005737]	GTP binding [GO:0005525]; kinase activity [GO:0016301]; manganese ion binding [GO:0030145]; phosphoenolpyruvate carboxykinase (GTP) activity [GO:0004613]
87	CTL0080	101136	103439	Transcript49	+	101112	-1.0253	0.99663	Peak6	100819	101479	101128	661	633.484	526	1482.09	946	175.919	372	2.10952	0.0174497	0	0	0	1	0	0	0	0	0	28	0	0
88	CTL0081	103466	104638	Transcript49	+	101112	1.04306	0.99663	Peak6	100819	101479	101128	661	633.484	526	1482.09	946	175.919	372	2.10952	0.0174497	0	0	0	1	0	0	0	0	0	36	0	0
89	ompB_1	104704	105726	Transcript50	-	105761	-1.04997	0.99663														0	0	0	0	0	0	0	0	0	24	0	0		ion transport [GO:0006811]	cell outer membrane [GO:0009279]; pore complex [GO:0046930]	porin activity [GO:0015288]; structural molecule activity [GO:0005198]
91	gpdA	105860	106864	Transcript51	-	108633	1.05495	0.99663														0	0	0	0	0	0	0	0	0	42	0	0		carbohydrate metabolic process [GO:0005975]; glycerol-3-phosphate biosynthetic process [GO:0046167]; glycerol-3-phosphate catabolic process [GO:0046168]; glycerophospholipid metabolic process [GO:0006650]; phospholipid biosynthetic process [GO:0008654]	glycerol-3-phosphate dehydrogenase complex [GO:0009331]	glycerol-3-phosphate dehydrogenase [NAD+] activity [GO:0004367]; glycerol-3-phosphate dehydrogenase [NADP+] activity [GO:0106257]; NAD binding [GO:0051287]
92	CTL0084	106861	108228	Transcript51	-	108633	1.02147	0.99663														0	0	0	0	0	0	0	0	0	42	0	0				uridylyltransferase activity [GO:0070569]
93	CTL0085	108240	108605	Transcript51	-	108633	1.11752	0.99663														0	0	0	0	0	0	0	0	0	16	0	0
94	fliI	108598	109902	Transcript52	-	111697	-1.02149	0.99663														0	0	0	0	0	0	0	0	0	42	0	0		ATP metabolic process [GO:0046034]; proton transmembrane transport [GO:1902600]	cytoplasm [GO:0005737]	ATP binding [GO:0005524]
95	CTL0087	109976	110500	Transcript52	-	111697	1.14985	0.982013														0	0	0	0	0	0	0	0	0	16	0	0
96	fliF	110505	111509	Transcript52	-	111697	-1.20672	0.978594														0	0	0	0	0	0	0	0	0	28	0	0		bacterial-type flagellum-dependent cell motility [GO:0071973]; chemotaxis [GO:0006935]	bacterial-type flagellum [GO:0009288]; integral component of membrane [GO:0016021]	cytoskeletal motor activity [GO:0003774]
97	CTL0089	111783	112565	Transcript53	-	114381	-1.07293	0.99663														0	0	0	0	0	0	0	0	0	42	0	0		iron-sulfur cluster assembly [GO:0016226]; nitrogen fixation [GO:0009399]	cytoplasm [GO:0005737]	iron ion binding [GO:0005506]; iron-sulfur cluster binding [GO:0051536]
98	CTL0090	112562	113716	Transcript53	-	114381	-1.02858	0.99663														0	0	0	0	0	0	0	0	0	42	0	0		[2Fe-2S] cluster assembly [GO:0044571]		cysteine desulfurase activity [GO:0031071]; iron-sulfur cluster binding [GO:0051536]; metal ion binding [GO:0046872]; pyridoxal phosphate binding [GO:0030170]
99	pgmA	113671	114351	Transcript53	-	114381	-1.00391	0.99663														0	0	0	0	0	0	0	0	0	16	0	0		gluconeogenesis [GO:0006094]; glycolytic process [GO:0006096]		2,3-bisphosphoglycerate-dependent phosphoglycerate mutase activity [GO:0046538]
100	CTL0092	114646	115371	Transcript54	+	114522	-1.0723	0.99663														0	0	0	0	0	0	0	0	0	20	0	0		enzyme-directed rRNA pseudouridine synthesis [GO:0000455]		RNA binding [GO:0003723]; rRNA pseudouridine synthase activity [GO:0120159]
101	CTL0093	115490	116014	Transcript55	+	115516	-1.07924	0.99663														0	0	0	0	0	0	0	0	0	42	0	0
102	birA	116041	116595	Transcript56	+		-1.10348	0.99663														0	0	0	0	0	0	0	0	0	42	0	0		cellular protein modification process [GO:0006464]		biotin-[acetyl-CoA-carboxylase] ligase activity [GO:0004077]
103	CTL0095	116602	117741	Transcript57	-	120603	-1.0207	0.99663														0	0	0	0	0	0	0	0	0	42	0	0		cell division [GO:0051301]; regulation of cell shape [GO:0008360]	integral component of membrane [GO:0016021]
104	CTL0096	117833	119812	Transcript57	-	120603	1.10282	0.978594														0	0	0	0	0	0	0	0	0	42	0	0			integral component of membrane [GO:0016021]; plasma membrane [GO:0005886]	ATP binding [GO:0005524]; ATPase-coupled cation transmembrane transporter activity [GO:0019829]; metal ion binding [GO:0046872]
105	CTL0097	119836	120582	Transcript57	-	120603	-1.02683	0.99663														0	0	0	0	0	0	0	0	0	16	0	0		cellular manganese ion homeostasis [GO:0030026]	integral component of membrane [GO:0016021]	manganese ion transmembrane transporter activity [GO:0005384]
106	serS	120619	121905	Transcript58	-	121934	-1.04203	0.99663														0	0	0	0	0	0	0	0	0	42	0	0		selenocysteine biosynthetic process [GO:0016260]; selenocysteinyl-tRNA(Sec) biosynthetic process [GO:0097056]; seryl-tRNA aminoacylation [GO:0006434]	cytoplasm [GO:0005737]	ATP binding [GO:0005524]; serine-tRNA ligase activity [GO:0004828]
107	ribD	121947	123074	Transcript59	+		1.00833	0.99663														0	0	0	0	0	0	0	0	0	42	0	0		riboflavin biosynthetic process [GO:0009231]		5-amino-6-(5-phosphoribosylamino)uracil reductase activity [GO:0008703]; diaminohydroxyphosphoribosylaminopyrimidine deaminase activity [GO:0008835]; NADP binding [GO:0050661]; zinc ion binding [GO:0008270]
108	ribA	123184	124458	Transcript60	+	123112	-1.03919	0.99663														0	0	0	0	0	0	0	0	0	16	0	0		riboflavin biosynthetic process [GO:0009231]		3,4-dihydroxy-2-butanone-4-phosphate synthase activity [GO:0008686]; GTP binding [GO:0005525]; GTP cyclohydrolase II activity [GO:0003935]; magnesium ion binding [GO:0000287]; manganese ion binding [GO:0030145]; zinc ion binding [GO:0008270]
109	ribH	124427	124900	Transcript60	+	123112	-1.21536	0.978594														0	0	0	0	0	0	0	0	0	42	0	0		riboflavin biosynthetic process [GO:0009231]	riboflavin synthase complex [GO:0009349]	6,7-dimethyl-8-ribityllumazine synthase activity [GO:0000906]
110	CTL0102	124951	126297	Transcript61	-	126489	-1.01268	0.99663	Peak7	126211	127096	126658	886	697.236	776	2047.79	1752	212.742	603	4.34779	6.8759e-06	0	0	0	1	0	0	0	0	0	36	0	0
111	CTL0103	126682	127347	Transcript62	+	126831	1.06447	0.99663	Peak7	126211	127096	126658	886	697.236	776	2047.79	1752	212.742	603	4.34779	6.8759e-06	0	0	0	1	0	0	0	0	0	24	0	0
112	dagA	127452	128819	Transcript62	+	126831	1.00795	0.99663	Peak7	126211	127096	126658	886	697.236	776	2047.79	1752	212.742	603	4.34779	6.8759e-06	0	0	0	1	0	0	0	0	0	42	0	0			integral component of membrane [GO:0016021]; plasma membrane [GO:0005886]	alanine:sodium symporter activity [GO:0015655]
113	CTL0105	128877	129329	Transcript62	+	126831	1.05577	0.99663	Peak7	126211	127096	126658	886	697.236	776	2047.79	1752	212.742	603	4.34779	6.8759e-06	0	0	0	1	0	0	0	0	0	42	0	0
114	CTL0106	129338	129997	Transcript63	-	133302	1.11513	0.99663	Peak8	132202	133059	132633	858	670.815	723	1397.67	1158	161.758	444	3.21272	0.000657424	0	0	0	1	0	0	0	0	0	42	0	0
115	CTL0107	129994	130782	Transcript63	-	133302	-1.10687	0.99663	Peak8	132202	133059	132633	858	670.815	723	1397.67	1158	161.758	444	3.21272	0.000657424	0	0	0	1	0	0	0	0	0	42	0	0				hydrolase activity [GO:0016787]
116	ftsK	130786	133185	Transcript63	-	133302	-1.02735	0.99663	Peak8	132202	133059	132633	858	670.815	723	1397.67	1158	161.758	444	3.21272	0.000657424	0	0	0	1	0	0	0	0	0	42	0	0		cell division [GO:0051301]	integral component of membrane [GO:0016021]; plasma membrane [GO:0005886]	ATP binding [GO:0005524]; DNA binding [GO:0003677]
121	dmpP	139457	140752	Transcript64	-	140787	-1.00111	0.99663														0	0	0	0	0	0	0	0	0	42	0	0		sodium ion transport [GO:0006814]	integral component of membrane [GO:0016021]; plasma membrane [GO:0005886]	2 iron, 2 sulfur cluster binding [GO:0051537]; electron transfer activity [GO:0009055]; metal ion binding [GO:0046872]; oxidoreductase activity, acting on NAD(P)H, quinone or similar compound as acceptor [GO:0016655]
122	CTL0110	140895	141239	Transcript65	-	141266	-1.06193	0.99663														0	0	0	0	0	0	0	0	0	16	0	0		protein transport [GO:0015031]	integral component of membrane [GO:0016021]; plasma membrane [GO:0005886]
123	CTL0111	141344	142534	Transcript66	-	143146	1.00694	0.99663	Peak9	142740	143606	143204	867	731.797	797	1368.83	1146	132.678	368	3.30314	0.000478047	0	0	0	1	0	0	0	0	0	42	0	0		ncRNA processing [GO:0034470]		RNA methyltransferase activity [GO:0008173]
124	hctA	142722	143099	Transcript66	-	143146	-1.36926	0.99663	Peak9	142740	143606	143204	867	731.797	797	1368.83	1146	132.678	368	3.30314	0.000478047	0	1	0	1	0	0	0	0	0	24	0	0				DNA binding [GO:0003677]
125	CTL0113	143495	145963	Transcript67	+	143439	-1.0665	0.99663	Peak9	142740	143606	143204	867	731.797	797	1368.83	1146	132.678	368	3.30314	0.000478047	0	0	0	1	0	0	0	0	0	42	0	0
126	hemG	145955	147229	Transcript68	-		-1.1894	0.978594														0	0	0	0	0	0	0	0	0	42	0	0				oxidoreductase activity [GO:0016491]
127	hemN_1	147226	148599	Transcript69	-		-1.13805	0.978594														0	0	0	0	0	0	0	0	0	42	0	0		protoporphyrinogen IX biosynthetic process [GO:0006782]	cytoplasm [GO:0005737]	4 iron, 4 sulfur cluster binding [GO:0051539]; coproporphyrinogen dehydrogenase activity [GO:0051989]; coproporphyrinogen oxidase activity [GO:0004109]; metal ion binding [GO:0046872]
128	hemE	148572	149582	Transcript70	-		1.07656	0.99663														0	0	0	0	0	0	0	0	0	42	0	0		protoporphyrinogen IX biosynthetic process [GO:0006782]	cytoplasm [GO:0005737]	uroporphyrinogen decarboxylase activity [GO:0004853]
129	mfd	149595	152834	Transcript71	-		1.0177	0.99663														0	0	0	0	0	0	0	0	0	42	0	0		regulation of transcription, DNA-templated [GO:0006355]; transcription-coupled nucleotide-excision repair, DNA damage recognition [GO:0000716]	cytoplasm [GO:0005737]	ATP binding [GO:0005524]; damaged DNA binding [GO:0003684]; helicase activity [GO:0004386]; hydrolase activity [GO:0016787]
130	alaS	152810	155437	Transcript72	-		1.06889	0.982013														0	0	0	0	0	0	0	0	0	16	0	0		alanyl-tRNA aminoacylation [GO:0006419]	cytoplasm [GO:0005737]	alanine-tRNA ligase activity [GO:0004813]; ATP binding [GO:0005524]; tRNA binding [GO:0000049]; zinc ion binding [GO:0008270]
134	tktB	161262	163262	Transcript73	+		1.0946	0.982013														0	0	0	0	0	0	0	0	0	42	0	0				metal ion binding [GO:0046872]; transketolase activity [GO:0004802]
135	amn	163259	164128	Transcript74	-		1.10745	0.982013														0	0	0	0	0	0	0	0	0	16	0	0		AMP salvage [GO:0044209]; nucleoside metabolic process [GO:0009116]		AMP nucleosidase activity [GO:0008714]
136	efp_1	164384	164920	Transcript75	+		1.01493	0.99663														0	0	0	0	0	0	0	0	0	20	0	0			cytoplasm [GO:0005737]	translation elongation factor activity [GO:0003746]
137	CTL0122	164936	165160	Transcript76	-	166127	1.0696	0.99663														0	0	0	0	0	0	0	0	0	42	0	0
138	CTL0123	165207	166079	Transcript76	-	166127	1.03172	0.99663														0	0	0	0	0	0	0	0	0	42	0	0				hydrolase activity [GO:0016787]
139	groEL	166160	167698	Transcript77	-	167727	-1.03862	0.99663														0	0	0	0	0	0	0	0	0	42	0	0				ATP binding [GO:0005524]; ATP hydrolysis activity [GO:0016887]
141	murF	168146	169498	Transcript78	+		-1.00748	0.99663														0	0	0	0	0	0	0	0	0	42	0	0		cell cycle [GO:0007049]; cell division [GO:0051301]; cell wall organization [GO:0071555]; peptidoglycan biosynthetic process [GO:0009252]; regulation of cell shape [GO:0008360]	cytoplasm [GO:0005737]	ATP binding [GO:0005524]; UDP-N-acetylmuramoyl-tripeptide-D-alanyl-D-alanine ligase activity [GO:0047480]; UDP-N-acetylmuramoylalanyl-D-glutamyl-2,6-diaminopimelate-D-alanyl-D-alanine ligase activity [GO:0008766]
142	mraY	169644	170654	Transcript79	+	169605	1.15649	0.978594														0	0	0	0	0	0	0	0	0	42	0	0		cell cycle [GO:0007049]; cell division [GO:0051301]; cell wall organization [GO:0071555]; peptidoglycan biosynthetic process [GO:0009252]; regulation of cell shape [GO:0008360]	integral component of membrane [GO:0016021]; plasma membrane [GO:0005886]	metal ion binding [GO:0046872]; phospho-N-acetylmuramoyl-pentapeptide-transferase activity [GO:0008963]; UDP-N-acetylmuramoyl-L-alanyl-D-glutamyl-meso-2,6-diaminopimelyl-D-alanyl-D-alanine:undecaprenyl-phosphate transferase activity [GO:0051992]
143	murD	170666	171916	Transcript79	+	169605	-1.09092	0.982013														0	0	0	0	0	0	0	0	0	24	0	0		cell cycle [GO:0007049]; cell division [GO:0051301]; cell wall organization [GO:0071555]; peptidoglycan biosynthetic process [GO:0009252]; regulation of cell shape [GO:0008360]	cytoplasm [GO:0005737]	ATP binding [GO:0005524]; UDP-N-acetylmuramoylalanine-D-glutamate ligase activity [GO:0008764]
144	nlpD	171913	172650	Transcript80	+	171404	-1.29444	0.924484														0	0	0	0	0	0	0	0	0	16	0	0
145	ftsW	172666	173823	Transcript80	+	171404	-1.02748	0.99663														0	0	0	0	0	0	0	0	0	42	0	0		cell division [GO:0051301]; peptidoglycan biosynthetic process [GO:0009252]; regulation of cell shape [GO:0008360]	integral component of membrane [GO:0016021]; plasma membrane [GO:0005886]
146	murG	173732	174790	Transcript80	+	171404	-1.08389	0.99663														0	0	0	0	0	0	0	0	0	42	0	0		carbohydrate metabolic process [GO:0005975]; cell cycle [GO:0007049]; cell division [GO:0051301]; cell wall organization [GO:0071555]; lipid glycosylation [GO:0030259]; peptidoglycan biosynthetic process [GO:0009252]; regulation of cell shape [GO:0008360]	plasma membrane [GO:0005886]	UDP-N-acetyl-D-glucosamine:N-acetylmuramoyl-L-alanyl-D-glutamyl-meso-2,6-diaminopimelyl-D-alanyl-D-alanine-diphosphoundecaprenol 4-beta-N-acetylglucosaminlytransferase activity [GO:0051991]; undecaprenyldiphospho-muramoylpentapeptide beta-N-acetylglucosaminyltransferase activity [GO:0050511]
147	murC	174795	177206	Transcript80	+	171404	-1.02296	0.99663														0	0	0	0	0	0	0	0	0	28	0	0		cell cycle [GO:0007049]; cell division [GO:0051301]; cell wall organization [GO:0071555]; peptidoglycan biosynthetic process [GO:0009252]; regulation of cell shape [GO:0008360]	cytoplasm [GO:0005737]	ATP binding [GO:0005524]; D-alanine-D-alanine ligase activity [GO:0008716]; metal ion binding [GO:0046872]; UDP-N-acetylmuramate-L-alanine ligase activity [GO:0008763]
148	CTL0132	177243	177662	Transcript81	-	177719	1.14149	0.978594														0	0	0	0	0	0	0	0	0	16	0	0				RNA binding [GO:0003723]
149	CTL0133	177820	178626	Transcript82	-	178701	-1.13037	0.982013														0	0	0	0	0	0	0	0	0	42	0	0			integral component of membrane [GO:0016021]
150	rbsV	178780	179112	Transcript83	+		-1.20314	0.99663														0	0	0	0	0	0	0	0	0	28	0	0				anti-sigma factor antagonist activity [GO:0043856]
151	miaA	179116	180135	Transcript84	+		-1.04921	0.99663														0	0	0	0	0	0	0	0	0	42	0	0		tRNA processing [GO:0008033]		ATP binding [GO:0005524]; tRNA dimethylallyltransferase activity [GO:0052381]
152	CTL0136	180140	181192	Transcript85	-		-1.04105	0.99663														0	0	0	0	0	0	0	0	0	16	0	0		menaquinone biosynthetic process [GO:0009234]		4 iron, 4 sulfur cluster binding [GO:0051539]; iron ion binding [GO:0005506]; oxidoreductase activity, acting on X-H and Y-H to form an X-Y bond [GO:0046992]; transferase activity, transferring alkyl or aryl (other than methyl) groups [GO:0016765]
153	CTL0137	181282	182964	Transcript86	+	181235	1.06733	0.99663														0	0	0	0	0	0	0	0	0	16	0	0
154	CTL0138	183418	183777	Transcript87	+	183404	1.03771	0.99663														0	0	0	0	0	0	0	0	0	20	0	0		mature ribosome assembly [GO:0042256]; negative regulation of ribosome biogenesis [GO:0090071]; negative regulation of translation [GO:0017148]	cytoplasm [GO:0005737]
155	fabF	183788	185044	Transcript87	+	183404	-1.13931	0.978594														0	0	0	0	0	0	0	0	0	20	0	0		fatty acid biosynthetic process [GO:0006633]		3-oxoacyl-[acyl-carrier-protein] synthase activity [GO:0004315]
156	CTL0140	185041	185493	Transcript87	+	183404	-1.1195	0.99663														0	0	0	0	0	0	0	0	0	28	0	0				hydrolase activity [GO:0016787]; metal ion binding [GO:0046872]; nucleotide binding [GO:0000166]
157	ppa	185574	186203	Transcript88	-		1.0467	0.99663														0	0	0	0	0	0	0	0	0	16	0	0		phosphate-containing compound metabolic process [GO:0006796]	cytoplasm [GO:0005737]	inorganic diphosphatase activity [GO:0004427]; magnesium ion binding [GO:0000287]
158	ldh	186451	187491	Transcript89	+		-1.00639	0.99663														0	0	0	0	0	0	0	0	0	16	0	0		cellular amino acid metabolic process [GO:0006520]		nucleotide binding [GO:0000166]; oxidoreductase activity, acting on the CH-NH2 group of donors, NAD or NADP as acceptor [GO:0016639]
159	cysQ	187457	188485	Transcript90	-		1.09206	0.99663														0	0	0	0	0	0	0	0	0	20	0	0		inositol phosphate dephosphorylation [GO:0046855]
160	CTL0144	188783	189544	Transcript91	+	188730	-1.089	0.99663														0	0	0	0	0	0	0	0	0	32	0	0				acyltransferase activity [GO:0016746]
161	aas	189552	191165	Transcript91	+	188730	1.04407	0.99663														0	0	0	0	0	0	0	0	0	32	0	0			integral component of membrane [GO:0016021]	acyltransferase activity [GO:0016746]
162	bioF	191208	192341	Transcript91	+	188730	-1.09973	0.982013														0	0	0	0	0	0	0	0	0	36	0	0		biosynthetic process [GO:0009058]		catalytic activity [GO:0003824]; pyridoxal phosphate binding [GO:0030170]
163	priA	192260	194521	Transcript92	-	195275	-1.02121	0.99663														0	0	0	0	0	0	0	0	0	42	0	0		DNA replication, synthesis of RNA primer [GO:0006269]; DNA unwinding involved in DNA replication [GO:0006268]	primosome complex [GO:1990077]	ATP binding [GO:0005524]; DNA binding [GO:0003677]; DNA helicase activity [GO:0003678]; hydrolase activity [GO:0016787]; zinc ion binding [GO:0008270]
164	CTL0148	194476	195165	Transcript92	-	195275	1.02443	0.99663														0	0	0	0	0	0	0	0	0	42	0	0
165	CTL0149	195321	195815	Transcript93	+		-1.10488	0.99663														0	0	0	0	0	0	0	0	0	36	0	0				isomerase activity [GO:0016853]
166	lysS	196047	197627	Transcript94	+		-1.01435	0.99663														0	0	0	0	0	0	0	0	0	36	0	0		lysyl-tRNA aminoacylation [GO:0006430]	cytoplasm [GO:0005737]	ATP binding [GO:0005524]; lysine-tRNA ligase activity [GO:0004824]; magnesium ion binding [GO:0000287]; nucleic acid binding [GO:0003676]
167	cysS	197624	199117	Transcript95	-		1.09215	0.982013														0	0	0	0	0	0	0	0	0	16	0	0		cysteinyl-tRNA aminoacylation [GO:0006423]	cytoplasm [GO:0005737]	ATP binding [GO:0005524]; cysteine-tRNA ligase activity [GO:0004817]; zinc ion binding [GO:0008270]
168	CTL0152	199370	200419	Transcript96	+	199285	-1.04714	0.99663														0	0	0	0	0	0	0	0	0	24	0	0
169	rnpA_1	200497	200859	Transcript97	-	201063	-1.17264	0.982013														0	0	0	0	0	0	0	0	0	20	0	0		tRNA 5'-leader removal [GO:0001682]		ribonuclease P activity [GO:0004526]; tRNA binding [GO:0000049]
170	rnpA_2	200872	201009	Transcript97	-	201063	-1.01766	0.99663														0	0	0	0	0	0	0	0	0	20	0	0		translation [GO:0006412]	ribosome [GO:0005840]	structural constituent of ribosome [GO:0003735]
171	rpmJ	201486	201623	Transcript98	+	201212	-1.01899	0.99663														0	0	0	0	0	0	0	0	0	20	0	0		translation [GO:0006412]	ribosome [GO:0005840]	structural constituent of ribosome [GO:0003735]
172	rpsN	201647	201952	Transcript98	+	201212	-1.00676	0.99663														0	0	0	0	0	0	0	0	0	16	0	0		translation [GO:0006412]	ribosome [GO:0005840]	rRNA binding [GO:0019843]; structural constituent of ribosome [GO:0003735]
173	CTL0156	201986	202486	Transcript99	-		-1.02398	0.99663														0	0	0	0	0	0	0	0	0	16	0	0			integral component of membrane [GO:0016021]
174	CTL0157	202608	202859	Transcript100	-		-1.26906	0.982013														0	0	0	0	0	0	0	0	0	36	0	0			integral component of membrane [GO:0016021]
175	CTL0158	203139	203633	Transcript101	+	203096	-1.0192	0.99663														0	0	0	0	0	0	0	0	0	36	0	0
176	uvrC	203679	205418	Transcript102	-	207962	1.15183	0.978594														0	0	0	0	0	0	0	0	0	42	0	0		nucleotide-excision repair [GO:0006289]; SOS response [GO:0009432]	cytoplasm [GO:0005737]; excinuclease repair complex [GO:0009380]	DNA binding [GO:0003677]; excinuclease ABC activity [GO:0009381]
177	mutS	205500	207962	Transcript102	-	207962	-1.0651	0.982013														0	0	0	0	0	0	0	0	0	36	0	0		mismatch repair [GO:0006298]		ATP binding [GO:0005524]; damaged DNA binding [GO:0003684]; mismatched DNA binding [GO:0030983]
178	CTL0161	208025	208293	Transcript103	+		1.14247	0.99663														0	0	0	0	0	0	0	0	0	42	0	0
179	dnaG	208295	210082	Transcript104	+		-1.07794	0.99663														0	0	0	0	0	0	0	0	0	42	0	0			primosome complex [GO:1990077]	DNA binding [GO:0003677]; DNA primase activity [GO:0003896]; zinc ion binding [GO:0008270]
180	CTL0163	210167	210454	Transcript105	+	210149	-1.04079	0.99663														0	0	0	0	0	0	0	0	0	42	0	0
181	CTL0164	210580	211071	Transcript106	+		1.04912	0.99663														0	0	0	0	0	0	0	0	0	20	0	0
182	glyQ	211154	214165	Transcript107	-		1.00837	0.99663														0	0	0	0	0	0	0	0	0	16	0	0		arginyl-tRNA aminoacylation [GO:0006420]; glycyl-tRNA aminoacylation [GO:0006426]	cytoplasm [GO:0005737]	arginine-tRNA ligase activity [GO:0004814]; ATP binding [GO:0005524]; glycine-tRNA ligase activity [GO:0004820]
183	pgsA	214619	215227	Transcript108	+	214403	1.25036	0.924484														0	0	0	0	0	0	0	0	0	24	0	0		phospholipid biosynthetic process [GO:0008654]	integral component of membrane [GO:0016021]	CDP-diacylglycerol-glycerol-3-phosphate 3-phosphatidyltransferase activity [GO:0008444]
184	glgA	215234	216658	Transcript109	-	216691	-1.20875	0.982013	Peak10	216085	217023	216571	939	529.018	624	1151.38	1044	138.151	415	3.63066	0.000141348	0	0	0	1	0	0	0	0	0	32	0	0		glycogen biosynthetic process [GO:0005978]		alpha-1,4-glucan synthase activity [GO:0033201]; glycogen (starch) synthase activity [GO:0004373]; starch synthase activity [GO:0009011]
186	rplY	217235	217792	Transcript110	+	217091	-1.0945	0.99663	Peak10	216085	217023	216571	939	529.018	624	1151.38	1044	138.151	415	3.63066	0.000141348	0	0	0	1	0	0	0	0	0	16	0	0		translation [GO:0006412]	ribosome [GO:0005840]	5S rRNA binding [GO:0008097]; structural constituent of ribosome [GO:0003735]
187	pth	217800	218339	Transcript110	+	217091	-1.25415	0.978594	Peak10	216085	217023	216571	939	529.018	624	1151.38	1044	138.151	415	3.63066	0.000141348	0	0	0	1	0	0	0	0	0	16	0	0		translation [GO:0006412]	cytoplasm [GO:0005737]	aminoacyl-tRNA hydrolase activity [GO:0004045]
188	rpsF	218477	218815	Transcript110	+	217091	1.27612	0.954847	Peak10	216085	217023	216571	939	529.018	624	1151.38	1044	138.151	415	3.63066	0.000141348	0	0	0	1	0	0	0	0	0	20	0	0		translation [GO:0006412]	ribosome [GO:0005840]	rRNA binding [GO:0019843]; structural constituent of ribosome [GO:0003735]
189	rpsR	218832	219077	Transcript110	+	217091	1.33443	0.978594	Peak10	216085	217023	216571	939	529.018	624	1151.38	1044	138.151	415	3.63066	0.000141348	0	1	0	1	0	0	0	0	0	20	0	0		translation [GO:0006412]	ribosome [GO:0005840]	rRNA binding [GO:0019843]; structural constituent of ribosome [GO:0003735]
190	rplI	219098	219601	Transcript110	+	217091	-1.3412	0.978594	Peak10	216085	217023	216571	939	529.018	624	1151.38	1044	138.151	415	3.63066	0.000141348	0	1	0	1	0	0	0	0	0	20	0	0		translation [GO:0006412]	ribosome [GO:0005840]	rRNA binding [GO:0019843]; structural constituent of ribosome [GO:0003735]
191	ispE	219665	220531	Transcript110	+	217091	1.02699	0.99663	Peak10	216085	217023	216571	939	529.018	624	1151.38	1044	138.151	415	3.63066	0.000141348	0	0	0	1	0	0	0	0	0	32	0	0		isopentenyl diphosphate biosynthetic process, methylerythritol 4-phosphate pathway [GO:0019288]; terpenoid biosynthetic process [GO:0016114]		4-(cytidine 5'-diphospho)-2-C-methyl-D-erythritol kinase activity [GO:0050515]; ATP binding [GO:0005524]
192	CTL0174	220834	222186	Transcript111	-	222270	-1.02607	0.99663														0	0	0	0	0	0	0	0	0	36	0	0			integral component of membrane [GO:0016021]
193	ptr	222365	225235	Transcript112	-	225253	1.07739	0.99663														0	0	0	0	0	0	0	0	0	16	0	0				metal ion binding [GO:0046872]; metalloendopeptidase activity [GO:0004222]
194	plsB	225287	226288	Transcript113	-		-1.02093	0.99663														0	0	0	0	0	0	0	0	0	36	0	0		glycerophospholipid metabolic process [GO:0006650]		glycerol-3-phosphate O-acyltransferase activity [GO:0004366]
195	cafE	226301	227839	Transcript113	-		1.01889	0.99663														0	0	0	0	0	0	0	0	0	20	0	0		RNA processing [GO:0006396]		metal ion binding [GO:0046872]; ribonuclease activity [GO:0004540]; RNA binding [GO:0003723]
196	CTL0178	228403	228723	Transcript114	+		-1.17902	0.983201														0	0	0	0	0	0	0	0	0	20	0	0
197	CTL0179	228663	228989	Transcript114	+		1.65225	0.588343														0	1	0	0	0	0	0	0	0	24	0	0
198	rpmF	228973	229152	Transcript115	+	228955	-1.08772	0.99663														0	0	0	0	0	0	0	0	0	24	0	0		translation [GO:0006412]	large ribosomal subunit [GO:0015934]	structural constituent of ribosome [GO:0003735]
199	plsX	229174	230139	Transcript115	+	228955	-1.13877	0.982013														0	0	0	0	0	0	0	0	0	36	0	0		fatty acid biosynthetic process [GO:0006633]; phospholipid biosynthetic process [GO:0008654]	cytoplasm [GO:0005737]	phosphate:acyl-[acyl carrier protein] acyltransferase activity [GO:0043811]
200	pmpD	230359	234951	Transcript115	+	228955	1.01338	0.99663														0	0	0	0	0	0	0	0	0	20	0	0			cell outer membrane [GO:0009279]; extracellular region [GO:0005576]; integral component of membrane [GO:0016021]
201	CTL0184	235152	235946	Transcript115	+	228955	-1.07181	0.99663														0	0	0	0	0	0	0	0	0	36	0	0			integral component of membrane [GO:0016021]
202	CTL0185	236030	236329	Transcript116	-	236742	-1.20766	0.99663														0	0	0	0	0	0	0	0	0	32	0	0			integral component of membrane [GO:0016021]
203	CTL0186	236350	236712	Transcript116	-	236742	-1.14899	0.99663														0	0	0	0	0	0	0	0	0	32	0	0			integral component of membrane [GO:0016021]
204	CTL0187	236957	238333	Transcript117	+		1.03516	0.99663														0	0	0	0	0	0	0	0	0	24	0	0		carbohydrate metabolic process [GO:0005975]		magnesium ion binding [GO:0000287]; phosphoglucosamine mutase activity [GO:0008966]
205	glmS	238344	240164	Transcript118	+		-1.03866	0.99663														0	0	0	0	0	0	0	0	0	20	0	0		carbohydrate derivative biosynthetic process [GO:1901137]; carbohydrate metabolic process [GO:0005975]; glutamine metabolic process [GO:0006541]	cytoplasm [GO:0005737]	carbohydrate derivative binding [GO:0097367]; glutamine-fructose-6-phosphate transaminase (isomerizing) activity [GO:0004360]
206	tyrP	240267	241463	Transcript119	+		-1.03058	0.99663														0	0	0	0	0	0	0	0	0	20	0	0			integral component of plasma membrane [GO:0005887]	aromatic amino acid transmembrane transporter activity [GO:0015173]
207	CTL0190	241646	242839	Transcript120	+	241593	1.0075	0.99663														0	0	0	0	0	0	0	0	0	20	0	0			integral component of plasma membrane [GO:0005887]	aromatic amino acid transmembrane transporter activity [GO:0015173]
208	CTL0191	242881	243597	Transcript121	+	242838	-1.22155	0.978594														0	0	0	0	0	0	0	0	0	32	0	0			integral component of membrane [GO:0016021]
209	ftsY	243695	244549	Transcript122	-		1.06893	0.99663														0	0	0	0	0	0	0	0	0	20	0	0		cell division [GO:0051301]; SRP-dependent cotranslational protein targeting to membrane [GO:0006614]	cytoplasm [GO:0005737]; intrinsic component of plasma membrane [GO:0031226]	GTP binding [GO:0005525]; GTPase activity [GO:0003924]
210	sucC	244619	245779	Transcript123	+	244600	-1.01143	0.99663														0	0	0	0	0	0	0	0	0	28	0	0		tricarboxylic acid cycle [GO:0006099]		ATP binding [GO:0005524]; magnesium ion binding [GO:0000287]; succinate-CoA ligase (ADP-forming) activity [GO:0004775]
211	sucD	245794	246669	Transcript123	+	244600	-1.01772	0.99663														0	0	0	0	0	0	0	0	0	32	0	0		tricarboxylic acid cycle [GO:0006099]		nucleotide binding [GO:0000166]; succinate-CoA ligase (ADP-forming) activity [GO:0004775]
212	htrA	246808	248301	Transcript124	+	246738	1.05921	0.99663														0	0	0	0	0	0	0	0	0	24	0	0			periplasmic space [GO:0042597]	serine-type endopeptidase activity [GO:0004252]
213	CTL0196	248502	251426	Transcript125	+	248433	1.02058	0.99663														0	0	0	0	0	0	0	0	0	16	0	0				metal ion binding [GO:0046872]; metallopeptidase activity [GO:0008237]
214	rmuC	251440	252723	Transcript126	-		1.02209	0.99663														0	0	0	0	0	0	0	0	0	42	0	0			integral component of membrane [GO:0016021]
215	pssA	252727	253518	Transcript127	-		1.04235	0.99663														0	0	0	0	0	0	0	0	0	32	0	0		phospholipid biosynthetic process [GO:0008654]	integral component of membrane [GO:0016021]	phosphotransferase activity, for other substituted phosphate groups [GO:0016780]
216	nrdA	254153	257296	Transcript128	+	253969	-1.02875	0.99663														0	0	0	0	0	0	0	0	0	24	0	0		DNA replication [GO:0006260]		ATP binding [GO:0005524]; ribonucleoside-diphosphate reductase activity, thioredoxin disulfide as acceptor [GO:0004748]
217	nrdB	257334	258374	Transcript128	+	253969	1.08851	0.99663														0	0	0	0	0	0	0	0	0	32	0	0		deoxyribonucleotide biosynthetic process [GO:0009263]; DNA replication [GO:0006260]	integral component of membrane [GO:0016021]	metal ion binding [GO:0046872]; ribonucleoside-diphosphate reductase activity, thioredoxin disulfide as acceptor [GO:0004748]
218	trmB	258634	259308	Transcript128	+	253969	-1.0357	0.99663														0	0	0	0	0	0	0	0	0	42	0	0				tRNA (guanine-N7-)-methyltransferase activity [GO:0008176]
220	CTL0202	259424	260008	Transcript129	+		1.12791	0.99663														0	0	0	0	0	0	0	0	0	42	0	0		methylation [GO:0032259]		methyltransferase activity [GO:0008168]
221	murB	260005	260880	Transcript130	-	260960	-1.0517	0.99663														0	0	0	0	0	0	0	0	0	42	0	0		cell cycle [GO:0007049]; cell division [GO:0051301]; cell wall organization [GO:0071555]; peptidoglycan biosynthetic process [GO:0009252]; regulation of cell shape [GO:0008360]	cytoplasm [GO:0005737]	FAD binding [GO:0071949]; UDP-N-acetylmuramate dehydrogenase activity [GO:0008762]
222	nusB	261013	261519	Transcript131	-	261611	1.16951	0.982013														0	0	0	0	0	0	0	0	0	16	0	0		DNA-templated transcription, termination [GO:0006353]; regulation of transcription, DNA-templated [GO:0006355]; transcription antitermination [GO:0031564]		RNA binding [GO:0003723]
223	infC	261951	262511	Transcript132	+	261808	1.10737	0.99663														0	0	0	0	0	0	0	0	0	16	0	0			cytoplasm [GO:0005737]	translation initiation factor activity [GO:0003743]
224	rpmI	262498	262683	Transcript132	+	261808	-1.24426	0.99663														0	0	0	0	0	0	0	0	0	20	0	0		translation [GO:0006412]	ribosome [GO:0005840]	structural constituent of ribosome [GO:0003735]
225	rplT	262702	263073	Transcript132	+	261808	-1.0321	0.99663														0	0	0	0	0	0	0	0	0	20	0	0		ribosomal large subunit assembly [GO:0000027]; translation [GO:0006412]	ribosome [GO:0005840]	rRNA binding [GO:0019843]; structural constituent of ribosome [GO:0003735]
226	pheS	263080	264108	Transcript132	+	261808	1.03484	0.99663														0	0	0	0	0	0	0	0	0	20	0	0		phenylalanyl-tRNA aminoacylation [GO:0006432]	cytoplasm [GO:0005737]	ATP binding [GO:0005524]; magnesium ion binding [GO:0000287]; phenylalanine-tRNA ligase activity [GO:0004826]; tRNA binding [GO:0000049]
228	CTL0209	264419	266395	Transcript133	+		-1.07486	0.99663	Peak11	263917	264828	264370	912	480.086	550	1560.19	1374	153.209	447	4.03224	2.76238e-05	0	0	0	1	0	0	0	0	0	36	0	0
229	CTL0210	266392	267492	Transcript134	-		-1.07141	0.99663														0	0	0	0	0	0	0	0	0	42	0	0			integral component of membrane [GO:0016021]; plasma membrane [GO:0005886]
230	CTL0211	267495	268559	Transcript135	-		-1.18281	0.978594														0	0	0	0	0	0	0	0	0	16	0	0			integral component of membrane [GO:0016021]; plasma membrane [GO:0005886]
231	tilS	268657	269622	Transcript136	+		1.10408	0.98623														0	0	0	0	0	0	0	0	0	42	0	0		tRNA modification [GO:0006400]	cytoplasm [GO:0005737]	ATP binding [GO:0005524]; ligase activity, forming carbon-nitrogen bonds [GO:0016879]
232	ftsH	269783	272524	Transcript137	+	269746	-1.10671	0.982013	Peak12	269227	270155	269703	929	389.038	454	895.127	803	139.301	414	2.83553	0.00228749	0	0	0	1	0	0	0	0	0	32	0	0		protein catabolic process [GO:0030163]	integral component of membrane [GO:0016021]; plasma membrane [GO:0005886]	ATP binding [GO:0005524]; ATP hydrolysis activity [GO:0016887]; ATP-dependent peptidase activity [GO:0004176]; metalloendopeptidase activity [GO:0004222]; zinc ion binding [GO:0008270]
233	pnp	272739	274826	Transcript138	-	275159	1.01454	0.99663	Peak13	274998	275925	275473	928	474.383	553	1095.84	982	149.22	443	3.2491	0.000578856	0	0	0	1	0	0	0	0	0	16	0	0		mRNA catabolic process [GO:0006402]; RNA processing [GO:0006396]	cytoplasm [GO:0005737]	magnesium ion binding [GO:0000287]; polyribonucleotide nucleotidyltransferase activity [GO:0004654]; RNA binding [GO:0003723]
234	rpsO	274855	275124	Transcript138	-	275159	1.04993	0.99663	Peak13	274998	275925	275473	928	474.383	553	1095.84	982	149.22	443	3.2491	0.000578856	0	0	0	1	0	0	0	0	0	20	0	0		translation [GO:0006412]	ribosome [GO:0005840]	rRNA binding [GO:0019843]; structural constituent of ribosome [GO:0003735]
235	CTL0216	275350	275841	Transcript139	+		-1.2207	0.982013	Peak13	274998	275925	275473	928	474.383	553	1095.84	982	149.22	443	3.2491	0.000578856	0	0	0	1	0	0	0	0	0	42	0	0		tRNA wobble adenosine to inosine editing [GO:0002100]		tRNA-specific adenosine-34 deaminase activity [GO:0052717]; zinc ion binding [GO:0008270]
236	CTL0217	275873	276091	Transcript140	+		-1.16721	0.99663														0	0	0	0	0	0	0	0	0	28	0	0
237	CTL0218	276063	276767	Transcript141	-	278476	1.1431	0.982013	Peak14	278073	278953	278497	881	561.135	621	2121.71	1805	135.182	381	4.92221	4.27865e-07	0	0	0	1	0	0	0	0	0	28	0	0			integral component of membrane [GO:0016021]
238	CTL0219	276902	277420	Transcript141	-	278476	1.13914	0.99663	Peak14	278073	278953	278497	881	561.135	621	2121.71	1805	135.182	381	4.92221	4.27865e-07	0	0	0	1	0	0	0	0	0	32	0	0
239	CTL0220	277433	277939	Transcript141	-	278476	1.09436	0.99663	Peak14	278073	278953	278497	881	561.135	621	2121.71	1805	135.182	381	4.92221	4.27865e-07	0	0	0	1	0	0	0	0	0	32	0	0
240	CTL0221	277967	278446	Transcript141	-	278476	1.35539	0.978594	Peak14	278073	278953	278497	881	561.135	621	2121.71	1805	135.182	381	4.92221	4.27865e-07	0	1	0	1	0	0	0	0	0	28	0	0
241	CTL0222	278763	278951	Transcript142	+	278536	1.00686	0.99663	Peak14	278073	278953	278497	881	561.135	621	2121.71	1805	135.182	381	4.92221	4.27865e-07	0	0	0	1	0	0	0	0	0	20	0	0
242	CTL0223	278970	280187	Transcript143	+	278826	-1.09747	0.982013														0	0	0	0	0	0	0	0	0	20	0	0			integral component of membrane [GO:0016021]
243	map	280144	281019	Transcript144	-	282394	1.00594	0.99663														0	0	0	0	0	0	0	0	0	16	0	0		protein initiator methionine removal [GO:0070084]		metalloaminopeptidase activity [GO:0070006]; transition metal ion binding [GO:0046914]
244	CTL0225	281052	281693	Transcript144	-	282394	1.19382	0.978594														0	0	0	0	0	0	0	0	0	42	0	0			integral component of membrane [GO:0016021]; plasma membrane [GO:0005886]
245	CTL0226	281710	282309	Transcript144	-	282394	1.12933	0.982013														0	0	0	0	0	0	0	0	0	16	0	0			integral component of membrane [GO:0016021]; plasma membrane [GO:0005886]
246	CTL0227	282504	284273	Transcript145	-	284297	1.05587	0.99663														0	0	0	0	0	0	0	0	0	42	0	0		sulfur compound metabolic process [GO:0006790]; transmembrane transport [GO:0055085]	integral component of membrane [GO:0016021]; plasma membrane [GO:0005886]
247	fumC	284326	285718	Transcript146	+		-1.09283	0.99663	Peak15	284347	285208	284769	862	490.387	531	975.514	812	162.821	449	2.29269	0.010933	0	0	0	1	0	0	0	0	0	42	0	0
248	CTL0231	285800	287503	Transcript147	-		-1.03364	0.99663														0	0	0	0	0	0	0	0	0	16	0	0			integral component of membrane [GO:0016021]	secondary active sulfate transmembrane transporter activity [GO:0008271]
249	CTL0231A	287734	287895	Transcript148	-		1.63867	0.978594														0	1	0	0	0	0	0	0	0	42	0	0
250	CTL0231B	287935	288144	Transcript149	-		1.09725	0.99663														0	0	0	0	0	0	0	0	0	42	0	0
251	CTL0232	288258	289523	Transcript150	+		-1.01964	0.99663														0	0	0	0	0	0	0	0	0	42	0	0		sodium ion transport [GO:0006814]	integral component of membrane [GO:0016021]	antiporter activity [GO:0015297]
252	cpa	289633	291438	Transcript151	+		1.07045	0.99663														0	0	0	0	0	0	0	0	0	20	0	0				serine-type peptidase activity [GO:0008236]
253	ispH	291533	292456	Transcript152	+	291503	1.12544	0.99663														0	0	0	0	0	0	0	0	0	20	0	0		dimethylallyl diphosphate biosynthetic process [GO:0050992]; isopentenyl diphosphate biosynthetic process, methylerythritol 4-phosphate pathway [GO:0019288]; terpenoid biosynthetic process [GO:0016114]		4 iron, 4 sulfur cluster binding [GO:0051539]; 4-hydroxy-3-methylbut-2-en-1-yl diphosphate reductase activity [GO:0051745]; metal ion binding [GO:0046872]
254	copD2	292508	293989	Transcript153	-	297551	-1.0618	0.99663														0	0	0	0	0	0	0	0	0	42	0	0
255	copB2	294001	295521	Transcript153	-	297551	1.00283	0.99663														0	0	0	0	0	0	0	0	0	42	0	0			integral component of membrane [GO:0016021]
256	lcrH	295549	296145	Transcript153	-	297551	-1.07729	0.99663														0	0	0	0	0	0	0	0	0	42	0	0				protein serine/threonine kinase activity [GO:0004674]
257	CTL0238	296067	297515	Transcript153	-	297551	1.11047	0.982013														0	0	0	0	0	0	0	0	0	16	0	0
259	xerD	298375	299277	Transcript154	-		-1.03239	0.99663														0	0	0	0	0	0	0	0	0	16	0	0		cell cycle [GO:0007049]; cell division [GO:0051301]; chromosome segregation [GO:0007059]; transposition, DNA-mediated [GO:0006313]	cytoplasm [GO:0005737]	DNA binding [GO:0003677]; tyrosine-based site-specific recombinase activity [GO:0009037]
260	CTL0244	299525	300514	Transcript155	+		1.23666	0.978594														0	0	0	0	0	0	0	0	0	16	0	0
261	glgB	300529	302745	Transcript156	+	300500	1.1372	0.924484														0	0	0	0	0	0	0	0	0	16	0	0		glycogen biosynthetic process [GO:0005978]		1,4-alpha-glucan branching enzyme activity [GO:0003844]; 1,4-alpha-glucan branching enzyme activity (using a glucosylated glycogenin as primer for glycogen synthesis) [GO:0102752]; cation binding [GO:0043169]; hydrolase activity, hydrolyzing O-glycosyl compounds [GO:0004553]
262	CTL0246	302756	303775	Transcript157	-	303804	1.10015	0.99663	Peak16	303452	304422	303905	971	450.915	550	1759.74	1650	151.947	472	5.0192	2.59433e-07	0	0	0	1	0	0	0	0	0	42	0	0		protein deneddylation [GO:0000338]; protein deubiquitination [GO:0016579]	extracellular region [GO:0005576]; host cell [GO:0043657]; integral component of membrane [GO:0016021]	NEDD8-specific protease activity [GO:0019784]; thiol-dependent deubiquitinase [GO:0004843]
263	CTL0247	303998	305203	Transcript158	-		-1.04858	0.99663														0	0	0	0	0	0	0	0	0	32	0	0		protein deneddylation [GO:0000338]; protein deubiquitination [GO:0016579]	extracellular region [GO:0005576]; host cell [GO:0043657]; integral component of membrane [GO:0016021]	NEDD8-specific protease activity [GO:0019784]; thiol-dependent deubiquitinase [GO:0004843]
264	pmpE	305380	308277	Transcript159	-		-1.07169	0.983201														0	0	0	0	0	0	0	0	0	24	0	0			cell outer membrane [GO:0009279]; extracellular region [GO:0005576]; integral component of membrane [GO:0016021]
265	pmpF	308280	311378	Transcript160	-		-1.09351	0.983201														0	0	0	0	0	0	0	0	0	24	0	0			cell outer membrane [GO:0009279]; extracellular region [GO:0005576]; integral component of membrane [GO:0016021]
266	pmpG	311543	314581	Transcript161	+	311514	-1.0146	0.99663														0	0	0	0	0	0	0	0	0	24	0	0			cell outer membrane [GO:0009279]; extracellular region [GO:0005576]; integral component of membrane [GO:0016021]
267	pmpH	314612	317632	Transcript162	+		-1.13741	0.978594														0	0	0	0	0	0	0	0	0	28	0	0			cell outer membrane [GO:0009279]; extracellular region [GO:0005576]; integral component of membrane [GO:0016021]
268	CTL0252	318047	318643	Transcript163	+		1.0128	0.99663	Peak17	317491	318423	317944	933	553.751	649	987.855	890	133.343	398	2.8667	0.00207388	0	0	0	1	0	0	0	0	0	42	0	0
269	pmpI	318738	321374	Transcript164	-	321396	-1.04387	0.99663	Peak18	321133	322039	321586	907	560.848	639	4214.26	3691	109.94	319	7.67524	8.25542e-15	0	0	0	1	0	0	0	0	0	32	0	0			cell outer membrane [GO:0009279]; extracellular region [GO:0005576]; integral component of membrane [GO:0016021]
270	CTL0255	321649	323421	Transcript165	+	321617	-1.00591	0.99663	Peak18	321133	322039	321586	907	560.848	639	4214.26	3691	109.94	319	7.67524	8.25542e-15	0	0	0	1	0	0	0	0	0	32	0	0
271	CTL0256	323566	323838	Transcript166	-	323866	1.03178	0.99663														0	0	0	0	0	0	0	0	0	24	0	0			integral component of membrane [GO:0016021]
272	gatC	324039	324341	Transcript167	+	324009	1.07893	0.99663														0	0	0	0	0	0	0	0	0	20	0	0		regulation of translational fidelity [GO:0006450]; translation [GO:0006412]		asparaginyl-tRNA synthase (glutamine-hydrolyzing) activity [GO:0050566]; ATP binding [GO:0005524]; glutaminyl-tRNA synthase (glutamine-hydrolyzing) activity [GO:0050567]
273	gatA	324353	325828	Transcript167	+	324009	1.03129	0.99663														0	0	0	0	0	0	0	0	0	20	0	0		translation [GO:0006412]	glutamyl-tRNA(Gln) amidotransferase complex [GO:0030956]	ATP binding [GO:0005524]; glutaminyl-tRNA synthase (glutamine-hydrolyzing) activity [GO:0050567]
274	gatB	325830	327296	Transcript167	+	324009	-1.07285	0.99663														0	0	0	0	0	0	0	0	0	24	0	0		translation [GO:0006412]		asparaginyl-tRNA synthase (glutamine-hydrolyzing) activity [GO:0050566]; ATP binding [GO:0005524]; glutaminyl-tRNA synthase (glutamine-hydrolyzing) activity [GO:0050567]
275	CTL0260	327395	328486	Transcript168	-	328522	-1.11949	0.982013														0	0	0	0	0	0	0	0	0	32	0	0			integral component of membrane [GO:0016021]
276	CTL0261	328614	329183	Transcript169	-		1.20623	0.978594	Peak19	328979	329885	329426	907	507.308	578	1078.97	945	175.076	508	3.18726	0.000718128	0	0	0	1	0	0	0	0	0	42	0	0			integral component of membrane [GO:0016021]
277	CTL0262	329497	330447	Transcript170	+	329422	-1.10381	0.99663	Peak19	328979	329885	329426	907	507.308	578	1078.97	945	175.076	508	3.18726	0.000718128	0	0	0	1	0	0	0	0	0	16	0	0
278	rnhC	330463	331365	Transcript171	-		-1.0089	0.99663														0	0	0	0	0	0	0	0	0	16	0	0		RNA catabolic process [GO:0006401]	cytoplasm [GO:0005737]	magnesium ion binding [GO:0000287]; RNA binding [GO:0003723]; RNA-DNA hybrid ribonuclease activity [GO:0004523]
279	CTL0264	331621	332052	Transcript172	+		1.2898	0.978594														0	0	0	0	0	0	0	0	0	16	0	0			integral component of membrane [GO:0016021]	DNA binding [GO:0003677]
280	htrB	332039	333406	Transcript173	-		1.05167	0.99663														0	0	0	0	0	0	0	0	0	42	0	0		glycolipid biosynthetic process [GO:0009247]	integral component of membrane [GO:0016021]; plasma membrane [GO:0005886]	acyltransferase activity [GO:0016746]
281	CTL0266	333538	334794	Transcript174	-		-1.12075	0.982013														0	0	0	0	0	0	0	0	0	16	0	0			integral component of membrane [GO:0016021]
282	CTL0267	334791	335585	Transcript175	-		1.11438	0.982013														0	0	0	0	0	0	0	0	0	20	0	0		cAMP biosynthetic process [GO:0006171]; second-messenger-mediated signaling [GO:0019932]	integral component of membrane [GO:0016021]; plasma membrane [GO:0005886]	adenylate cyclase activity [GO:0004016]; ATP binding [GO:0005524]; nucleotidyltransferase activity [GO:0016779]
283	cydA	335860	337200	Transcript176	+	335828	-1.19516	0.978594														0	0	0	0	0	0	0	0	0	32	0	0		aerobic electron transport chain [GO:0019646]	cytochrome complex [GO:0070069]; integral component of membrane [GO:0016021]; plasma membrane [GO:0005886]	electron transfer activity [GO:0009055]; metal ion binding [GO:0046872]
284	cydB	337212	338273	Transcript176	+	335828	1.04184	0.99663														0	0	0	0	0	0	0	0	0	28	0	0			integral component of membrane [GO:0016021]; plasma membrane [GO:0005886]
285	CTL0270	338371	339675	Transcript177	-	339715	1.08241	0.99663														0	0	0	0	0	0	0	0	0	42	0	0				ATP binding [GO:0005524]
286	CTL0271	339884	340612	Transcript178	+	339855	-1.00231	0.99663														0	0	0	0	0	0	0	0	0	32	0	0
287	CTL0272	340798	342099	Transcript179	+	340700	1.12662	0.982013														0	0	0	0	0	0	0	0	0	32	0	0
288	CTL0273	342161	342634	Transcript180	-	342765	-1.0446	0.99663														0	0	0	0	0	0	0	0	0	16	0	0			integral component of membrane [GO:0016021]
289	ileS	343680	346790	Transcript181	+		1.06496	0.982013														0	0	0	0	0	0	0	0	0	16	0	0		isoleucyl-tRNA aminoacylation [GO:0006428]	cytoplasm [GO:0005737]	aminoacyl-tRNA editing activity [GO:0002161]; ATP binding [GO:0005524]; isoleucine-tRNA ligase activity [GO:0004822]; tRNA binding [GO:0000049]; zinc ion binding [GO:0008270]
290	lepB	346848	348734	Transcript182	-	348749	1.0051	0.99663														0	0	0	0	0	0	0	0	0	16	0	0		signal peptide processing [GO:0006465]	integral component of membrane [GO:0016021]	serine-type endopeptidase activity [GO:0004252]
291	CTL0276	348920	349663	Transcript183	-	349702	-1.13312	0.99663														0	0	0	0	0	0	0	0	0	42	0	0
292	rpmE	349739	350065	Transcript184	+	349675	1.0786	0.99663														0	0	0	0	0	0	0	0	0	16	0	0		translation [GO:0006412]	ribosome [GO:0005840]	structural constituent of ribosome [GO:0003735]
293	prfA	350253	351332	Transcript184	+	349675	1.01117	0.99663														0	0	0	0	0	0	0	0	0	16	0	0			cytoplasm [GO:0005737]	translation release factor activity, codon specific [GO:0016149]
294	CTL0279	351316	352188	Transcript184	+	349675	-1.02372	0.99663														0	0	0	0	0	0	0	0	0	42	0	0		peptidyl-glutamine methylation [GO:0018364]; protein methylation [GO:0006479]		nucleic acid binding [GO:0003676]; protein methyltransferase activity [GO:0008276]; protein-(glutamine-N5) methyltransferase activity [GO:0102559]; protein-glutamine N-methyltransferase activity [GO:0036009]; S-adenosylmethionine-dependent methyltransferase activity [GO:0008757]
295	ffh	352185	353531	Transcript185	+	352163	-1.02146	0.99663														0	0	0	0	0	0	0	0	0	20	0	0		SRP-dependent cotranslational protein targeting to membrane [GO:0006614]	signal recognition particle [GO:0048500]	7S RNA binding [GO:0008312]; GTP binding [GO:0005525]; GTPase activity [GO:0003924]
296	rpsP	353522	353872	Transcript185	+	352163	1.08532	0.99663														0	0	0	0	0	0	0	0	0	16	0	0		translation [GO:0006412]	ribosome [GO:0005840]	structural constituent of ribosome [GO:0003735]
297	trmD	353888	354946	Transcript185	+	352163	-1.08787	0.99663														0	0	0	0	0	0	0	0	0	20	0	0			cytoplasm [GO:0005737]	tRNA (guanine(37)-N(1))-methyltransferase activity [GO:0052906]
298	rplS	354972	355337	Transcript185	+	352163	1.14657	0.982013														0	0	0	0	0	0	0	0	0	20	0	0		translation [GO:0006412]	ribosome [GO:0005840]	structural constituent of ribosome [GO:0003735]
299	rnhB	355401	356054	Transcript185	+	352163	-1.03848	0.99663														0	0	0	0	0	0	0	0	0	20	0	0		RNA catabolic process [GO:0006401]	cytoplasm [GO:0005737]	manganese ion binding [GO:0030145]; RNA binding [GO:0003723]; RNA-DNA hybrid ribonuclease activity [GO:0004523]
300	gmk	356045	356662	Transcript185	+	352163	-1.07428	0.99663														0	0	0	0	0	0	0	0	0	16	0	0			cytoplasm [GO:0005737]	ATP binding [GO:0005524]; guanylate kinase activity [GO:0004385]
301	CTL0286	356655	356957	Transcript185	+	352163	-1.1773	0.99663														0	0	0	0	0	0	0	0	0	24	0	0
302	metG	356957	358609	Transcript185	+	352163	1.0841	0.994546														0	0	0	0	0	0	0	0	0	16	0	0		methionyl-tRNA aminoacylation [GO:0006431]	cytoplasm [GO:0005737]	ATP binding [GO:0005524]; metal ion binding [GO:0046872]; methionine-tRNA ligase activity [GO:0004825]
303	recD_2	358748	360988	Transcript186	-	362466	1.06391	0.99663														0	0	0	0	0	0	0	0	0	42	0	0				5'-3' DNA helicase activity [GO:0043139]; ATP binding [GO:0005524]; ATP hydrolysis activity [GO:0016887]; DNA binding [GO:0003677]
304	CTL0289	361236	362216	Transcript186	-	362466	-1.02524	0.99663														0	0	0	0	0	0	0	0	0	42	0	0			integral component of membrane [GO:0016021]
305	CTL0290	362599	363372	Transcript187	+	362574	1.04827	0.99663														0	0	0	0	0	0	0	0	0	42	0	0
306	CTL0291	363337	364494	Transcript188	-		1.12449	0.983201														0	0	0	0	0	0	0	0	0	42	0	0			integral component of membrane [GO:0016021]
307	CTL0292	364555	364841	Transcript188	-		-1.39105	0.978594														0	1	0	0	0	0	0	0	0	16	0	0
309	CTL0293	365040	365384	Transcript189	-		-1.16487	0.99663														0	0	0	0	0	0	0	0	0	42	0	0			integral component of membrane [GO:0016021]
310	dcd	365406	365978	Transcript190	-		-1.20603	0.978594														0	0	0	0	0	0	0	0	0	24	0	0		dUMP biosynthetic process [GO:0006226]; dUTP biosynthetic process [GO:0006229]		dCTP deaminase activity [GO:0008829]; nucleotide binding [GO:0000166]
311	CTL0295	366065	366217	Transcript191	+		-2.08276	0.982013														0	1	0	0	0	0	0	0	0	36	0	0
312	ruvB	366259	367263	Transcript192	+	367015	-1.00921	0.99663														0	0	0	0	0	0	0	0	0	24	0	0		DNA recombination [GO:0006310]; DNA repair [GO:0006281]; SOS response [GO:0009432]		ATP binding [GO:0005524]; ATP hydrolysis activity [GO:0016887]; DNA binding [GO:0003677]; four-way junction helicase activity [GO:0009378]
313	CTL0297	367265	368077	Transcript192	+	367015	1.09422	0.99663														0	0	0	0	0	0	0	0	0	32	0	0
314	CTL0298	368138	370138	Transcript193	-	370790	-1.02467	0.99663														0	0	0	0	0	0	0	0	0	36	0	0				glycogen debranching enzyme activity [GO:0004133]; hydrolase activity, hydrolyzing O-glycosyl compounds [GO:0004553]
315	CTL0299	370259	370762	Transcript193	-	370790	1.00124	0.99663														0	0	0	0	0	0	0	0	0	24	0	0		protein secretion by the type III secretion system [GO:0030254]
316	ssb	371228	371701	Transcript194	+		1.12363	0.99663														0	0	0	0	0	0	0	0	0	16	0	0		DNA replication [GO:0006260]		single-stranded DNA binding [GO:0003697]
317	CTL0301	372044	373543	Transcript195	+		-1.11785	0.982013														0	0	0	0	0	0	0	0	0	24	0	0			cytoplasm [GO:0005737]	manganese ion binding [GO:0030145]; metalloaminopeptidase activity [GO:0070006]
318	hctB	373681	374352	Transcript196	+	373658	1.1448	0.99663														0	0	0	0	0	0	0	0	0	32	0	0		chromosome condensation [GO:0030261]		DNA binding [GO:0003677]
319	CTL0303	374507	375451	Transcript197	+	374463	-1.00317	0.99663														0	0	0	0	0	0	0	0	0	16	0	0		DNA replication [GO:0006260]		DNA binding [GO:0003677]
320	CTL0304	375546	376259	Transcript198	+	375514	1.11996	0.99663														0	0	0	0	0	0	0	0	0	42	0	0				methyltransferase activity [GO:0008168]
321	CTL0305	376350	377822	Transcript198	+	375514	-1.03769	0.99663	Peak20	375989	376623	376301	635	527.789	421	1068.2	655	142.264	289	1.61494	0.0531615	0	0	0	1	0	0	0	0	0	32	0	0
322	CTL0306	377881	379548	Transcript199	-	383137	-1.1069	0.982013														0	0	0	0	0	0	0	0	0	28	0	0
323	CTL0307	379584	381275	Transcript199	-	383137	-1.20237	0.982013	Peak21	380836	381737	381308	902	413.921	469	1146.95	999	150.055	433	3.17821	0.000740938	0	0	0	1	0	0	0	0	0	28	0	0
324	hemN	381336	382466	Transcript199	-	383137	-1.07379	0.99663	Peak22	382855	383552	383183	698	515.507	452	1043	703	126.289	282	2.03274	0.0210392	0	0	0	1	0	0	0	0	0	32	0	0		porphyrin-containing compound biosynthetic process [GO:0006779]	cytoplasm [GO:0005737]	4 iron, 4 sulfur cluster binding [GO:0051539]; coproporphyrinogen oxidase activity [GO:0004109]; metal ion binding [GO:0046872]
325	CTL0309	382456	382902	Transcript199	-	383137	1.09985	0.99663	Peak22	382855	383552	383183	698	515.507	452	1043	703	126.289	282	2.03274	0.0210392	0	0	0	1	0	0	0	0	0	24	0	0
326	sucA	383234	385945	Transcript200	+	383199	1.12025	0.978594	Peak22	382855	383552	383183	698	515.507	452	1043	703	126.289	282	2.03274	0.0210392	0	0	0	1	0	0	0	0	0	32	0	0		tricarboxylic acid cycle [GO:0006099]		oxoglutarate dehydrogenase (succinyl-transferring) activity [GO:0004591]; thiamine pyrophosphate binding [GO:0030976]
327	sucB_1	385949	387046	Transcript200	+	383199	-1.0274	0.99663	Peak22	382855	383552	383183	698	515.507	452	1043	703	126.289	282	2.03274	0.0210392	0	0	0	1	0	0	0	0	0	32	0	0		L-lysine catabolic process to acetyl-CoA via saccharopine [GO:0033512]; tricarboxylic acid cycle [GO:0006099]	oxoglutarate dehydrogenase complex [GO:0045252]	dihydrolipoyllysine-residue succinyltransferase activity [GO:0004149]
328	CTL0312	387075	387806	Transcript201	-		-1.03916	0.99663														0	0	0	0	0	0	0	0	0	28	0	0				adenosine deaminase activity [GO:0004000]; metal ion binding [GO:0046872]; S-methyl-5-thioadenosine phosphorylase activity [GO:0017061]
329	gcpE	387815	389623	Transcript201	-		1.05623	0.99663														0	0	0	0	0	0	0	0	0	42	0	0		isopentenyl diphosphate biosynthetic process, methylerythritol 4-phosphate pathway [GO:0019288]; terpenoid biosynthetic process [GO:0016114]		4 iron, 4 sulfur cluster binding [GO:0051539]; 4-hydroxy-3-methylbut-2-en-1-yl diphosphate synthase activity [GO:0046429]; iron ion binding [GO:0005506]
330	CTL0314	389775	390866	Transcript201	-		1.0451	0.99663														0	0	0	0	0	0	0	0	0	42	0	0			integral component of membrane [GO:0016021]
331	fer	390946	391221	Transcript201	-		1.02496	0.99663														0	0	0	0	0	0	0	0	0	16	0	0				2 iron, 2 sulfur cluster binding [GO:0051537]
333	flhA	391403	393220	Transcript202	+	391465	1.02447	0.99663														0	0	0	0	0	0	0	0	0	42	0	0		protein secretion [GO:0009306]	integral component of membrane [GO:0016021]
334	fliA	393328	394089	Transcript203	+	393239	1.41449	0.924484	Peak23	392851	393779	393304	929	444.737	519	1677.67	1505	160.163	476	4.45972	4.10328e-06	0	1	0	1	0	0	0	0	0	16	0	0		DNA-templated transcription, initiation [GO:0006352]		DNA binding [GO:0003677]; DNA-directed 5'-3' RNA polymerase activity [GO:0003899]; sigma factor activity [GO:0016987]
335	tyrS	394248	395486	Transcript203	+	393239	-1.00109	0.99663	Peak23	392851	393779	393304	929	444.737	519	1677.67	1505	160.163	476	4.45972	4.10328e-06	0	0	0	1	0	0	0	0	0	20	0	0		tyrosyl-tRNA aminoacylation [GO:0006437]	cytoplasm [GO:0005737]	ATP binding [GO:0005524]; RNA binding [GO:0003723]; tyrosine-tRNA ligase activity [GO:0004831]
336	gnd	395496	396938	Transcript203	+	393239	1.01283	0.99663	Peak23	392851	393779	393304	929	444.737	519	1677.67	1505	160.163	476	4.45972	4.10328e-06	0	0	0	1	0	0	0	0	0	24	0	0		D-gluconate metabolic process [GO:0019521]; organic acid catabolic process [GO:0016054]; pentose-phosphate shunt [GO:0006098]		NADP binding [GO:0050661]; phosphogluconate dehydrogenase (decarboxylating) activity [GO:0004616]
337	lepA	396999	398807	Transcript204	-	400793	1.05037	0.99663	Peak24	400388	401416	400841	1029	507.505	656	1211.7	1204	122.422	403	4.82723	6.92236e-07	0	0	0	1	0	0	0	0	0	16	0	0		positive regulation of translation [GO:0045727]	plasma membrane [GO:0005886]	GTP binding [GO:0005525]; GTPase activity [GO:0003924]; ribosome binding [GO:0043022]; translation elongation factor activity [GO:0003746]
338	CTL0321	398993	400579	Transcript204	-	400793	-1.00249	0.99663	Peak24	400388	401416	400841	1029	507.505	656	1211.7	1204	122.422	403	4.82723	6.92236e-07	0	0	0	1	0	0	0	0	0	24	0	0			integral component of membrane [GO:0016021]	ATP binding [GO:0005524]; ATP:ADP antiporter activity [GO:0005471]
339	CTL0322	400930	401406	Transcript205	-	401421	1.03818	0.99663														0	0	0	0	0	0	0	0	0	24	0	0
340	CTL0323	402067	403047	Transcript206	+	401865	1.02884	0.99663														0	0	0	0	0	0	0	0	0	16	0	0		cell adhesion [GO:0007155]; metal ion transport [GO:0030001]		metal ion binding [GO:0046872]
341	CTL0324	403040	403819	Transcript206	+	401865	1.06829	0.99663														0	0	0	0	0	0	0	0	0	20	0	0				ATP binding [GO:0005524]
342	CTL0325	403820	405175	Transcript206	+	401865	-1.03381	0.99663														0	0	0	0	0	0	0	0	0	20	0	0			ATP-binding cassette (ABC) transporter complex [GO:0043190]; integral component of plasma membrane [GO:0005887]	ATPase-coupled transmembrane transporter activity [GO:0042626]; DNA-binding transcription factor activity [GO:0003700]; protein dimerization activity [GO:0046983]; transition metal ion binding [GO:0046914]
343	CTL0326	405165	406121	Transcript206	+	401865	1.03955	0.99663														0	0	0	0	0	0	0	0	0	42	0	0			ATP-binding cassette (ABC) transporter complex [GO:0043190]; integral component of plasma membrane [GO:0005887]	ATPase-coupled transmembrane transporter activity [GO:0042626]
344	dxr	406148	407287	Transcript206	+	401865	1.06356	0.99663														0	0	0	0	0	0	0	0	0	20	0	0		isopentenyl diphosphate biosynthetic process, methylerythritol 4-phosphate pathway [GO:0019288]; terpenoid biosynthetic process [GO:0016114]		1-deoxy-D-xylulose-5-phosphate reductoisomerase activity [GO:0030604]; metal ion binding [GO:0046872]; NADPH binding [GO:0070402]
345	CTL0328	407483	409342	Transcript207	+	407362	1.04597	0.99663														0	0	0	0	0	0	0	0	0	20	0	0			integral component of membrane [GO:0016021]	metalloendopeptidase activity [GO:0004222]
346	CTL0329	409289	410266	Transcript208	-	410281	-1.07826	0.99663	Peak25	409963	410731	410358	769	491.721	475	965.556	717	115.442	284	2.32235	0.010107	0	0	0	1	0	0	0	0	0	32	0	0
347	recF	410424	411521	Transcript209	-		-1.01404	0.99663														0	0	0	0	0	0	0	0	0	42	0	0		DNA repair [GO:0006281]; DNA replication [GO:0006260]; SOS response [GO:0009432]	cytoplasm [GO:0005737]	ATP binding [GO:0005524]; single-stranded DNA binding [GO:0003697]
348	dnaN	411521	412771	Transcript210	-		-1.0311	0.99663														0	0	0	0	0	0	0	0	0	28	0	0		DNA replication [GO:0006260]	cytoplasm [GO:0005737]; DNA polymerase III complex [GO:0009360]	3'-5' exonuclease activity [GO:0008408]; DNA binding [GO:0003677]; DNA-directed DNA polymerase activity [GO:0003887]
349	smpB	412901	413356	Transcript211	+		1.30428	0.978594														0	0	0	0	0	0	0	0	0	42	0	0		trans-translation [GO:0070929]	cytoplasm [GO:0005737]	RNA binding [GO:0003723]
350	apbE	413334	414284	Transcript212	-	415180	-1.03243	0.99663														0	0	0	0	0	0	0	0	0	16	0	0		protein flavinylation [GO:0017013]	plasma membrane [GO:0005886]	metal ion binding [GO:0046872]; transferase activity [GO:0016740]
351	folD	414254	415117	Transcript212	-	415180	1.25237	0.924484														0	0	0	0	0	0	0	0	0	42	0	0		histidine biosynthetic process [GO:0000105]; methionine biosynthetic process [GO:0009086]; purine nucleotide biosynthetic process [GO:0006164]; tetrahydrofolate interconversion [GO:0035999]		methenyltetrahydrofolate cyclohydrolase activity [GO:0004477]; methylenetetrahydrofolate dehydrogenase (NADP+) activity [GO:0004488]
352	CTL0335	415235	415630	Transcript213	-		-1.03968	0.99663	Peak26	415504	416638	415957	1135	453.094	646	1775.55	1946	123.658	449	5.61379	9.8971e-09	0	0	0	1	0	0	0	0	0	42	0	0			integral component of membrane [GO:0016021]
353	ltuB	415955	416248	Transcript214	+	415922	-1.0461	0.99663	Peak26	415504	416638	415957	1135	453.094	646	1775.55	1946	123.658	449	5.61379	9.8971e-09	0	0	0	1	0	0	0	0	0	32	0	0
354	CTL0337	416281	416601	Transcript214	+	415922	1.0939	0.99663	Peak26	415504	416638	415957	1135	453.094	646	1775.55	1946	123.658	449	5.61379	9.8971e-09	0	0	0	1	0	0	0	0	0	42	0	0			integral component of membrane [GO:0016021]
355	CTL0338	416611	418293	Transcript215	+	416574	1.09487	0.99663														0	0	0	0	0	0	0	0	0	32	0	0
356	CTL0338A	418290	418772	Transcript216	+	418267	-1.12909	0.99663														0	0	0	0	0	0	0	0	0	32	0	0
357	CTL0339	418786	419871	Transcript217	-	425764	1.11667	0.99663	Peak27	419670	420392	420046	723	391.979	356	1039.88	726	99.8721	231	2.16953	0.0150212	0	0	0	1	0	0	0	0	0	32	0	0				catalytic activity [GO:0003824]
358	CTL0340	420042	421781	Transcript217	-	425764	1.03377	0.99663	Peak28	422022	422688	422381	667	552.595	463	1035.58	667	141.062	301	1.92316	0.0272298	0	0	0	1	0	0	0	0	0	16	0	0				carboxy-lyase activity [GO:0016831]
359	rpmB	421901	422170	Transcript217	-	425764	-1.05231	0.99663	Peak28	422022	422688	422381	667	552.595	463	1035.58	667	141.062	301	1.92316	0.0272298	0	0	0	1	0	0	0	0	0	16	0	0		translation [GO:0006412]	ribosome [GO:0005840]	structural constituent of ribosome [GO:0003735]
360	malQ	422319	423902	Transcript217	-	425764	1.01061	0.99663														0	0	0	0	0	0	0	0	0	42	0	0				4-alpha-glucanotransferase activity [GO:0004134]; beta-maltose 4-alpha-glucanotransferase activity [GO:0102500]
361	scc1	423906	424346	Transcript217	-	425764	1.08067	0.99663														0	0	0	0	0	0	0	0	0	36	0	0		protein secretion by the type III secretion system [GO:0030254]
362	lcrE	424384	425649	Transcript217	-	425764	-1.05755	0.99663														0	0	0	0	0	0	0	0	0	32	0	0		negative regulation of protein secretion [GO:0050709]; protein secretion by the type III secretion system [GO:0030254]	cell surface [GO:0009986]; outer membrane [GO:0019867]
363	lcrD	425667	427793	Transcript218	-	428907	-1.03284	0.99663														0	0	0	0	0	0	0	0	0	24	0	0		protein secretion [GO:0009306]	integral component of membrane [GO:0016021]; plasma membrane [GO:0005886]
364	sctU	427793	428875	Transcript218	-	428907	-1.05793	0.99663														0	0	0	0	0	0	0	0	0	32	0	0		protein secretion [GO:0009306]	integral component of membrane [GO:0016021]; plasma membrane [GO:0005886]
365	CTL0347	429132	430232	Transcript219	+		-1.01895	0.99663														0	0	0	0	0	0	0	0	0	42	0	0				ATP binding [GO:0005524]; ATP hydrolysis activity [GO:0016887]; GTP binding [GO:0005525]; ribosomal large subunit binding [GO:0043023]; ribosome binding [GO:0043022]
366	ribF	430241	431146	Transcript220	-		1.13384	0.982013														0	0	0	0	0	0	0	0	0	16	0	0		FAD biosynthetic process [GO:0006747]; FMN biosynthetic process [GO:0009398]; riboflavin biosynthetic process [GO:0009231]		ATP binding [GO:0005524]; FMN adenylyltransferase activity [GO:0003919]; riboflavin kinase activity [GO:0008531]
367	truB	431103	431828	Transcript221	-	438058	1.01421	0.99663	Peak29	437830	438598	438203	769	400.623	387	820.117	609	140.237	345	1.87219	0.0305901	0	0	0	1	0	0	0	0	0	20	0	0		tRNA pseudouridine synthesis [GO:0031119]		RNA binding [GO:0003723]; tRNA pseudouridine synthase activity [GO:0106029]
368	rbfA	431866	432237	Transcript221	-	438058	-1.00338	0.99663	Peak29	437830	438598	438203	769	400.623	387	820.117	609	140.237	345	1.87219	0.0305901	0	0	0	1	0	0	0	0	0	16	0	0		maturation of SSU-rRNA [GO:0030490]	cytoplasm [GO:0005737]
369	infA	432244	434934	Transcript221	-	438058	1.12164	0.982013	Peak29	437830	438598	438203	769	400.623	387	820.117	609	140.237	345	1.87219	0.0305901	0	0	0	1	0	0	0	0	0	16	0	0			cytoplasm [GO:0005737]	GTP binding [GO:0005525]; GTPase activity [GO:0003924]; translation initiation factor activity [GO:0003743]
370	nusA	434891	436195	Transcript221	-	438058	1.01027	0.99663	Peak29	437830	438598	438203	769	400.623	387	820.117	609	140.237	345	1.87219	0.0305901	0	0	0	1	0	0	0	0	0	20	0	0		DNA-templated transcription, termination [GO:0006353]; transcription antitermination [GO:0031564]	cytoplasm [GO:0005737]	DNA-binding transcription factor activity [GO:0003700]; nucleotide binding [GO:0000166]; RNA binding [GO:0003723]
371	rpsA	436313	438022	Transcript221	-	438058	1.07719	0.99663	Peak29	437830	438598	438203	769	400.623	387	820.117	609	140.237	345	1.87219	0.0305901	0	0	0	1	0	0	0	0	0	16	0	0		translation [GO:0006412]	ribosome [GO:0005840]	RNA binding [GO:0003723]; structural constituent of ribosome [GO:0003735]
372	trxB	438267	439322	Transcript222	+	438322	-1.06225	0.99663	Peak29	437830	438598	438203	769	400.623	387	820.117	609	140.237	345	1.87219	0.0305901	0	0	0	1	0	0	0	0	0	20	0	0		removal of superoxide radicals [GO:0019430]	cytoplasm [GO:0005737]	thioredoxin-disulfide reductase activity [GO:0004791]
373	acpS	439328	439687	Transcript222	+	438322	1.36663	0.978594	Peak29	437830	438598	438203	769	400.623	387	820.117	609	140.237	345	1.87219	0.0305901	0	1	0	1	0	0	0	0	0	42	0	0		fatty acid biosynthetic process [GO:0006633]	cytoplasm [GO:0005737]	holo-[acyl-carrier-protein] synthase activity [GO:0008897]; magnesium ion binding [GO:0000287]
374	CTL0356	439688	440149	Transcript223	-		-1.05909	0.99663														0	0	0	0	0	0	0	0	0	42	0	0			integral component of membrane [GO:0016021]
375	CTL0357	440285	440746	Transcript224	+	440247	1.12073	0.99663														0	0	0	0	0	0	0	0	0	24	0	0		bacterial-type flagellum organization [GO:0044781]	integral component of membrane [GO:0016021]; plasma membrane [GO:0005886]
376	CTL0358	440781	441677	Transcript224	+	440247	-1.11844	0.99663														0	0	0	0	0	0	0	0	0	42	0	0				phosphatase activity [GO:0016791]
377	fabI	441667	442563	Transcript225	-		-1.11596	0.983201	Peak30	442240	443226	442774	987	429.088	532	1986.18	1893	128.898	407	5.5041	1.85526e-08	0	0	0	1	0	0	0	0	0	16	0	0		fatty acid biosynthetic process [GO:0006633]		enoyl-[acyl-carrier-protein] reductase (NADH) activity [GO:0004318]; enoyl-[acyl-carrier-protein] reductase activity [GO:0016631]
378	CTL0360	442875	444845	Transcript226	+	442790	1.12796	0.982013	Peak30	442240	443226	442774	987	429.088	532	1986.18	1893	128.898	407	5.5041	1.85526e-08	0	0	0	1	0	0	0	0	0	42	0	0
379	CTL0361	445045	445869	Transcript227	-		-1.05244	0.99663														0	0	0	0	0	0	0	0	0	42	0	0		enzyme-directed rRNA pseudouridine synthesis [GO:0000455]		RNA binding [GO:0003723]; rRNA pseudouridine synthase activity [GO:0120159]
380	CTL0362	445916	447022	Transcript228	+		-1.03897	0.99663														0	0	0	0	0	0	0	0	0	42	0	0		base-excision repair [GO:0006284]		4 iron, 4 sulfur cluster binding [GO:0051539]; DNA binding [GO:0003677]; metal ion binding [GO:0046872]; purine-specific mismatch base pair DNA N-glycosylase activity [GO:0000701]
381	CTL0363	447076	447831	Transcript229	+		1.06815	0.99663														0	0	0	0	0	0	0	0	0	42	0	0
382	CTL0364	447844	448632	Transcript230	-	448735	1.15572	0.982013														0	0	0	0	0	0	0	0	0	36	0	0
383	hsp60_1	448761	450395	Transcript231	-	450837	1.16302	0.982013														0	0	0	0	0	0	0	0	0	20	0	0		protein refolding [GO:0042026]	cytoplasm [GO:0005737]	ATP binding [GO:0005524]; ATP hydrolysis activity [GO:0016887]; isomerase activity [GO:0016853]; unfolded protein binding [GO:0051082]
384	groES	450434	450742	Transcript231	-	450837	1.3229	0.978594														0	0	0	0	0	0	0	0	0	16	0	0		protein folding [GO:0006457]	cytoplasm [GO:0005737]	ATP binding [GO:0005524]; ATP hydrolysis activity [GO:0016887]
385	pepF	450914	452740	Transcript232	-		1.00806	0.99663														0	0	0	0	0	0	0	0	0	16	0	0				metal ion binding [GO:0046872]; metalloendopeptidase activity [GO:0004222]
386	clpB	453042	455645	Transcript233	+	452966	-1.04787	0.99663														0	0	0	0	0	0	0	0	0	20	0	0				ATP binding [GO:0005524]; ATP hydrolysis activity [GO:0016887]; peptidase activity [GO:0008233]
387	CTL0369	455671	457131	Transcript233	+	452966	1.01955	0.99663														0	0	0	0	0	0	0	0	0	20	0	0				protein serine/threonine kinase activity [GO:0004674]
388	incD	457317	457799	Transcript234	+		1.15235	0.99663														0	0	0	0	0	0	0	0	0	24	0	0			extracellular region [GO:0005576]; host cell membrane [GO:0033644]; integral component of membrane [GO:0016021]; pathogen-containing vacuole membrane [GO:0140221]
389	incE	457866	458264	Transcript234	+		-1.12302	0.99663														0	0	0	0	0	0	0	0	0	20	0	0			extracellular region [GO:0005576]; host cell membrane [GO:0033644]; integral component of membrane [GO:0016021]; pathogen-containing vacuole membrane [GO:0140221]
390	incF	458269	458583	Transcript234	+		-1.01019	0.99663														0	0	0	0	0	0	0	0	0	20	0	0			extracellular region [GO:0005576]; host cell membrane [GO:0033644]; integral component of membrane [GO:0016021]; pathogen-containing vacuole membrane [GO:0140221]
391	incG	458670	459173	Transcript234	+		1.05507	0.99663														0	0	0	0	0	0	0	0	0	20	0	0			extracellular region [GO:0005576]; host cell membrane [GO:0033644]; integral component of membrane [GO:0016021]; pathogen-containing vacuole membrane [GO:0140221]
392	incA	459340	460080	Transcript235	-		-1.10075	0.99663														0	0	0	0	0	0	0	0	0	28	0	0			extracellular region [GO:0005576]; host cell membrane [GO:0033644]; integral component of membrane [GO:0016021]; pathogen-containing vacuole membrane [GO:0140221]
393	CTL0375	460207	460482	Transcript236	-		1.36417	0.982013														0	1	0	0	0	0	0	0	0	42	0	0
394	araD	460581	461267	Transcript237	+		1.06958	0.99663														0	0	0	0	0	0	0	0	0	20	0	0		pentose catabolic process [GO:0019323]; pentose-phosphate shunt [GO:0006098]		metal ion binding [GO:0046872]; ribulose-phosphate 3-epimerase activity [GO:0004750]
395	efp_2	461254	461811	Transcript238	+	461054	1.1976	0.982013														0	0	0	0	0	0	0	0	0	16	0	0			cytoplasm [GO:0005737]	translation elongation factor activity [GO:0003746]
396	accB	461824	462318	Transcript238	+	461054	1.07781	0.99663														0	0	0	0	0	0	0	0	0	20	0	0		fatty acid biosynthetic process [GO:0006633]	acetyl-CoA carboxylase complex [GO:0009317]	acetyl-CoA carboxylase activity [GO:0003989]
397	accC	462322	463695	Transcript238	+	461054	-1.24344	0.978594														0	0	0	0	0	0	0	0	0	16	0	0		fatty acid biosynthetic process [GO:0006633]; malonyl-CoA biosynthetic process [GO:2001295]		acetyl-CoA carboxylase activity [GO:0003989]; ATP binding [GO:0005524]; biotin carboxylase activity [GO:0004075]; metal ion binding [GO:0046872]
398	rplM	463918	464370	Transcript239	+	463896	1.06764	0.99663	Peak31	463367	464296	463820	930	344.108	402	1046.72	940	109.573	326	3.66137	0.000125435	0	0	0	1	0	0	0	0	0	16	0	0		translation [GO:0006412]	ribosome [GO:0005840]	structural constituent of ribosome [GO:0003735]
399	rpsI	464396	464785	Transcript239	+	463896	-1.13261	0.99663	Peak31	463367	464296	463820	930	344.108	402	1046.72	940	109.573	326	3.66137	0.000125435	0	0	0	1	0	0	0	0	0	16	0	0		translation [GO:0006412]	ribosome [GO:0005840]	structural constituent of ribosome [GO:0003735]
400	CTL0382	464833	465684	Transcript240	-	466564	1.08065	0.99663	Peak32	466280	467241	466733	962	388.105	469	1155.07	1073	116.651	359	4.23211	1.15757e-05	0	0	0	1	0	0	0	0	0	28	0	0
401	adk	465780	466517	Transcript240	-	466564	1.03427	0.99663	Peak32	466280	467241	466733	962	388.105	469	1155.07	1073	116.651	359	4.23211	1.15757e-05	0	0	0	1	0	0	0	0	0	16	0	0		AMP salvage [GO:0044209]	cytoplasm [GO:0005737]	adenylate kinase activity [GO:0004017]; ATP binding [GO:0005524]; metal ion binding [GO:0046872]
402	CTL0384	466724	467368	Transcript241	+	466686	-1.14076	0.99663	Peak32	466280	467241	466733	962	388.105	469	1155.07	1073	116.651	359	4.23211	1.15757e-05	0	0	0	1	0	0	0	0	0	42	0	0		amino acid transport [GO:0006865]	ATP-binding cassette (ABC) transporter complex [GO:0043190]	transmembrane transporter activity [GO:0022857]
403	CTL0385	467365	468066	Transcript241	+	466686	-1.36958	0.924484	Peak32	466280	467241	466733	962	388.105	469	1155.07	1073	116.651	359	4.23211	1.15757e-05	0	1	0	1	0	0	0	0	0	16	0	0				ATP binding [GO:0005524]
404	CTL0386	468069	471485	Transcript242	-		1.11606	0.978594														0	0	0	0	0	0	0	0	0	42	0	0
405	CTL0387	471482	472759	Transcript243	-		-1.12119	0.982013	Peak33	472322	473278	472826	957	400.947	482	1403.5	1297	126.407	387	4.65863	1.59162e-06	0	0	0	1	0	0	0	0	0	42	0	0			integral component of membrane [GO:0016021]
406	CTL0388	472838	473641	Transcript244	-		1.2189	0.978594														0	0	0	0	0	0	0	0	0	42	0	0		methylation [GO:0032259]		methyltransferase activity [GO:0008168]
407	CTL0389	474097	474510	Transcript245	+	473849	1.01779	0.99663														0	0	0	0	0	0	0	0	0	42	0	0			integral component of membrane [GO:0016021]
408	CTL0390	474568	475650	Transcript245	+	473849	-1.04455	0.99663														0	0	0	0	0	0	0	0	0	16	0	0			integral component of membrane [GO:0016021]
409	CTL0391	475740	476459	Transcript245	+	473849	-1.05555	0.99663														0	0	0	0	0	0	0	0	0	16	0	0				hydrolase activity [GO:0016787]
410	CTL0392	476478	477323	Transcript245	+	473849	-1.33351	0.978594														0	1	0	0	0	0	0	0	0	36	0	0				double-stranded RNA binding [GO:0003725]
411	CTL0393	477301	478248	Transcript245	+	473849	-1.18684	0.978594														0	0	0	0	0	0	0	0	0	42	0	0				metallodipeptidase activity [GO:0070573]
412	oppA	478245	479525	Transcript246	-	479610	1.00722	0.99663	Peak34	479290	479873	479577	584	509.812	374	916.774	517	103.839	194	1.34504	0.0893065	0	0	0	1	0	0	0	0	0	42	0	0		transmembrane transport [GO:0055085]	ATP-binding cassette (ABC) transporter complex [GO:0043190]; periplasmic space [GO:0042597]
413	CTL0395	479701	480387	Transcript247	+	479606	1.04198	0.99663	Peak34	479290	479873	479577	584	509.812	374	916.774	517	103.839	194	1.34504	0.0893065	0	0	0	1	0	0	0	0	0	42	0	0		queuosine salvage [GO:1990397]	integral component of membrane [GO:0016021]
414	CTL0396	480571	481017	Transcript248	+	480549	1.14515	0.99663														0	0	0	0	0	0	0	0	0	16	0	0
417	CTL0397	481417	482274	Transcript249	+		-1.24654	0.982013														0	0	0	0	0	0	0	0	0	32	0	0
418	CTL0398	482276	483118	Transcript250	+	484106	1.04066	0.99663														0	0	0	0	0	0	0	0	0	32	0	0
419	CTL0399	483118	483984	Transcript250	+	484106	-1.15742	0.99663														0	0	0	0	0	0	0	0	0	32	0	0			integral component of membrane [GO:0016021]
420	pkn1	484170	486014	Transcript250	+	484106	-1.01181	0.99663														0	0	0	0	0	0	0	0	0	20	0	0				ATP binding [GO:0005524]; protein serine kinase activity [GO:0106310]; protein serine/threonine kinase activity [GO:0004674]; protein serine/threonine/tyrosine kinase activity [GO:0004712]
421	dnlJ	486025	488016	Transcript250	+	484106	-1.0924	0.982013														0	0	0	0	0	0	0	0	0	20	0	0		DNA repair [GO:0006281]; DNA replication [GO:0006260]		DNA binding [GO:0003677]; DNA ligase (NAD+) activity [GO:0003911]; metal ion binding [GO:0046872]
422	CTL0402	488114	492463	Transcript251	+	488089	1.06206	0.98546														0	0	0	0	0	0	0	0	0	42	0	0			integral component of membrane [GO:0016021]
423	mhpA	492526	494049	Transcript252	-	494134	1.0739	0.99663														0	0	0	0	0	0	0	0	0	42	0	0				FAD binding [GO:0071949]; monooxygenase activity [GO:0004497]
424	CTL0404	494249	495196	Transcript253	-	495277	1.0411	0.99663	Peak35	494991	495873	495427	883	499.46	554	1014.47	865	110.804	313	3.14547	0.000829091	0	0	0	1	0	0	0	0	0	42	0	0
425	rpmG	495595	495753	Transcript254	+	495562	2.2532	0.978594	Peak35	494991	495873	495427	883	499.46	554	1014.47	865	110.804	313	3.14547	0.000829091	0	1	0	1	0	0	0	0	0	42	0	0		translation [GO:0006412]	ribosome [GO:0005840]	structural constituent of ribosome [GO:0003735]
426	CTL0406	495789	497300	Transcript254	+	495562	1.11077	0.982013	Peak35	494991	495873	495427	883	499.46	554	1014.47	865	110.804	313	3.14547	0.000829091	0	0	0	1	0	0	0	0	0	16	0	0			integral component of membrane [GO:0016021]; plasma membrane [GO:0005886]
427	CTL0407	497305	497982	Transcript254	+	495562	-1.00809	0.99663	Peak35	494991	495873	495427	883	499.46	554	1014.47	865	110.804	313	3.14547	0.000829091	0	0	0	1	0	0	0	0	0	42	0	0		lipoprotein transport [GO:0042953]	membrane [GO:0016020]	ATP binding [GO:0005524]
428	CTL0408	498133	500565	Transcript255	-	500596	1.0016	0.99663														0	0	0	0	0	0	0	0	0	16	0	0
429	CTL0409	500754	502209	Transcript256	-	503708	-1.1292	0.982013	Peak36	503319	504243	503791	925	415.678	483	2716.03	2426	101.042	299	6.90139	2.57481e-12	0	0	0	1	0	0	0	0	0	42	0	0
430	CTL0411	502302	503240	Transcript256	-	503708	1.00376	0.99663	Peak36	503319	504243	503791	925	415.678	483	2716.03	2426	101.042	299	6.90139	2.57481e-12	0	0	0	1	0	0	0	0	0	42	0	0				catalytic activity [GO:0003824]
431	CTL0413	503754	504959	Transcript257	-		1.09036	0.99663	Peak36	503319	504243	503791	925	415.678	483	2716.03	2426	101.042	299	6.90139	2.57481e-12	0	0	0	1	0	0	0	0	0	42	0	0				catalytic activity [GO:0003824]
432	CTL0414	505085	506203	Transcript258	-		1.12373	0.982013														0	0	0	0	0	0	0	0	0	42	0	0
433	CTL0415	506811	507313	Transcript259	-		1.20003	0.982013														0	0	0	0	0	0	0	0	0	42	0	0
434	CTL0417	507306	508052	Transcript260	-		1.1359	0.99663														0	0	0	0	0	0	0	0	0	16	0	0
435	CTL0418	508192	508433	Transcript261	-		-1.01294	0.99663	Peak37	508201	509027	508594	827	433.17	450	856.516	684	122.464	324	2.27257	0.011526	0	0	0	1	0	0	0	0	0	16	0	0
436	CTL0419	508663	510192	Transcript262	+		1.10488	0.982013	Peak37	508201	509027	508594	827	433.17	450	856.516	684	122.464	324	2.27257	0.011526	0	0	0	1	0	0	0	0	0	42	0	0			integral component of membrane [GO:0016021]
437	CTL0419A	510245	510505	Transcript263	+		1.12006	0.99663														0	0	0	0	0	0	0	0	0	42	0	0			integral component of membrane [GO:0016021]
438	CTL0420	510787	510981	Transcript264	+		-1.33884	0.982013														0	1	0	0	0	0	0	0	0	36	0	0
439	CTL0421	511050	511351	Transcript265	+		1.10347	0.99663														0	0	0	0	0	0	0	0	0	42	0	0
440	trpR	511407	511691	Transcript266	+	511389	1.35963	0.978594														0	1	0	0	0	0	0	0	0	42	0	0		negative regulation of transcription, DNA-templated [GO:0045892]	cytoplasm [GO:0005737]	DNA-binding transcription factor activity [GO:0003700]; sequence-specific DNA binding [GO:0043565]
441	trpB	512040	513218	Transcript266	+	511389	1.12409	0.982013														0	0	0	0	0	0	0	0	0	42	0	0				tryptophan synthase activity [GO:0004834]
442	trpA	513211	513972	Transcript266	+	511389	1.35431	0.924484														0	1	0	0	0	0	0	0	0	16	0	0				tryptophan synthase activity [GO:0004834]
443	CTL0425	514163	514684	Transcript267	-		1.06738	0.99663														0	0	0	0	0	0	0	0	0	42	0	0
444	CTL0426	514761	514916	Transcript268	-		1.21234	0.99663														0	0	0	0	0	0	0	0	0	42	0	0
445	CTL0426A	514962	515098	Transcript269	-		1.16313	0.99663														0	0	0	0	0	0	0	0	0	42	0	0
446	oppA2	515293	516882	Transcript270	+		-1.00794	0.99663														0	0	0	0	0	0	0	0	0	42	0	0		transmembrane transport [GO:0055085]	ATP-binding cassette (ABC) transporter complex [GO:0043190]; periplasmic space [GO:0042597]
447	dsbB	516909	517316	Transcript271	-	518038	-1.08739	0.99663														0	0	0	0	0	0	0	0	0	28	0	0		protein folding [GO:0006457]	integral component of membrane [GO:0016021]; plasma membrane [GO:0005886]	protein-disulfide reductase activity [GO:0015035]
448	dsbG	517313	518029	Transcript271	-	518038	-1.04384	0.99663														0	0	0	0	0	0	0	0	0	28	0	0			integral component of membrane [GO:0016021]
449	CTL0430	518175	519389	Transcript272	+	518154	1.21488	0.978594														0	0	0	0	0	0	0	0	0	42	0	0			integral component of membrane [GO:0016021]
450	CTL0431	519391	519903	Transcript273	-	521787	1.13733	0.99663														0	0	0	0	0	0	0	0	0	42	0	0			integral component of membrane [GO:0016021]
451	CTL0432	520047	520739	Transcript273	-	521787	1.16874	0.978594														0	0	0	0	0	0	0	0	0	20	0	0				ATP binding [GO:0005524]
454	CTL0433	521047	521757	Transcript273	-	521787	1.0271	0.99663														0	0	0	0	0	0	0	0	0	32	0	0
455	kdsB	522125	522889	Transcript274	+		1.08119	0.99663														0	0	0	0	0	0	0	0	0	16	0	0		CMP-keto-3-deoxy-D-manno-octulosonic acid biosynthetic process [GO:0033468]; lipopolysaccharide biosynthetic process [GO:0009103]	cytoplasm [GO:0005737]	3-deoxy-manno-octulosonate cytidylyltransferase activity [GO:0008690]
456	pyrG	522865	524484	Transcript275	+		-1.01427	0.99663														0	0	0	0	0	0	0	0	0	42	0	0		'de novo' CTP biosynthetic process [GO:0044210]; glutamine metabolic process [GO:0006541]		ATP binding [GO:0005524]; CTP synthase activity [GO:0003883]; metal ion binding [GO:0046872]
457	CTL0436	524471	524917	Transcript276	+		1.07767	0.99663														0	0	0	0	0	0	0	0	0	42	0	0		rRNA 5'-end processing [GO:0000967]	cytoplasm [GO:0005737]	nuclease activity [GO:0004518]
458	zwf	525034	526557	Transcript277	+	525029	-1.01414	0.99663														0	0	0	0	0	0	0	0	0	16	0	0		glucose metabolic process [GO:0006006]; pentose-phosphate shunt [GO:0006098]		glucose-6-phosphate dehydrogenase activity [GO:0004345]; NADP binding [GO:0050661]
459	devB	526582	527352	Transcript277	+	525029	-1.06361	0.99663														0	0	0	0	0	0	0	0	0	20	0	0		carbohydrate metabolic process [GO:0005975]; pentose-phosphate shunt [GO:0006098]		6-phosphogluconolactonase activity [GO:0017057]
460	dnaX_1	527349	528221	Transcript278	-		1.16311	0.982013														0	0	0	0	0	0	0	0	0	20	0	0
461	tdk	528235	528846	Transcript279	-		1.03382	0.99663														0	0	0	0	0	0	0	0	0	16	0	0		dTDP biosynthetic process [GO:0006233]; dTTP biosynthetic process [GO:0006235]		ATP binding [GO:0005524]; thymidylate kinase activity [GO:0004798]
462	gyrA	528848	531358	Transcript280	-		-1.02647	0.99663														0	0	0	0	0	0	0	0	0	20	0	0		DNA topological change [GO:0006265]; DNA-dependent DNA replication [GO:0006261]	chromosome [GO:0005694]; cytoplasm [GO:0005737]	ATP binding [GO:0005524]; DNA binding [GO:0003677]; DNA negative supercoiling activity [GO:0034335]
463	gyrB2	531373	533787	Transcript281	-		1.06119	0.99663														0	0	0	0	0	0	0	0	0	20	0	0		DNA topological change [GO:0006265]; DNA-dependent DNA replication [GO:0006261]	chromosome [GO:0005694]; cytoplasm [GO:0005737]	ATP binding [GO:0005524]; DNA binding [GO:0003677]; DNA topoisomerase type II (double strand cut, ATP-hydrolyzing) activity [GO:0003918]; metal ion binding [GO:0046872]
464	CTL0443	533790	534140	Transcript282	-		1.20805	0.982013														0	0	0	0	0	0	0	0	0	16	0	0
465	CTL0444	534287	534982	Transcript283	-		-1.0223	0.99663														0	0	0	0	0	0	0	0	0	42	0	0			integral component of membrane [GO:0016021]
466	tgt	535086	536204	Transcript284	-		1.01808	0.99663														0	0	0	0	0	0	0	0	0	42	0	0		queuosine biosynthetic process [GO:0008616]; tRNA-guanine transglycosylation [GO:0101030]		metal ion binding [GO:0046872]; queuine tRNA-ribosyltransferase activity [GO:0008479]
467	mgtE	536331	537743	Transcript285	-		-1.12851	0.982013														0	0	0	0	0	0	0	0	0	42	0	0			integral component of membrane [GO:0016021]; plasma membrane [GO:0005886]	magnesium ion transmembrane transporter activity [GO:0015095]; metal ion binding [GO:0046872]
468	CTL0447	538183	539274	Transcript286	-		-1.03101	0.99663	Peak38	538828	539773	539321	946	410.658	488	927.208	847	123.25	373	3.41663	0.000317002	0	0	0	1	0	0	0	0	0	42	0	0			integral component of membrane [GO:0016021]
469	CTL0448	539500	539820	Transcript287	+		-1.20396	0.99663	Peak38	538828	539773	539321	946	410.658	488	927.208	847	123.25	373	3.41663	0.000317002	0	0	0	1	0	0	0	0	0	42	0	0			integral component of membrane [GO:0016021]
470	gcp	539896	540912	Transcript288	+		-1.1687	0.978594														0	0	0	0	0	0	0	0	0	24	0	0		tRNA threonylcarbamoyladenosine modification [GO:0002949]	cytoplasm [GO:0005737]	iron ion binding [GO:0005506]; N(6)-L-threonylcarbamoyladenine synthase activity [GO:0061711]
471	oppA3	540876	542432	Transcript289	+		-1.05956	0.99663														0	0	0	0	0	0	0	0	0	16	0	0		transmembrane transport [GO:0055085]	ATP-binding cassette (ABC) transporter complex [GO:0043190]; periplasmic space [GO:0042597]
472	oppB	542591	543532	Transcript290	+		-1.08344	0.99663														0	0	0	0	0	0	0	0	0	42	0	0		transmembrane transport [GO:0055085]	integral component of membrane [GO:0016021]; plasma membrane [GO:0005886]
473	oppC	543564	544409	Transcript291	+		-1.08398	0.99663														0	0	0	0	0	0	0	0	0	42	0	0		transmembrane transport [GO:0055085]	integral component of membrane [GO:0016021]; plasma membrane [GO:0005886]
474	oppD	544402	545235	Transcript292	+		-1.0415	0.99663														0	0	0	0	0	0	0	0	0	16	0	0		peptide transport [GO:0015833]		ATP binding [GO:0005524]
475	oppF	545250	545993	Transcript293	+		-1.04727	0.99663														0	0	0	0	0	0	0	0	0	42	0	0				ATP binding [GO:0005524]
476	CTL0455	546305	547054	Transcript294	+	546254	1.04316	0.99663														0	0	0	0	0	0	0	0	0	36	0	0
477	CTL0456	547084	548499	Transcript294	+	546254	1.05837	0.99663														0	0	0	0	0	0	0	0	0	36	0	0			integral component of membrane [GO:0016021]	transmembrane transporter activity [GO:0022857]
478	pfkA	548519	550180	Transcript294	+	546254	1.02663	0.99663														0	0	0	0	0	0	0	0	0	28	0	0		fructose 6-phosphate metabolic process [GO:0006002]	cytoplasm [GO:0005737]	6-phosphofructokinase activity [GO:0003872]; ATP binding [GO:0005524]; diphosphate-fructose-6-phosphate 1-phosphotransferase activity [GO:0047334]; metal ion binding [GO:0046872]
479	CTL0458	550189	551037	Transcript294	+	546254	-1.11401	0.99663														0	0	0	0	0	0	0	0	0	42	0	0
480	pfkA_2	551019	552665	Transcript294	+	546254	-1.01498	0.99663														0	0	0	0	0	0	0	0	0	42	0	0		fructose 6-phosphate metabolic process [GO:0006002]	cytoplasm [GO:0005737]	6-phosphofructokinase activity [GO:0003872]; ATP binding [GO:0005524]; diphosphate-fructose-6-phosphate 1-phosphotransferase activity [GO:0047334]; metal ion binding [GO:0046872]
483	gseA	552911	554206	Transcript295	-		1.0597	0.99663														0	0	0	0	0	0	0	0	0	42	0	0		lipopolysaccharide core region biosynthetic process [GO:0009244]	integral component of membrane [GO:0016021]; plasma membrane [GO:0005886]	Kdo transferase activity [GO:0043842]
484	leuS	554203	556662	Transcript296	-		1.12994	0.978594														0	0	0	0	0	0	0	0	0	16	0	0		leucyl-tRNA aminoacylation [GO:0006429]	cytoplasm [GO:0005737]	aminoacyl-tRNA editing activity [GO:0002161]; ATP binding [GO:0005524]; leucine-tRNA ligase activity [GO:0004823]
485	hemL	556859	558127	Transcript297	+	556830	1.0419	0.99663														0	0	0	0	0	0	0	0	0	16	0	0		protoporphyrinogen IX biosynthetic process [GO:0006782]	cytoplasm [GO:0005737]	glutamate-1-semialdehyde 2,1-aminomutase activity [GO:0042286]; pyridoxal phosphate binding [GO:0030170]; transaminase activity [GO:0008483]
486	CTL0463	558119	558688	Transcript298	-	561658	-1.28153	0.978594														0	0	0	0	0	0	0	0	0	32	0	0
487	CTL0464	558708	559154	Transcript298	-	561658	-1.42265	0.978594														0	1	0	0	0	0	0	0	0	16	0	0				nuclease activity [GO:0004518]
488	rpiA	559144	559872	Transcript298	-	561658	1.02701	0.99663														0	0	0	0	0	0	0	0	0	32	0	0		pentose-phosphate shunt, non-oxidative branch [GO:0009052]		ribose-5-phosphate isomerase activity [GO:0004751]
489	CTL0466	559967	561610	Transcript298	-	561658	-1.0108	0.99663														0	0	0	0	0	0	0	0	0	32	0	0			integral component of membrane [GO:0016021]
490	dhnA	561914	562960	Transcript299	+	561823	1.1663	0.978594														0	0	0	0	0	0	0	0	0	24	0	0				fructose-bisphosphate aldolase activity [GO:0004332]
491	xasA	562974	564374	Transcript299	+	561823	1.12129	0.982013														0	0	0	0	0	0	0	0	0	20	0	0			integral component of membrane [GO:0016021]	transmembrane transporter activity [GO:0022857]
492	CTL0469	564468	565232	Transcript300	+	564468	1.08664	0.99663														0	0	0	0	0	0	0	0	0	20	0	0		tRNA modification [GO:0006400]		transferase activity [GO:0016740]
493	surE	565363	566214	Transcript301	+	565311	1.03587	0.99663	Peak39	564875	565567	565283	693	452.6	394	869.71	582	149.302	331	1.42766	0.0766942	0	0	0	1	0	0	0	0	0	32	0	0			cytoplasm [GO:0005737]	5'-nucleotidase activity [GO:0008253]; metal ion binding [GO:0046872]; nucleotide binding [GO:0000166]
494	ubiA	566326	567234	Transcript301	+	565311	-1.00686	0.99663	Peak39	564875	565567	565283	693	452.6	394	869.71	582	149.302	331	1.42766	0.0766942	0	0	0	1	0	0	0	0	0	42	0	0			integral component of membrane [GO:0016021]	transferase activity, transferring alkyl or aryl (other than methyl) groups [GO:0016765]
495	CTL0472	567231	567809	Transcript301	+	565311	-1.019	0.99663	Peak39	564875	565567	565283	693	452.6	394	869.71	582	149.302	331	1.42766	0.0766942	0	0	0	1	0	0	0	0	0	42	0	0				flavin prenyltransferase activity [GO:0106141]
496	CTL0473	567806	568702	Transcript302	-		1.16592	0.982013														0	0	0	0	0	0	0	0	0	20	0	0			integral component of membrane [GO:0016021]; plasma membrane [GO:0005886]
499	CTL0474	568992	569132	Transcript303	-	572969	1.4978	0.982013	Peak40	570293	570869	570571	577	429.078	311	936.87	522	128.393	237	1.31094	0.0949386	0	1	0	1	0	0	0	0	0	16	0	0
500	CTL0475	569159	569545	Transcript303	-	572969	-1.05947	0.99663	Peak40	570293	570869	570571	577	429.078	311	936.87	522	128.393	237	1.31094	0.0949386	0	0	0	1	0	0	0	0	0	16	0	0			integral component of membrane [GO:0016021]
501	CTL0476	569687	570493	Transcript303	-	572969	1.03253	0.99663	Peak40	570293	570869	570571	577	429.078	311	936.87	522	128.393	237	1.31094	0.0949386	0	0	0	1	0	0	0	0	0	16	0	0			integral component of membrane [GO:0016021]
502	CTL0477	570885	571328	Transcript303	-	572969	-1.13147	0.99663	Peak41	572044	572932	572509	889	513.103	573	1110.14	953	148.03	421	3.38655	0.000353888	0	0	0	1	0	0	0	0	0	16	0	0			integral component of membrane [GO:0016021]
503	CTL0477A	571436	571804	Transcript303	-	572969	1.09739	0.99663	Peak41	572044	572932	572509	889	513.103	573	1110.14	953	148.03	421	3.38655	0.000353888	0	0	0	1	0	0	0	0	0	16	0	0			integral component of membrane [GO:0016021]
504	CTL0478	571903	572418	Transcript303	-	572969	-1.30112	0.978594	Peak41	572044	572932	572509	889	513.103	573	1110.14	953	148.03	421	3.38655	0.000353888	0	0	0	1	0	0	0	0	0	42	0	0			integral component of membrane [GO:0016021]
505	CTL0479	572547	572948	Transcript303	-	572969	-1.0055	0.99663														0	0	0	0	0	0	0	0	0	42	0	0			integral component of membrane [GO:0016021]
506	CTL0480	573229	573819	Transcript304	-	574653	1.0408	0.99663														0	0	0	0	0	0	0	0	0	42	0	0			integral component of membrane [GO:0016021]
507	CTL0481	573969	574616	Transcript304	-	574653	1.09512	0.99663														0	0	0	0	0	0	0	0	0	42	0	0			integral component of membrane [GO:0016021]
508	CTL0482	574842	576089	Transcript305	+	574817	-1.12574	0.982013														0	0	0	0	0	0	0	0	0	42	0	0			integral component of membrane [GO:0016021]	symporter activity [GO:0015293]
509	CTL0483	576273	577745	Transcript305	+	574817	-1.06223	0.99663														0	0	0	0	0	0	0	0	0	42	0	0			integral component of membrane [GO:0016021]	symporter activity [GO:0015293]
510	incB	577850	578197	Transcript306	+	577796	1.23626	0.978594	Peak42	577166	578091	577639	926	506.356	589	1047.88	937	160.344	475	3.48875	0.000242641	0	0	0	1	0	0	0	0	0	20	0	0			integral component of membrane [GO:0016021]
511	incC	578274	578810	Transcript306	+	577796	-1.05978	0.99663	Peak42	577166	578091	577639	926	506.356	589	1047.88	937	160.344	475	3.48875	0.000242641	0	0	0	1	0	0	0	0	0	42	0	0			integral component of membrane [GO:0016021]
512	CTL0486	578868	581654	Transcript306	+	577796	-1.07387	0.99663	Peak43	578410	579282	578837	873	470.53	516	778.17	656	148.595	415	2.39411	0.00833035	0	0	0	1	0	0	0	0	0	42	0	0			integral component of membrane [GO:0016021]
513	CTL0487	581683	582096	Transcript307	+	581632	1.01508	0.99663														0	0	0	0	0	0	0	0	0	36	0	0
514	acpP	582157	582390	Transcript308	-	585482	1.22775	0.982013														0	0	0	0	0	0	0	0	0	24	0	0			cytoplasm [GO:0005737]	acyl carrier activity [GO:0000036]
515	fabG	582759	583505	Transcript308	-	585482	-1.20823	0.978594														0	0	0	0	0	0	0	0	0	20	0	0		fatty acid biosynthetic process [GO:0006633]		3-oxoacyl-[acyl-carrier-protein] reductase (NADPH) activity [GO:0004316]; NAD binding [GO:0051287]
516	fabD	583502	584428	Transcript308	-	585482	1.13891	0.982013														0	0	0	0	0	0	0	0	0	20	0	0				[acyl-carrier-protein] S-malonyltransferase activity [GO:0004314]
517	fabH	584445	585428	Transcript308	-	585482	1.02785	0.99663														0	0	0	0	0	0	0	0	0	20	0	0		fatty acid biosynthetic process [GO:0006633]	cytoplasm [GO:0005737]	3-oxoacyl-[acyl-carrier-protein] synthase activity [GO:0004315]; beta-ketoacyl-acyl-carrier-protein synthase III activity [GO:0033818]
518	recR	585566	586168	Transcript309	+		-1.3227	0.978594														0	0	0	0	0	0	0	0	0	16	0	0		DNA recombination [GO:0006310]; DNA repair [GO:0006281]		DNA binding [GO:0003677]; metal ion binding [GO:0046872]
519	CTL0493	586542	588920	Transcript310	+	586399	1.01318	0.99663														0	0	0	0	0	0	0	0	0	16	0	0		membrane assembly [GO:0071709]	cell outer membrane [GO:0009279]; integral component of membrane [GO:0016021]
520	ompH	588987	589508	Transcript310	+	586399	1.05172	0.99663														0	0	0	0	0	0	0	0	0	20	0	0				unfolded protein binding [GO:0051082]
521	lpxD	589536	590600	Transcript311	+	589518	1.02773	0.99663														0	0	0	0	0	0	0	0	0	20	0	0		lipid A biosynthetic process [GO:0009245]		N-acyltransferase activity [GO:0016410]
522	CTL0496	590597	591793	Transcript312	-		1.03133	0.99663	Peak44	591201	592145	591693	945	440.577	523	846	772	118.419	358	2.68916	0.00358163	0	0	0	1	0	0	0	0	0	42	0	0
523	pdhA	592015	593037	Transcript313	+		1.05415	0.99663	Peak44	591201	592145	591693	945	440.577	523	846	772	118.419	358	2.68916	0.00358163	0	0	0	1	0	0	0	0	0	20	0	0		acetyl-CoA biosynthetic process from pyruvate [GO:0006086]	cytoplasm [GO:0005737]; intracellular membrane-bounded organelle [GO:0043231]	pyruvate dehydrogenase (acetyl-transferring) activity [GO:0004739]
524	pdhB	593030	594016	Transcript314	+		-1.26309	0.978594														0	0	0	0	0	0	0	0	0	20	0	0		acetyl-CoA biosynthetic process from pyruvate [GO:0006086]		pyruvate dehydrogenase (acetyl-transferring) activity [GO:0004739]
525	pdhC	594021	595310	Transcript315	+		1.03006	0.99663														0	0	0	0	0	0	0	0	0	42	0	0		pyruvate metabolic process [GO:0006090]	intracellular membrane-bounded organelle [GO:0043231]; pyruvate dehydrogenase complex [GO:0045254]	dihydrolipoyllysine-residue acetyltransferase activity [GO:0004742]
526	glgP	595337	597781	Transcript316	-	597866	-1.07525	0.99663														0	0	0	0	0	0	0	0	0	28	0	0		carbohydrate metabolic process [GO:0005975]		glycogen phosphorylase activity [GO:0008184]; linear malto-oligosaccharide phosphorylase activity [GO:0102250]; pyridoxal phosphate binding [GO:0030170]; SHG alpha-glucan phosphorylase activity [GO:0102499]
527	CTL0500A	597937	598287	Transcript317	+	597915	1.08261	0.99663														0	0	0	0	0	0	0	0	0	42	0	0			integral component of membrane [GO:0016021]
528	dnaA	598341	599711	Transcript318	-	602329	1.19438	0.978594														0	0	0	0	0	0	0	0	0	42	0	0		DNA replication initiation [GO:0006270]; regulation of DNA replication [GO:0006275]	cytoplasm [GO:0005737]	ATP binding [GO:0005524]; DNA replication origin binding [GO:0003688]
529	oxaA	599788	602151	Transcript318	-	602329	1.10966	0.982013														0	0	0	0	0	0	0	0	0	20	0	0		protein transport [GO:0015031]	integral component of membrane [GO:0016021]; plasma membrane [GO:0005886]	membrane insertase activity [GO:0032977]
530	lgt	602461	603279	Transcript319	-	603308	1.15116	0.982013														0	0	0	0	0	0	0	0	0	42	0	0		lipoprotein biosynthetic process [GO:0042158]	integral component of plasma membrane [GO:0005887]	phosphatidylglycerol-prolipoprotein diacylglyceryl transferase activity [GO:0008961]
531	CTL0505	603530	604177	Transcript320	+	603438	-1.02247	0.99663														0	0	0	0	0	0	0	0	0	24	0	0
532	CTL0506	604181	604951	Transcript321	+	604014	-1.00194	0.99663														0	0	0	0	0	0	0	0	0	36	0	0		CAAX-box protein processing [GO:0071586]	integral component of membrane [GO:0016021]	metalloendopeptidase activity [GO:0004222]
533	CTL0507	605159	605542	Transcript322	-		-1.08309	0.99663														0	0	0	0	0	0	0	0	0	28	0	0
534	CTL0508	605731	606975	Transcript323	+	605708	-1.06828	0.99663														0	0	0	0	0	0	0	0	0	16	0	0			integral component of membrane [GO:0016021]	flavin adenine dinucleotide binding [GO:0050660]
535	CTL0509	606965	608179	Transcript323	+	605708	-1.0175	0.99663														0	0	0	0	0	0	0	0	0	42	0	0			integral component of membrane [GO:0016021]	flavin adenine dinucleotide binding [GO:0050660]
536	CTL0510	608183	609307	Transcript324	-	610117	-1.09419	0.99663	Peak45	609818	610571	610204	754	557.461	528	817.204	595	111.52	269	1.88668	0.0296016	0	0	0	1	0	0	0	0	0	36	0	0				catalytic activity [GO:0003824]
537	CTL0511	609313	610059	Transcript324	-	610117	-1.06196	0.99663	Peak45	609818	610571	610204	754	557.461	528	817.204	595	111.52	269	1.88668	0.0296016	0	0	0	1	0	0	0	0	0	24	0	0				protein serine/threonine phosphatase activity [GO:0004722]
538	CTL0512	610378	610869	Transcript325	+		1.11588	0.99663	Peak45	609818	610571	610204	754	557.461	528	817.204	595	111.52	269	1.88668	0.0296016	0	0	0	1	0	0	0	0	0	16	0	0
539	dnaQ	610878	611576	Transcript326	+		1.15535	0.982013														0	0	0	0	0	0	0	0	0	20	0	0				3'-5' exonuclease activity [GO:0008408]; nucleic acid binding [GO:0003676]
540	CTL0514	611573	612343	Transcript327	+		-1.19301	0.982013														0	0	0	0	0	0	0	0	0	42	0	0		menaquinone biosynthetic process [GO:0009234]		carbon-carbon lyase activity [GO:0016830]
541	CTL0515	612336	612926	Transcript328	+		1.24011	0.978594														0	0	0	0	0	0	0	0	0	42	0	0		nucleoside metabolic process [GO:0009116]		catalytic activity [GO:0003824]
542	CTL0516	612947	614887	Transcript329	-	615854	1.09193	0.982013	Peak46	615472	616380	615925	909	454.522	519	2180.53	1914	119.67	348	7.04104	9.54035e-13	0	0	0	1	0	0	0	0	0	16	0	0			integral component of membrane [GO:0016021]	ABC-type transporter activity [GO:0140359]; ATP binding [GO:0005524]
543	accA	614853	615827	Transcript329	-	615854	-1.02981	0.99663	Peak46	615472	616380	615925	909	454.522	519	2180.53	1914	119.67	348	7.04104	9.54035e-13	0	0	0	1	0	0	0	0	0	16	0	0		fatty acid biosynthetic process [GO:0006633]; malonyl-CoA biosynthetic process [GO:2001295]	acetyl-CoA carboxylase complex [GO:0009317]	acetyl-CoA carboxylase activity [GO:0003989]; ATP binding [GO:0005524]; carboxyl- or carbamoyltransferase activity [GO:0016743]
544	CTL0518	615960	617141	Transcript330	-	617620	-1.17694	0.978594														0	0	0	0	0	0	0	0	0	24	0	0
545	ihfA	617259	617561	Transcript330	-	617620	-1.26924	0.978594														0	0	0	0	0	0	0	0	0	24	0	0				DNA binding [GO:0003677]
546	amiA	617781	618560	Transcript331	-	619968	1.09209	0.99663														0	0	0	0	0	0	0	0	0	20	0	0		peptidoglycan catabolic process [GO:0009253]		N-acetylmuramoyl-L-alanine amidase activity [GO:0008745]
547	murE	618475	619926	Transcript331	-	619968	-1.16279	0.978594														0	0	0	0	0	0	0	0	0	20	0	0		cell cycle [GO:0007049]; cell division [GO:0051301]; cell wall organization [GO:0071555]; peptidoglycan biosynthetic process [GO:0009252]; regulation of cell shape [GO:0008360]	cytoplasm [GO:0005737]	ATP binding [GO:0005524]; magnesium ion binding [GO:0000287]; UDP-N-acetylmuramoylalanyl-D-glutamate-2,6-diaminopimelate ligase activity [GO:0008765]
548	pbp	620249	622192	Transcript332	-		1.02729	0.99663														0	0	0	0	0	0	0	0	0	42	0	0			integral component of membrane [GO:0016021]	penicillin binding [GO:0008658]
549	CTL0523	622179	622466	Transcript333	-		-1.13664	0.99663														0	0	0	0	0	0	0	0	0	24	0	0
550	mraW	622466	623368	Transcript334	-		-1.0928	0.99663														0	0	0	0	0	0	0	0	0	42	0	0		rRNA base methylation [GO:0070475]	cytoplasm [GO:0005737]	rRNA (cytosine-N4-)-methyltransferase activity [GO:0071424]
551	CTL0525	623646	624212	Transcript335	+	623624	-1.07532	0.99663														0	0	0	0	0	0	0	0	0	32	0	0
552	CTL0526	624219	624638	Transcript336	+		1.25514	0.982013														0	0	0	0	0	0	0	0	0	36	0	0				protein serine/threonine kinase activity [GO:0004674]
553	dnaA2	624880	626247	Transcript337	+	624818	1.00117	0.99663														0	0	0	0	0	0	0	0	0	20	0	0		DNA replication initiation [GO:0006270]; regulation of DNA replication [GO:0006275]	cytoplasm [GO:0005737]	ATP binding [GO:0005524]; DNA replication origin binding [GO:0003688]
554	CTL0528	626299	626883	Transcript338	+		-1.31003	0.978594														0	0	0	0	0	0	0	0	0	16	0	0
555	CTL0529	626855	627514	Transcript339	-		-1.36379	0.978594														0	1	0	0	0	0	0	0	0	16	0	0
556	nqrB	627516	629027	Transcript340	+	627484	1.00835	0.99663														0	0	0	0	0	0	0	0	0	24	0	0		respiratory electron transport chain [GO:0022904]; sodium ion transport [GO:0006814]; transmembrane transport [GO:0055085]	integral component of membrane [GO:0016021]; plasma membrane [GO:0005886]	FMN binding [GO:0010181]; oxidoreductase activity, acting on NAD(P)H, quinone or similar compound as acceptor [GO:0016655]
557	nqrC	629031	629981	Transcript340	+	627484	1.38361	0.588343														0	1	0	0	0	0	0	0	0	42	0	0		sodium ion transport [GO:0006814]	integral component of membrane [GO:0016021]; plasma membrane [GO:0005886]	FMN binding [GO:0010181]; oxidoreductase activity, acting on NAD(P)H, quinone or similar compound as acceptor [GO:0016655]
558	nqrD	629971	630612	Transcript340	+	627484	1.16571	0.982013														0	0	0	0	0	0	0	0	0	24	0	0		sodium ion transport [GO:0006814]	integral component of membrane [GO:0016021]; plasma membrane [GO:0005886]	oxidoreductase activity, acting on NAD(P)H, quinone or similar compound as acceptor [GO:0016655]
559	nqrE	630618	631352	Transcript341	+	633919	1.02944	0.99663														0	0	0	0	0	0	0	0	0	42	0	0		respiratory electron transport chain [GO:0022904]; sodium ion transport [GO:0006814]	Gram-negative-bacterium-type cell wall [GO:0009276]; integral component of membrane [GO:0016021]; plasma membrane [GO:0005886]	oxidoreductase activity, acting on NAD(P)H, quinone or similar compound as acceptor [GO:0016655]
560	gcsH	631376	631729	Transcript342	-		-1.43654	0.978594														0	1	0	0	0	0	0	0	0	28	0	0		glycine decarboxylation via glycine cleavage system [GO:0019464]	glycine cleavage complex [GO:0005960]
561	CTL0535	631749	633821	Transcript343	-		1.01004	0.99663														0	0	0	0	0	0	0	0	0	16	0	0
562	CTL0536	634016	635440	Transcript344	-		1.03934	0.99663														0	0	0	0	0	0	0	0	0	42	0	0				catalytic activity [GO:0003824]
563	lplA_1	635446	636165	Transcript345	-		-1.05338	0.99663	Peak47	635873	636811	636326	939	503.585	594	960.588	871	125.501	377	2.8459	0.00221428	0	0	0	1	0	0	0	0	0	42	0	0		cellular protein modification process [GO:0006464]		ligase activity [GO:0016874]
564	clpC	636430	638994	Transcript346	+	636403	-1.00327	0.99663	Peak47	635873	636811	636326	939	503.585	594	960.588	871	125.501	377	2.8459	0.00221428	0	0	0	1	0	0	0	0	0	32	0	0				ATP binding [GO:0005524]; ATP hydrolysis activity [GO:0016887]; peptidase activity [GO:0008233]
565	trmU	638975	640051	Transcript347	-	640204	1.10922	0.982013	Peak48	639776	640692	640240	917	472.26	544	1207.24	1069	111.468	327	3.88625	5.0902e-05	0	0	0	1	0	0	0	0	0	42	0	0		tRNA modification [GO:0006400]	cytoplasm [GO:0005737]	ATP binding [GO:0005524]; sulfurtransferase activity [GO:0016783]; tRNA binding [GO:0000049]
566	CTL0540	640283	641977	Transcript348	+	640260	-1.01118	0.99663	Peak48	639776	640692	640240	917	472.26	544	1207.24	1069	111.468	327	3.88625	5.0902e-05	0	0	0	1	0	0	0	0	0	32	0	0			integral component of membrane [GO:0016021]
567	CTL0541	642064	643209	Transcript349	-	643199	1.06729	0.99663														0	0	0	0	0	0	0	0	0	24	0	0			integral component of membrane [GO:0016021]
568	CTL0542	643267	643944	Transcript350	-	644884	1.48247	0.924484														0	1	0	0	0	0	0	0	0	16	0	0
569	ptsN_2	643947	644423	Transcript350	-	644884	1.23718	0.982013														0	0	0	0	0	0	0	0	0	16	0	0
570	dut	644425	644862	Transcript350	-	644884	1.22531	0.978594														0	0	0	0	0	0	0	0	0	20	0	0		dUMP biosynthetic process [GO:0006226]; dUTP catabolic process [GO:0046081]		dUTP diphosphatase activity [GO:0004170]; magnesium ion binding [GO:0000287]
571	accD	644899	645825	Transcript351	-	645853	1.15879	0.978594	Peak49	645678	646656	646131	979	375.674	462	1371.96	1297	128.675	403	4.92599	4.19679e-07	0	0	0	1	0	0	0	0	0	20	0	0		fatty acid biosynthetic process [GO:0006633]; malonyl-CoA biosynthetic process [GO:2001295]	acetyl-CoA carboxylase complex [GO:0009317]	acetyl-CoA carboxylase activity [GO:0003989]; ATP binding [GO:0005524]; carboxyl- or carbamoyltransferase activity [GO:0016743]; zinc ion binding [GO:0008270]
572	sodM	645896	646516	Transcript352	-	648499	1.28037	0.982013														0	0	0	0	0	0	0	0	0	16	0	0				metal ion binding [GO:0046872]; superoxide dismutase activity [GO:0004784]
573	mrsA	646648	648429	Transcript352	-	648499	-1.10816	0.982013														0	0	0	0	0	0	0	0	0	20	0	0		carbohydrate metabolic process [GO:0005975]		intramolecular transferase activity, phosphotransferases [GO:0016868]; magnesium ion binding [GO:0000287]
574	CTL0548	648581	649048	Transcript353	-		-1.06512	0.99663														0	0	0	0	0	0	0	0	0	16	0	0
575	rnc	649157	649852	Transcript354	+		-1.04817	0.99663														0	0	0	0	0	0	0	0	0	42	0	0		mRNA processing [GO:0006397]; rRNA catabolic process [GO:0016075]; rRNA processing [GO:0006364]; tRNA processing [GO:0008033]	cytoplasm [GO:0005737]	metal ion binding [GO:0046872]; ribonuclease III activity [GO:0004525]; rRNA binding [GO:0019843]
576	radA	649836	651200	Transcript355	+		1.08044	0.99663														0	0	0	0	0	0	0	0	0	36	0	0		recombinational repair [GO:0000725]		ATP binding [GO:0005524]; ATP-dependent activity, acting on DNA [GO:0008094]; ATP-dependent peptidase activity [GO:0004176]; damaged DNA binding [GO:0003684]; metal ion binding [GO:0046872]; serine-type endopeptidase activity [GO:0004252]
577	hemC	651244	651903	Transcript356	+	651108	1.14786	0.982013														0	0	0	0	0	0	0	0	0	36	0	0		porphyrin-containing compound biosynthetic process [GO:0006779]		hydroxymethylbilane synthase activity [GO:0004418]
578	CTL0552	652297	652645	Transcript357	+		-1.02392	0.99663	Peak50	651529	652447	651995	919	433.118	500	1297.01	1151	152.382	448	4.19326	1.37486e-05	0	0	0	1	0	0	0	0	0	42	0	0
579	pknD	652698	655502	Transcript358	-	659072	-1.00952	0.99663														0	0	0	0	0	0	0	0	0	42	0	0				ATP binding [GO:0005524]; protein serine kinase activity [GO:0106310]; protein serine/threonine kinase activity [GO:0004674]; protein serine/threonine/tyrosine kinase activity [GO:0004712]
580	valS	655517	658336	Transcript358	-	659072	-1.11791	0.978594														0	0	0	0	0	0	0	0	0	16	0	0		valyl-tRNA aminoacylation [GO:0006438]	cytoplasm [GO:0005737]	aminoacyl-tRNA editing activity [GO:0002161]; ATP binding [GO:0005524]; valine-tRNA ligase activity [GO:0004832]
581	CTL0555	658463	658978	Transcript358	-	659072	1.00966	0.99663														0	0	0	0	0	0	0	0	0	36	0	0
582	atpK	658899	659324	Transcript359	-	666679	-1.09243	0.99663														0	0	0	0	0	0	0	0	0	16	0	0			integral component of membrane [GO:0016021]; proton-transporting two-sector ATPase complex, proton-transporting domain [GO:0033177]	proton transmembrane transporter activity [GO:0015078]
583	atpI	659386	661335	Transcript359	-	666679	1.09739	0.982013														0	0	0	0	0	0	0	0	0	16	0	0			integral component of membrane [GO:0016021]; proton-transporting V-type ATPase, V0 domain [GO:0033179]	proton transmembrane transporter activity [GO:0015078]
584	atpD	661341	661952	Transcript359	-	666679	1.39438	0.924484														0	1	0	0	0	0	0	0	0	16	0	0		plasma membrane ATP synthesis coupled proton transport [GO:0042777]		ATP binding [GO:0005524]; ATPase-coupled transmembrane transporter activity [GO:0042626]; proton-transporting ATP synthase activity, rotational mechanism [GO:0046933]
585	atpB	661937	663253	Transcript359	-	666679	1.04444	0.99663														0	0	0	0	0	0	0	0	0	36	0	0		plasma membrane ATP synthesis coupled proton transport [GO:0042777]		ATP binding [GO:0005524]; proton-transporting ATP synthase activity, rotational mechanism [GO:0046933]
586	atpA	663256	665031	Transcript359	-	666679	1.0776	0.982013														0	0	0	0	0	0	0	0	0	16	0	0		plasma membrane ATP synthesis coupled proton transport [GO:0042777]		ATP binding [GO:0005524]; proton-transporting ATP synthase activity, rotational mechanism [GO:0046933]; proton-transporting ATPase activity, rotational mechanism [GO:0046961]
587	CTL0561	665025	665825	Transcript359	-	666679	-1.0651	0.99663														0	0	0	0	0	0	0	0	0	20	0	0
588	atpE	665992	666618	Transcript359	-	666679	1.16602	0.982013														0	0	0	0	0	0	0	0	0	16	0	0		plasma membrane ATP synthesis coupled proton transport [GO:0042777]	proton-transporting two-sector ATPase complex, catalytic domain [GO:0033178]	ATP binding [GO:0005524]; proton-transporting ATP synthase activity, rotational mechanism [GO:0046933]; proton-transporting ATPase activity, rotational mechanism [GO:0046961]
589	CTL0563	666727	667437	Transcript360	+	666677	1.09858	0.99663														0	0	0	0	0	0	0	0	0	24	0	0
590	CTL0564	667445	667816	Transcript361	-	668869	1.16756	0.99663														0	0	0	0	0	0	0	0	0	32	0	0
591	tal	667861	668844	Transcript361	-	668869	-1.19018	0.978594														0	0	0	0	0	0	0	0	0	20	0	0		carbohydrate metabolic process [GO:0005975]; pentose-phosphate shunt [GO:0006098]	cytoplasm [GO:0005737]	transaldolase activity [GO:0004801]
592	rpoC	668956	673146	Transcript362	-	679456	1.0289	0.99663	Peak51	677363	678384	677811	1022	426.077	547	683.971	675	134.272	439	1.74857	0.0401823	0	0	0	1	0	0	0	0	0	20	0	0		transcription, DNA-templated [GO:0006351]		DNA binding [GO:0003677]; DNA-directed 5'-3' RNA polymerase activity [GO:0003899]; magnesium ion binding [GO:0000287]; zinc ion binding [GO:0008270]
593	rpoB	673171	676929	Transcript362	-	679456	1.08132	0.99663	Peak51	677363	678384	677811	1022	426.077	547	683.971	675	134.272	439	1.74857	0.0401823	0	0	0	1	0	0	0	0	0	20	0	0		transcription, DNA-templated [GO:0006351]		DNA binding [GO:0003677]; DNA-directed 5'-3' RNA polymerase activity [GO:0003899]; ribonucleoside binding [GO:0032549]
594	rplL	677290	677682	Transcript362	-	679456	-1.14098	0.99663	Peak51	677363	678384	677811	1022	426.077	547	683.971	675	134.272	439	1.74857	0.0401823	0	0	0	1	0	0	0	0	0	20	0	0		translation [GO:0006412]	ribosome [GO:0005840]	structural constituent of ribosome [GO:0003735]
595	rplJ	677714	678232	Transcript362	-	679456	1.03078	0.99663														0	0	0	0	0	0	0	0	0	20	0	0		translation [GO:0006412]	large ribosomal subunit [GO:0015934]	large ribosomal subunit rRNA binding [GO:0070180]; structural constituent of ribosome [GO:0003735]
596	rplA	678254	678952	Transcript362	-	679456	1.13425	0.99663														0	0	0	0	0	0	0	0	0	20	0	0		regulation of translation [GO:0006417]; translation [GO:0006412]	large ribosomal subunit [GO:0015934]	rRNA binding [GO:0019843]; structural constituent of ribosome [GO:0003735]; tRNA binding [GO:0000049]
597	rplK	678975	679400	Transcript362	-	679456	1.38013	0.924484														0	1	0	0	0	0	0	0	0	20	0	0		translation [GO:0006412]	ribosome [GO:0005840]	large ribosomal subunit rRNA binding [GO:0070180]; structural constituent of ribosome [GO:0003735]
598	nusG	679506	680054	Transcript363	-		1.19588	0.982013														0	0	0	0	0	0	0	0	0	20	0	0		DNA-templated transcription, elongation [GO:0006354]; DNA-templated transcription, termination [GO:0006353]; regulation of DNA-templated transcription, elongation [GO:0032784]; transcription antitermination [GO:0031564]
599	secE	680058	680306	Transcript363	-		-1.35551	0.978594														0	1	0	0	0	0	0	0	0	24	0	0		intracellular protein transmembrane transport [GO:0065002]; protein secretion [GO:0009306]; protein targeting [GO:0006605]; protein transport by the Sec complex [GO:0043952]	integral component of membrane [GO:0016021]; plasma membrane [GO:0005886]	protein transmembrane transporter activity [GO:0008320]
601	tufA	680449	681633	Transcript363	-		1.01839	0.99663														0	0	0	0	0	0	0	0	0	20	0	0			cytoplasm [GO:0005737]	GTP binding [GO:0005525]; GTPase activity [GO:0003924]; translation elongation factor activity [GO:0003746]
603	infA2	681981	682202	Transcript364	-	682312	1.29921	0.982013	Peak52	681855	682834	682453	980	472.768	582	886.586	839	145.13	455	2.43153	0.00751763	0	0	0	1	0	0	0	0	0	16	0	0			cytoplasm [GO:0005737]	ribosome binding [GO:0043022]; rRNA binding [GO:0019843]; translation initiation factor activity [GO:0003743]
604	CTL0576	682615	683526	Transcript365	+	682606	-1.13517	0.982013	Peak52	681855	682834	682453	980	472.768	582	886.586	839	145.13	455	2.43153	0.00751763	0	0	0	1	0	0	0	0	0	42	0	0			integral component of membrane [GO:0016021]
605	CTL0577	683523	683969	Transcript365	+	682606	1.08509	0.99663	Peak52	681855	682834	682453	980	472.768	582	886.586	839	145.13	455	2.43153	0.00751763	0	0	0	1	0	0	0	0	0	36	0	0
606	CTL0578	684021	685991	Transcript366	-		-1.07142	0.99663														0	0	0	0	0	0	0	0	0	42	0	0
607	CTL0580	686181	686363	Transcript367	-		1.2432	0.982013														0	0	0	0	0	0	0	0	0	16	0	0
609	trpC	687086	687712	Transcript368	-		-1.09593	0.99663														0	0	0	0	0	0	0	0	0	20	0	0		tryptophan biosynthetic process [GO:0000162]		phosphoribosylanthranilate isomerase activity [GO:0004640]
610	tpiS	687908	688732	Transcript369	+		1.11455	0.99663														0	0	0	0	0	0	0	0	0	16	0	0		gluconeogenesis [GO:0006094]; glycolytic process [GO:0006096]	cytoplasm [GO:0005737]	triose-phosphate isomerase activity [GO:0004807]
611	xseA	688746	690296	Transcript370	+		1.02532	0.99663														0	0	0	0	0	0	0	0	0	24	0	0		DNA catabolic process [GO:0006308]	cytoplasm [GO:0005737]; exodeoxyribonuclease VII complex [GO:0009318]	exodeoxyribonuclease VII activity [GO:0008855]; nucleic acid binding [GO:0003676]
612	xseB	690280	690498	Transcript371	+		1.37138	0.978594														0	1	0	0	0	0	0	0	0	24	0	0		DNA catabolic process [GO:0006308]	cytoplasm [GO:0005737]; exodeoxyribonuclease VII complex [GO:0009318]	exodeoxyribonuclease VII activity [GO:0008855]
613	CTL0584	690505	690777	Transcript372	+		-1.00186	0.99663														0	0	0	0	0	0	0	0	0	16	0	0
614	dxs	690774	692696	Transcript373	+		1.00352	0.99663														0	0	0	0	0	0	0	0	0	16	0	0		1-deoxy-D-xylulose 5-phosphate biosynthetic process [GO:0052865]; terpenoid biosynthetic process [GO:0016114]; thiamine biosynthetic process [GO:0009228]		1-deoxy-D-xylulose-5-phosphate synthase activity [GO:0008661]; magnesium ion binding [GO:0000287]; thiamine pyrophosphate binding [GO:0030976]
615	pykF	692793	694250	Transcript374	+	692762	1.0111	0.99663														0	0	0	0	0	0	0	0	0	16	0	0				ATP binding [GO:0005524]; kinase activity [GO:0016301]; magnesium ion binding [GO:0000287]; potassium ion binding [GO:0030955]; pyruvate kinase activity [GO:0004743]
616	uvrA	694273	699633	Transcript374	+	692762	1.00853	0.99663														0	0	0	0	0	0	0	0	0	42	0	0		nucleotide-excision repair [GO:0006289]	cytoplasm [GO:0005737]; excinuclease repair complex [GO:0009380]	ATP binding [GO:0005524]; ATP hydrolysis activity [GO:0016887]; DNA binding [GO:0003677]; metal ion binding [GO:0046872]; nuclease activity [GO:0004518]
617	dnaX_2	699851	701251	Transcript375	+	699785	-1.04948	0.99663														0	0	0	0	0	0	0	0	0	42	0	0		DNA replication [GO:0006260]	DNA polymerase III complex [GO:0009360]	ATP binding [GO:0005524]; DNA binding [GO:0003677]; DNA-directed DNA polymerase activity [GO:0003887]
618	CTL0589	701244	701534	Transcript375	+	699785	1.03297	0.99663														0	0	0	0	0	0	0	0	0	16	0	0			bacterial nucleoid [GO:0043590]; cytoplasm [GO:0005737]	DNA binding [GO:0003677]
619	ptsI	701544	703259	Transcript376	-		-1.04388	0.99663														0	0	0	0	0	0	0	0	0	42	0	0		phosphoenolpyruvate-dependent sugar phosphotransferase system [GO:0009401]	cytoplasm [GO:0005737]	kinase activity [GO:0016301]; metal ion binding [GO:0046872]; phosphoenolpyruvate-protein phosphotransferase activity [GO:0008965]
620	ptsH	703259	703588	Transcript376	-	703615	1.05587	0.99663														0	0	0	0	0	0	0	0	0	16	0	0
621	CTL0592	703726	704187	Transcript377	-		-1.00937	0.99663														0	0	0	0	0	0	0	0	0	42	0	0
622	CTL0592A	704244	704426	Transcript378	-		1.07274	0.99663														0	0	0	0	0	0	0	0	0	42	0	0
623	CTL0593	704471	706000	Transcript379	+	704294	1.18247	0.978594														0	0	0	0	0	0	0	0	0	42	0	0			integral component of membrane [GO:0016021]; plasma membrane [GO:0005886]
624	CTL0594	706072	708108	Transcript380	-	708134	1.00666	0.99663														0	0	0	0	0	0	0	0	0	20	0	0				oxidoreductase activity, acting on the aldehyde or oxo group of donors, disulfide as acceptor [GO:0016624]
625	dnaJ	708143	709321	Transcript381	-	709590	-1.0292	0.99663	Peak53	709235	710136	709642	902	528.654	599	985.066	858	121.638	351	3.20342	0.000679024	0	0	0	1	0	0	0	0	0	20	0	0		DNA replication [GO:0006260]; protein folding [GO:0006457]; response to heat [GO:0009408]	cytoplasm [GO:0005737]	ATP binding [GO:0005524]; heat shock protein binding [GO:0031072]; unfolded protein binding [GO:0051082]; zinc ion binding [GO:0008270]
626	rpsU	709350	709526	Transcript381	-	709590	1.20251	0.99663	Peak53	709235	710136	709642	902	528.654	599	985.066	858	121.638	351	3.20342	0.000679024	0	0	0	1	0	0	0	0	0	20	0	0		translation [GO:0006412]	ribosome [GO:0005840]	structural constituent of ribosome [GO:0003735]
627	CTL0597	709724	710356	Transcript382	-	710381	1.22676	0.978594														0	0	0	0	0	0	0	0	0	42	0	0		tRNA processing [GO:0008033]		metal ion binding [GO:0046872]; N(6)-L-threonylcarbamoyladenine synthase activity [GO:0061711]
628	lon	710666	713125	Transcript383	+	710589	-1.02037	0.99663														0	0	0	0	0	0	0	0	0	32	0	0		cellular response to heat [GO:0034605]; protein quality control for misfolded or incompletely synthesized proteins [GO:0006515]	cytoplasm [GO:0005737]	ATP binding [GO:0005524]; ATP hydrolysis activity [GO:0016887]; ATP-dependent peptidase activity [GO:0004176]; sequence-specific DNA binding [GO:0043565]; serine-type endopeptidase activity [GO:0004252]
629	CTL0599	713227	713592	Transcript383	+		1.11151	0.99663														0	0	0	0	0	0	0	0	0	42	0	0			integral component of membrane [GO:0016021]
630	CTL0600	713935	714849	Transcript384	+	713770	1.11218	0.982013														0	0	0	0	0	0	0	0	0	16	0	0				3'-tRNA processing endoribonuclease activity [GO:0042781]; RNA binding [GO:0003723]; zinc ion binding [GO:0008270]
631	xerC	714911	715858	Transcript384	+	713770	1.03239	0.99663														0	0	0	0	0	0	0	0	0	42	0	0		cell cycle [GO:0007049]; cell division [GO:0051301]; chromosome segregation [GO:0007059]; transposition, DNA-mediated [GO:0006313]	cytoplasm [GO:0005737]	DNA binding [GO:0003677]; tyrosine-based site-specific recombinase activity [GO:0009037]
632	CTL0602	715912	717501	Transcript385	+	715912	1.10378	0.982013														0	0	0	0	0	0	0	0	0	16	0	0				ATP binding [GO:0005524]
633	CTL0603	717537	718127	Transcript385	+	715912	-1.02188	0.99663														0	0	0	0	0	0	0	0	0	16	0	0		nucleotide metabolic process [GO:0009117]	cytoplasm [GO:0005737]	dTTP diphosphatase activity [GO:0036218]; NADH pyrophosphatase activity [GO:0035529]; UTP diphosphatase activity [GO:0036221]
634	CTL0604	718109	719809	Transcript385	+	715912	1.0747	0.99663														0	0	0	0	0	0	0	0	0	36	0	0
635	CTL0605	719816	721918	Transcript385	+	715912	-1.01459	0.99663														0	0	0	0	0	0	0	0	0	42	0	0
636	secG	721992	722300	Transcript386	-	722379	-1.1814	0.983201														0	0	0	0	0	0	0	0	0	24	0	0		protein secretion [GO:0009306]	integral component of membrane [GO:0016021]; plasma membrane [GO:0005886]	protein-transporting ATPase activity [GO:0015450]
637	def	722456	723001	Transcript387	-	725372	1.0857	0.99663														0	0	0	0	0	0	0	0	0	16	0	0		translation [GO:0006412]		metal ion binding [GO:0046872]; peptide deformylase activity [GO:0042586]
638	ksgA	723276	724109	Transcript387	-	725372	-1.09706	0.99663														0	0	0	0	0	0	0	0	0	20	0	0			cytoplasm [GO:0005737]	16S rRNA (adenine(1518)-N(6)/adenine(1519)-N(6))-dimethyltransferase activity [GO:0052908]; RNA binding [GO:0003723]
639	CTL0609	724125	725186	Transcript387	-	725372	1.00003	0.999778														0	0	0	0	0	0	0	0	0	20	0	0
640	CTL0610	725491	727605	Transcript388	-	727656	1.0043	0.99663	Peak54	727223	728136	727684	914	471.197	541	2592.36	2288	141.929	415	6.74838	7.47514e-12	0	0	0	1	0	0	0	0	0	32	0	0		carbohydrate metabolic process [GO:0005975]
642	CTL0611A	728062	728394	Transcript389	+	727985	1.10938	0.99663	Peak54	727223	728136	727684	914	471.197	541	2592.36	2288	141.929	415	6.74838	7.47514e-12	0	0	0	1	0	0	0	0	0	42	0	0			integral component of membrane [GO:0016021]
643	CTL0612	728420	728954	Transcript389	+	727985	1.00932	0.99663	Peak54	727223	728136	727684	914	471.197	541	2592.36	2288	141.929	415	6.74838	7.47514e-12	0	0	0	1	0	0	0	0	0	36	0	0
644	CTL0613	729014	729604	Transcript390	-	729798	1.01975	0.99663	Peak55	729837	730492	730125	656	533.95	440	831.939	527	157.246	330	1.31925	0.0935426	0	0	0	1	0	0	0	0	0	20	0	0			integral component of membrane [GO:0016021]; plasma membrane [GO:0005886]	biotin transmembrane transporter activity [GO:0015225]
645	CTL0614	729856	730482	Transcript391	-	734644	1.15077	0.982013														0	0	0	0	0	0	0	0	0	20	0	0
646	dapA	730644	731504	Transcript391	-	734644	1.00181	0.99663														0	0	0	0	0	0	0	0	0	20	0	0		diaminopimelate biosynthetic process [GO:0019877]; lysine biosynthetic process via diaminopimelate [GO:0009089]		4-hydroxy-tetrahydrodipicolinate synthase activity [GO:0008840]
647	lysC	731514	732809	Transcript391	-	734644	1.12722	0.982013														0	0	0	0	0	0	0	0	0	20	0	0		lysine biosynthetic process via diaminopimelate [GO:0009089]; threonine biosynthetic process [GO:0009088]		aspartate kinase activity [GO:0004072]
648	asd	732802	733806	Transcript391	-	734644	-1.0468	0.99663														0	0	0	0	0	0	0	0	0	20	0	0		cellular amino acid biosynthetic process [GO:0008652]		NAD binding [GO:0051287]; NADP binding [GO:0050661]; oxidoreductase activity, acting on the aldehyde or oxo group of donors, NAD or NADP as acceptor [GO:0016620]; protein dimerization activity [GO:0046983]
649	dapB	733816	734577	Transcript391	-	734644	1.02659	0.99663														0	0	0	0	0	0	0	0	0	16	0	0		diaminopimelate biosynthetic process [GO:0019877]; lysine biosynthetic process via diaminopimelate [GO:0009089]	cytoplasm [GO:0005737]	4-hydroxy-tetrahydrodipicolinate reductase [GO:0008839]; NAD binding [GO:0051287]; NADP binding [GO:0050661]; oxidoreductase activity, acting on CH or CH2 groups, NAD or NADP as acceptor [GO:0016726]
650	CTL0619	734754	736481	Transcript392	-	736506	-1.03309	0.99663														0	0	0	0	0	0	0	0	0	32	0	0			integral component of membrane [GO:0016021]
651	aroA	736651	737973	Transcript393	+		1.09154	0.99663														0	0	0	0	0	0	0	0	0	42	0	0		aromatic amino acid family biosynthetic process [GO:0009073]; cellular amino acid biosynthetic process [GO:0008652]; chorismate biosynthetic process [GO:0009423]	cytoplasm [GO:0005737]	3-phosphoshikimate 1-carboxyvinyltransferase activity [GO:0003866]
652	aroL	737915	738469	Transcript394	+	737647	-1.38775	0.954847														0	1	0	0	0	0	0	0	0	16	0	0		aromatic amino acid family biosynthetic process [GO:0009073]; cellular amino acid biosynthetic process [GO:0008652]; chorismate biosynthetic process [GO:0009423]	cytoplasm [GO:0005737]	ATP binding [GO:0005524]; magnesium ion binding [GO:0000287]; shikimate kinase activity [GO:0004765]
653	aroC	738462	739535	Transcript394	+	737647	1.20815	0.978594														0	0	0	0	0	0	0	0	0	42	0	0		aromatic amino acid family biosynthetic process [GO:0009073]; cellular amino acid biosynthetic process [GO:0008652]; chorismate biosynthetic process [GO:0009423]		chorismate synthase activity [GO:0004107]
654	aroB	739532	740653	Transcript394	+	737647	-1.0474	0.99663														0	0	0	0	0	0	0	0	0	42	0	0		aromatic amino acid family biosynthetic process [GO:0009073]; cellular amino acid biosynthetic process [GO:0008652]; chorismate biosynthetic process [GO:0009423]	cytoplasm [GO:0005737]	3-dehydroquinate synthase activity [GO:0003856]; metal ion binding [GO:0046872]; nucleotide binding [GO:0000166]
655	aroE	740634	742076	Transcript394	+	737647	1.02672	0.99663														0	0	0	0	0	0	0	0	0	42	0	0		3,4-dihydroxybenzoate biosynthetic process [GO:0046279]; aromatic amino acid family biosynthetic process [GO:0009073]; cellular amino acid biosynthetic process [GO:0008652]; chorismate biosynthetic process [GO:0009423]; shikimate metabolic process [GO:0019632]		3-dehydroquinate dehydratase activity [GO:0003855]; NADP binding [GO:0050661]; shikimate 3-dehydrogenase (NADP+) activity [GO:0004764]
656	CTL0625	742118	742903	Transcript394	+	737647	-1.05911	0.99663														0	0	0	0	0	0	0	0	0	42	0	0
657	CTL0626	743044	744372	Transcript395	+	742965	1.04178	0.99663														0	0	0	0	0	0	0	0	0	28	0	0		amino acid transport [GO:0006865]; carbohydrate transport [GO:0008643]; ion transport [GO:0006811]	cell outer membrane [GO:0009279]; pore complex [GO:0046930]	porin activity [GO:0015288]
658	CTL0627	744441	745028	Transcript395	+	742965	-1.22756	0.978594														0	0	0	0	0	0	0	0	0	28	0	0		arginine catabolic process [GO:0006527]	cytoplasm [GO:0005737]	arginine decarboxylase activity [GO:0008792]
659	CTL0628	745044	746495	Transcript395	+	742965	-1.01578	0.99663														0	0	0	0	0	0	0	0	0	42	0	0		amino acid transport [GO:0006865]	integral component of membrane [GO:0016021]; plasma membrane [GO:0005886]	antiporter activity [GO:0015297]
660	CTL0629	746667	747725	Transcript396	+	746614	1.03427	0.99663														0	0	0	0	0	0	0	0	0	36	0	0				oxidoreductase activity [GO:0016491]
661	mdhC	747767	748747	Transcript397	-	748816	1.05375	0.99663														0	0	0	0	0	0	0	0	0	20	0	0		carbohydrate metabolic process [GO:0005975]; malate metabolic process [GO:0006108]; tricarboxylic acid cycle [GO:0006099]		L-malate dehydrogenase activity [GO:0030060]
662	ltuA	748937	749077	Transcript398	-	749114	1.62735	0.978594														0	1	0	0	0	0	0	0	0	32	0	0
663	pgi	749192	750769	Transcript399	-	750810	-1.02216	0.99663														0	0	0	0	0	0	0	0	0	24	0	0		gluconeogenesis [GO:0006094]; glycolytic process [GO:0006096]	cytoplasm [GO:0005737]	glucose-6-phosphate isomerase activity [GO:0004347]
664	CTL0634	750882	752225	Transcript400	-	753865	-1.16202	0.978594														0	0	0	0	0	0	0	0	0	20	0	0			cytoplasm [GO:0005737]	GTP binding [GO:0005525]; GTPase activity [GO:0003924]; metal ion binding [GO:0046872]
665	phnP	752238	753038	Transcript400	-	753865	1.14783	0.978594														0	0	0	0	0	0	0	0	0	42	0	0				hydrolase activity [GO:0016787]
666	artJ	753067	753840	Transcript400	-	753865	-1.05707	0.99663														0	0	0	0	0	0	0	0	0	20	0	0
667	aroG	753909	754745	Transcript401	-	755093	1.06835	0.99663	Peak56	754695	755600	755148	906	376.069	428	2691.83	2355	120.411	349	6.28416	1.64813e-10	0	0	0	1	0	0	0	0	0	36	0	0		aromatic amino acid family biosynthetic process [GO:0009073]		aldehyde-lyase activity [GO:0016832]
668	CTL0638	754882	755073	Transcript401	-	755093	1.46075	0.982013	Peak56	754695	755600	755148	906	376.069	428	2691.83	2355	120.411	349	6.28416	1.64813e-10	0	1	0	1	0	0	0	0	0	24	0	0
669	CTL0639	755256	755987	Transcript402	+	755219	1.03533	0.99663	Peak56	754695	755600	755148	906	376.069	428	2691.83	2355	120.411	349	6.28416	1.64813e-10	0	0	0	1	0	0	0	0	0	32	0	0			integral component of membrane [GO:0016021]
670	CTL0640	755998	757617	Transcript403	-		-1.00647	0.99663														0	0	0	0	0	0	0	0	0	42	0	0
671	CTL0641	757632	757967	Transcript404	-		-1.0106	0.99663														0	0	0	0	0	0	0	0	0	24	0	0				catalytic activity [GO:0003824]
672	CTL0642	757964	758833	Transcript405	-		1.1629	0.978594														0	0	0	0	0	0	0	0	0	28	0	0
673	CTL0643	759120	761195	Transcript406	+		-1.02085	0.99663														0	0	0	0	0	0	0	0	0	42	0	0
674	CTL0644	761209	761556	Transcript407	-		-1.11836	0.99663														0	0	0	0	0	0	0	0	0	28	0	0
675	CTL0645	761738	762964	Transcript408	+		1.02122	0.99663														0	0	0	0	0	0	0	0	0	28	0	0
676	dapL	763072	764256	Transcript409	+	763030	-1.23132	0.978594														0	0	0	0	0	0	0	0	0	42	0	0		lysine biosynthetic process via diaminopimelate, diaminopimelate-aminotransferase pathway [GO:0033362]		L,L-diaminopimelate aminotransferase activity [GO:0010285]; pyridoxal phosphate binding [GO:0030170]
677	CTL0647	764264	765271	Transcript409	+	763030	-1.21601	0.978594														0	0	0	0	0	0	0	0	0	42	0	0			integral component of membrane [GO:0016021]
678	CTL0648	765280	766410	Transcript410	-	766443	1.01042	0.99663														0	0	0	0	0	0	0	0	0	36	0	0
679	proS	766611	768356	Transcript411	+	766578	1.03273	0.99663														0	0	0	0	0	0	0	0	0	42	0	0		prolyl-tRNA aminoacylation [GO:0006433]	cytoplasm [GO:0005737]	aminoacyl-tRNA editing activity [GO:0002161]; ATP binding [GO:0005524]; proline-tRNA ligase activity [GO:0004827]
680	CTL0650	768425	769603	Transcript412	+	768420	-1.0361	0.99663														0	0	0	0	0	0	0	0	0	32	0	0		negative regulation of transcription, DNA-templated [GO:0045892]		DNA binding [GO:0003677]
681	grpE	769600	770172	Transcript412	+	768420	-1.17596	0.99663														0	0	0	0	0	0	0	0	0	24	0	0		protein folding [GO:0006457]	cytoplasm [GO:0005737]	adenyl-nucleotide exchange factor activity [GO:0000774]; chaperone binding [GO:0051087]; protein homodimerization activity [GO:0042803]
682	dnaK	770198	772180	Transcript412	+	768420	1.16924	0.99663														0	0	0	0	0	0	0	0	0	24	0	0		protein folding [GO:0006457]		ATP binding [GO:0005524]; ATP hydrolysis activity [GO:0016887]; unfolded protein binding [GO:0051082]
683	vacB	772473	774557	Transcript413	+	772312	1.02412	0.99663														0	0	0	0	0	0	0	0	0	16	0	0			cytoplasm [GO:0005737]	exoribonuclease II activity [GO:0008859]; RNA binding [GO:0003723]
684	CTL0655	774813	775577	Transcript414	+	774674	1.11412	0.99663														0	0	0	0	0	0	0	0	0	20	0	0				metal ion binding [GO:0046872]
685	CTL0656	776000	776986	Transcript415	-	778332	1.01899	0.99663														0	0	0	0	0	0	0	0	0	28	0	0		carbohydrate derivative metabolic process [GO:1901135]; carbohydrate metabolic process [GO:0005975]		carbohydrate derivative binding [GO:0097367]; isomerase activity [GO:0016853]
686	sucB_2	777018	778184	Transcript415	-	778332	1.13934	0.978594														0	0	0	0	0	0	0	0	0	20	0	0			cytoplasm [GO:0005737]	acyltransferase activity [GO:0016746]
687	gltT	778430	779668	Transcript416	-	780890	-1.10491	0.982013														0	0	0	0	0	0	0	0	0	42	0	0		carboxylic acid transport [GO:0046942]	integral component of membrane [GO:0016021]	symporter activity [GO:0015293]
688	CTL0659	779665	780774	Transcript416	-	780890	-1.05828	0.99663														0	0	0	0	0	0	0	0	0	20	0	0		lipid A biosynthetic process [GO:0009245]		ATP binding [GO:0005524]; tetraacyldisaccharide 4'-kinase activity [GO:0009029]
689	CTL0660	780940	781749	Transcript416	-		1.0817	0.99663														0	0	0	0	0	0	0	0	0	28	0	0		RNA processing [GO:0006396]	cytoplasm [GO:0005737]	RNA binding [GO:0003723]; RNA methyltransferase activity [GO:0008173]
690	CTL0661	781737	782564	Transcript416	-		-1.08238	0.99663														0	0	0	0	0	0	0	0	0	42	0	0		methylation [GO:0032259]		methyltransferase activity [GO:0008168]
691	ribC	782561	783160	Transcript416	-		1.00362	0.99663														0	0	0	0	0	0	0	0	0	20	0	0
692	CTL0663	783553	784017	Transcript417	+	783399	-1.0891	0.99663														0	0	0	0	0	0	0	0	0	24	0	0		negative regulation of transcription, DNA-templated [GO:0045892]		ATP binding [GO:0005524]; DNA binding [GO:0003677]; zinc ion binding [GO:0008270]
693	dksA	784031	784405	Transcript417	+	783399	-1.06811	0.99663														0	0	0	0	0	0	0	0	0	24	0	0				zinc ion binding [GO:0008270]
694	lspA	784411	784914	Transcript418	+	784698	1.12673	0.99663														0	0	0	0	0	0	0	0	0	42	0	0			integral component of membrane [GO:0016021]; plasma membrane [GO:0005886]	aspartic-type endopeptidase activity [GO:0004190]
695	CTL0666	785016	786377	Transcript419	+	784980	-1.1165	0.982013	Peak57	784481	785313	784908	833	548.553	574	969.693	780	143.722	383	2.17634	0.014765	0	0	0	1	0	0	0	0	0	42	0	0			integral component of membrane [GO:0016021]; plasma membrane [GO:0005886]	alanine:sodium symporter activity [GO:0015655]
696	pcnB_2	786593	787870	Transcript419	+	784980	-1.13642	0.982013	Peak57	784481	785313	784908	833	548.553	574	969.693	780	143.722	383	2.17634	0.014765	0	0	0	1	0	0	0	0	0	36	0	0		mRNA polyadenylation [GO:0006378]		ATP binding [GO:0005524]; polynucleotide adenylyltransferase activity [GO:0004652]; RNA binding [GO:0003723]
697	lpxB	787931	789754	Transcript419	+	784980	-1.08917	0.982013	Peak57	784481	785313	784908	833	548.553	574	969.693	780	143.722	383	2.17634	0.014765	0	0	0	1	0	0	0	0	0	42	0	0		lipid A biosynthetic process [GO:0009245]	integral component of membrane [GO:0016021]	lipid-A-disaccharide synthase activity [GO:0008915]
698	pmpA	789861	792788	Transcript419	+	784980	1.02822	0.99663	Peak57	784481	785313	784908	833	548.553	574	969.693	780	143.722	383	2.17634	0.014765	0	0	0	1	0	0	0	0	0	42	0	0			cell outer membrane [GO:0009279]; extracellular region [GO:0005576]; integral component of membrane [GO:0016021]
699	pmpB	792927	798176	Transcript420	+	792892	-1.04064	0.99663														0	0	0	0	0	0	0	0	0	28	0	0			cell outer membrane [GO:0009279]; extracellular region [GO:0005576]; integral component of membrane [GO:0016021]
700	pmpC	798351	803675	Transcript421	+	798316	-1.10926	0.980027														0	0	0	0	0	0	0	0	0	24	0	0			cell outer membrane [GO:0009279]; extracellular region [GO:0005576]; integral component of membrane [GO:0016021]
702	CTL0672	804228	805058	Transcript422	+	804206	-1.0254	0.99663														0	0	0	0	0	0	0	0	0	16	0	0		cell adhesion [GO:0007155]; metal ion transport [GO:0030001]		metal ion binding [GO:0046872]
703	CTL0673	805055	805765	Transcript422	+	804206	-1.19756	0.978594														0	0	0	0	0	0	0	0	0	42	0	0				ATP binding [GO:0005524]
704	CTL0674	805756	806637	Transcript422	+	804206	1.07841	0.99663														0	0	0	0	0	0	0	0	0	42	0	0			ATP-binding cassette (ABC) transporter complex [GO:0043190]; integral component of plasma membrane [GO:0005887]	ATPase-coupled transmembrane transporter activity [GO:0042626]
705	CTL0675	806553	807560	Transcript423	-		-1.19426	0.978594														0	0	0	0	0	0	0	0	0	16	0	0		ribosome biogenesis [GO:0042254]	cytoplasm [GO:0005737]	GTP binding [GO:0005525]; GTPase activity [GO:0003924]; magnesium ion binding [GO:0000287]
706	rpmA	807650	807901	Transcript424	-		1.24938	0.978594														0	0	0	0	0	0	0	0	0	16	0	0		translation [GO:0006412]	ribosome [GO:0005840]	structural constituent of ribosome [GO:0003735]
707	rplU	807932	808255	Transcript425	-		1.16508	0.982013														0	0	0	0	0	0	0	0	0	20	0	0		translation [GO:0006412]	ribosome [GO:0005840]	rRNA binding [GO:0019843]; structural constituent of ribosome [GO:0003735]
709	CTL0678	808805	809506	Transcript426	+	808865	1.19161	0.978594														0	0	0	0	0	0	0	0	0	16	0	0			integral component of membrane [GO:0016021]
710	CTL0679	809691	809852	Transcript427	+	809607	1.16076	0.99663														0	0	0	0	0	0	0	0	0	20	0	0
711	CTL0680	809869	810030	Transcript427	+	809607	1.1052	0.99663														0	0	0	0	0	0	0	0	0	16	0	0
712	CTL0681	810043	810528	Transcript427	+	809607	-1.02959	0.99663														0	0	0	0	0	0	0	0	0	16	0	0		rRNA processing [GO:0006364]	cytoplasm [GO:0005737]	endoribonuclease activity [GO:0004521]; metalloendopeptidase activity [GO:0004222]; zinc ion binding [GO:0008270]
713	CTL0682	810661	811770	Transcript428	+	810591	-1.07558	0.99663														0	0	0	0	0	0	0	0	0	42	0	0			integral component of membrane [GO:0016021]	flavin adenine dinucleotide binding [GO:0050660]
714	rsbV	811959	812309	Transcript429	+	811912	1.15772	0.99663														0	0	0	0	0	0	0	0	0	28	0	0				anti-sigma factor antagonist activity [GO:0043856]
715	CTL0684	812487	814352	Transcript430	+	812396	1.00751	0.99663														0	0	0	0	0	0	0	0	0	24	0	0
716	CTL0685	814549	815658	Transcript430	+	812396	-1.0653	0.99663														0	0	0	0	0	0	0	0	0	42	0	0				iron-sulfur cluster binding [GO:0051536]; metal ion binding [GO:0046872]; transferase activity, transferring alkyl or aryl (other than methyl) groups [GO:0016765]
717	CTL0686	815631	816452	Transcript430	+	812396	1.18549	0.982013														0	0	0	0	0	0	0	0	0	16	0	0		menaquinone biosynthetic process [GO:0009234]		hydro-lyase activity [GO:0016836]
718	ubiE	816388	817077	Transcript430	+	812396	-1.17809	0.978594														0	0	0	0	0	0	0	0	0	24	0	0		menaquinone biosynthetic process [GO:0009234]; methylation [GO:0032259]		demethylmenaquinone methyltransferase activity [GO:0043770]; S-adenosylmethionine:2-demethylmenaquinol methyltransferase activity [GO:0102094]; S-adenosylmethionine:2-demethylmenaquinol-7 methyltransferase activity [GO:0102955]; S-adenosylmethionine:2-demethylquinol-8 methyltransferase activity [GO:0102027]
719	CTL0688	817103	818092	Transcript431	-	818092	-1.07805	0.99663	Peak58	817517	818168	817809	652	460.305	377	1119.76	705	143.828	300	1.77315	0.0381015	0	0	0	1	0	0	0	0	0	20	0	0
720	dapF	818153	818980	Transcript432	-	821270	-1.13369	0.982013														0	0	0	0	0	0	0	0	0	20	0	0		lysine biosynthetic process via diaminopimelate [GO:0009089]	cytoplasm [GO:0005737]	diaminopimelate epimerase activity [GO:0008837]
721	clpP_2	818949	819527	Transcript432	-	821270	-1.08212	0.99663														0	0	0	0	0	0	0	0	0	20	0	0			cytoplasm [GO:0005737]	ATP-dependent peptidase activity [GO:0004176]; serine-type endopeptidase activity [GO:0004252]
722	glyA	819539	821032	Transcript432	-	821270	-1.04806	0.99663														0	0	0	0	0	0	0	0	0	24	0	0		glycine biosynthetic process from serine [GO:0019264]; tetrahydrofolate interconversion [GO:0035999]	cytoplasm [GO:0005737]	glycine hydroxymethyltransferase activity [GO:0004372]; pyridoxal phosphate binding [GO:0030170]
723	CTL0692	821396	822067	Transcript433	+		1.10516	0.99663														0	0	0	0	0	0	0	0	0	42	0	0		tetrapyrrole biosynthetic process [GO:0033014]		uroporphyrinogen-III synthase activity [GO:0004852]
724	ispF	822170	822706	Transcript434	+		1.12257	0.99663														0	0	0	0	0	0	0	0	0	16	0	0		isopentenyl diphosphate biosynthetic process, methylerythritol 4-phosphate pathway [GO:0019288]; terpenoid biosynthetic process [GO:0016114]		2-C-methyl-D-erythritol 2,4-cyclodiphosphate synthase activity [GO:0008685]; metal ion binding [GO:0046872]
725	CTL0694	822703	823755	Transcript435	-	827130	-1.014	0.99663	Peak59	826952	827684	827302	733	595.152	548	1114.7	789	144.566	339	2.25311	0.0121263	0	0	0	1	0	0	0	0	0	16	0	0				oxidoreductase activity [GO:0016491]
726	rpsJ	823772	824089	Transcript435	-	827130	1.28405	0.978594	Peak59	826952	827684	827302	733	595.152	548	1114.7	789	144.566	339	2.25311	0.0121263	0	0	0	1	0	0	0	0	0	24	0	0		translation [GO:0006412]	ribosome [GO:0005840]	structural constituent of ribosome [GO:0003735]; tRNA binding [GO:0000049]
727	fusA	824097	826181	Transcript435	-	827130	1.05043	0.99663	Peak59	826952	827684	827302	733	595.152	548	1114.7	789	144.566	339	2.25311	0.0121263	0	0	0	1	0	0	0	0	0	16	0	0			cytoplasm [GO:0005737]	GTP binding [GO:0005525]; GTPase activity [GO:0003924]; translation elongation factor activity [GO:0003746]
728	rpsG	826223	826696	Transcript435	-	827130	1.03548	0.99663	Peak59	826952	827684	827302	733	595.152	548	1114.7	789	144.566	339	2.25311	0.0121263	0	0	0	1	0	0	0	0	0	20	0	0		translation [GO:0006412]	small ribosomal subunit [GO:0015935]	rRNA binding [GO:0019843]; structural constituent of ribosome [GO:0003735]; tRNA binding [GO:0000049]
729	rpsL	826746	827135	Transcript435	-	827130	1.0352	0.99663	Peak59	826952	827684	827302	733	595.152	548	1114.7	789	144.566	339	2.25311	0.0121263	0	0	0	1	0	0	0	0	0	16	0	0		translation [GO:0006412]	small ribosomal subunit [GO:0015935]	rRNA binding [GO:0019843]; structural constituent of ribosome [GO:0003735]; tRNA binding [GO:0000049]
730	CTL0699	827377	827715	Transcript436	+		-1.15673	0.99663	Peak59	826952	827684	827302	733	595.152	548	1114.7	789	144.566	339	2.25311	0.0121263	0	0	0	1	0	0	0	0	0	16	0	0			integral component of membrane [GO:0016021]
731	tsp	827873	829822	Transcript437	+		-1.08469	0.982013														0	0	0	0	0	0	0	0	0	42	0	0				serine-type peptidase activity [GO:0008236]
732	crpA	829929	830381	Transcript438	-	830484	1.159	0.982013														0	0	0	0	0	0	0	0	0	32	0	0			integral component of membrane [GO:0016021]; outer membrane [GO:0019867]
733	omcB	830559	832220	Transcript439	-	832724	-1.05396	0.99663	Peak60	832300	833207	832767	908	465.543	531	1725.59	1513	132.539	385	4.67013	1.50504e-06	0	0	0	1	0	0	0	0	0	32	0	0		regulation of cell shape [GO:0008360]	periplasmic space [GO:0042597]	extracellular matrix structural constituent [GO:0005201]
734	omcA	832367	832633	Transcript439	-	832724	1.20482	0.982013	Peak60	832300	833207	832767	908	465.543	531	1725.59	1513	132.539	385	4.67013	1.50504e-06	0	0	0	1	0	0	0	0	0	32	0	0		regulation of cell shape [GO:0008360]	cell outer membrane [GO:0009279]	extracellular matrix structural constituent [GO:0005201]
735	CTL0704	832970	833194	Transcript440	+	832953	-1.32923	0.982013	Peak60	832300	833207	832767	908	465.543	531	1725.59	1513	132.539	385	4.67013	1.50504e-06	0	0	0	1	0	0	0	0	0	32	0	0
736	gltX	833191	834711	Transcript441	-	835739	1.05418	0.99663														0	0	0	0	0	0	0	0	0	20	0	0		glutamyl-tRNA aminoacylation [GO:0006424]	cytoplasm [GO:0005737]	ATP binding [GO:0005524]; glutamate-tRNA ligase activity [GO:0004818]; tRNA binding [GO:0000049]; zinc ion binding [GO:0008270]
737	euo	834982	835533	Transcript441	-	835739	29.3601	1.22832e-169	Peak61	835483	836175	835840	693	598.489	521	1300.08	870	160.127	355	2.16112	0.0153431	1	1	1	1	1	0	1	1	0	32	1	0
738	recJ	835937	837691	Transcript442	-	842913	-1.11339	0.978594	Peak62	842636	843328	842982	693	553.688	482	1464.46	980	153.812	341	2.4853	0.00647205	0	0	0	1	0	0	0	0	0	20	0	0		DNA recombination [GO:0006310]; DNA repair [GO:0006281]		5'-3' exonuclease activity [GO:0008409]; nucleic acid binding [GO:0003676]
739	secF_1	837809	842011	Transcript442	-	842913	-1.03517	0.99663	Peak62	842636	843328	842982	693	553.688	482	1464.46	980	153.812	341	2.4853	0.00647205	0	0	0	1	0	0	0	0	0	20	0	0		intracellular protein transport [GO:0006886]	integral component of membrane [GO:0016021]; plasma membrane [GO:0005886]	protein-transporting ATPase activity [GO:0015450]
741	CTL0709	842431	842763	Transcript442	-	842913	-1.12067	0.99663	Peak62	842636	843328	842982	693	553.688	482	1464.46	980	153.812	341	2.4853	0.00647205	0	0	0	1	0	0	0	0	0	16	0	0			integral component of membrane [GO:0016021]
742	uppS	843225	843986	Transcript443	+		1.03918	0.99663	Peak62	842636	843328	842982	693	553.688	482	1464.46	980	153.812	341	2.4853	0.00647205	0	0	0	1	0	0	0	0	0	36	0	0				magnesium ion binding [GO:0000287]; prenyltransferase activity [GO:0004659]
743	cdsA	843992	844909	Transcript444	+		-1.05548	0.99663														0	0	0	0	0	0	0	0	0	42	0	0			integral component of membrane [GO:0016021]	nucleotidyltransferase activity [GO:0016779]
744	cmk	844906	845556	Transcript445	+		1.13349	0.982013														0	0	0	0	0	0	0	0	0	28	0	0		pyrimidine nucleotide metabolic process [GO:0006220]	cytoplasm [GO:0005737]	ATP binding [GO:0005524]; CMP kinase activity [GO:0036430]; dCMP kinase activity [GO:0036431]
745	plsC	845553	846203	Transcript446	+		1.27834	0.978594														0	0	0	0	0	0	0	0	0	16	0	0				acyltransferase activity [GO:0016746]
746	argS	846218	847909	Transcript447	+		1.06111	0.99663														0	0	0	0	0	0	0	0	0	42	0	0		arginyl-tRNA aminoacylation [GO:0006420]	cytoplasm [GO:0005737]	arginine-tRNA ligase activity [GO:0004814]; ATP binding [GO:0005524]
747	murA	847947	849281	Transcript448	-		1.02707	0.99663	Peak63	849105	849806	849482	702	563.6	497	1324.72	898	135.81	305	2.41612	0.00784348	0	0	0	1	0	0	0	0	0	32	0	0		cell cycle [GO:0007049]; cell division [GO:0051301]; cell wall organization [GO:0071555]; peptidoglycan biosynthetic process [GO:0009252]; regulation of cell shape [GO:0008360]; UDP-N-acetylgalactosamine biosynthetic process [GO:0019277]	cytoplasm [GO:0005737]	UDP-N-acetylglucosamine 1-carboxyvinyltransferase activity [GO:0008760]
748	tarp	849494	852511	Transcript449	+		-1.00843	0.99663	Peak63	849105	849806	849482	702	563.6	497	1324.72	898	135.81	305	2.41612	0.00784348	0	0	0	1	0	0	0	0	0	32	0	0		negative regulation of apoptotic process [GO:0043066]; positive regulation of ERK1 and ERK2 cascade [GO:0070374]; positive regulation of MAPK cascade [GO:0043410]; positive regulation of peptidyl-tyrosine phosphorylation [GO:0050731]	extracellular region [GO:0005576]	PTB domain binding [GO:0051425]; SH2 domain binding [GO:0042169]
749	CTL0717	852563	853279	Transcript450	-	853418	1.08354	0.99663														0	0	0	0	0	0	0	0	0	16	0	0		regulation of transcription, DNA-templated [GO:0006355]	cytoplasm [GO:0005737]	DNA binding [GO:0003677]
750	CTL0718	853462	853965	Transcript451	-		-1.05484	0.99663														0	0	0	0	0	0	0	0	0	28	0	0				N-acetyltransferase activity [GO:0008080]
751	prfB	853962	855069	Transcript452	-		-1.20487	0.978594	Peak64	854563	855245	854889	683	618.907	531	1193.27	787	141.419	309	2.05003	0.0201806	0	0	0	1	0	0	0	0	0	24	0	0			cytoplasm [GO:0005737]	translation release factor activity, codon specific [GO:0016149]
752	CTL0720	855389	855649	Transcript453	+	855335	-1.02193	0.99663	Peak64	854563	855245	854889	683	618.907	531	1193.27	787	141.419	309	2.05003	0.0201806	0	0	0	1	0	0	0	0	0	24	0	0
753	CTL0721	855707	856696	Transcript453	+	855335	1.02254	0.99663	Peak64	854563	855245	854889	683	618.907	531	1193.27	787	141.419	309	2.05003	0.0201806	0	0	0	1	0	0	0	0	0	24	0	0				hydrolase activity [GO:0016787]
754	ispD	856686	857345	Transcript453	+	855335	-1.02189	0.99663	Peak64	854563	855245	854889	683	618.907	531	1193.27	787	141.419	309	2.05003	0.0201806	0	0	0	1	0	0	0	0	0	28	0	0		isopentenyl diphosphate biosynthetic process, methylerythritol 4-phosphate pathway [GO:0019288]; terpenoid biosynthetic process [GO:0016114]		2-C-methyl-D-erythritol 4-phosphate cytidylyltransferase activity [GO:0050518]
755	truA	857354	858157	Transcript453	+	855335	1.26387	0.954847	Peak64	854563	855245	854889	683	618.907	531	1193.27	787	141.419	309	2.05003	0.0201806	0	0	0	1	0	0	0	0	0	42	0	0		tRNA pseudouridine synthesis [GO:0031119]		RNA binding [GO:0003723]; tRNA pseudouridine synthase activity [GO:0106029]
756	CTL0724	858109	858783	Transcript454	-		1.04467	0.99663														0	0	0	0	0	0	0	0	0	28	0	0				hydrolase activity [GO:0016787]
757	CTL0725	858876	859517	Transcript455	+		-1.04607	0.99663														0	0	0	0	0	0	0	0	0	16	0	0
759	CTL0726	859811	860140	Transcript456	+		-1.12722	0.99663														0	0	0	0	0	0	0	0	0	32	0	0
760	atoS	860118	861176	Transcript457	+		-1.16361	0.978594														0	0	0	0	0	0	0	0	0	16	0	0		regulation of transcription, DNA-templated [GO:0006355]		phosphorelay sensor kinase activity [GO:0000155]
761	atoC	861219	862379	Transcript458	+		-1.04448	0.99663														0	0	0	0	0	0	0	0	0	42	0	0		phosphorelay signal transduction system [GO:0000160]; regulation of transcription, DNA-templated [GO:0006355]		ATP binding [GO:0005524]
763	CTL0729	862606	863142	Transcript459	+		-1.10592	0.99663														0	0	0	0	0	0	0	0	0	16	0	0
764	recO	863112	863843	Transcript460	+		-1.0528	0.99663														0	0	0	0	0	0	0	0	0	16	0	0		DNA recombination [GO:0006310]; DNA repair [GO:0006281]
765	CTL0731	863840	864442	Transcript461	-		-1.03833	0.99663														0	0	0	0	0	0	0	0	0	42	0	0
767	CTL0733	864920	865714	Transcript462	+		-1.26864	0.954847														0	0	0	0	0	0	0	0	0	16	0	0
768	CTL0734	865720	866034	Transcript462	+		1.08662	0.99663														0	0	0	0	0	0	0	0	0	16	0	0			plasma membrane [GO:0005886]
769	CTL0735	865973	866902	Transcript464	-		1.16813	0.982013														0	0	0	0	0	0	0	0	0	42	0	0			integral component of membrane [GO:0016021]
770	pheT	866990	869362	Transcript465	+		-1.06031	0.99663														0	0	0	0	0	0	0	0	0	42	0	0		phenylalanyl-tRNA aminoacylation [GO:0006432]	cytoplasm [GO:0005737]	ATP binding [GO:0005524]; magnesium ion binding [GO:0000287]; phenylalanine-tRNA ligase activity [GO:0004826]; tRNA binding [GO:0000049]
771	CTL0737	869359	870324	Transcript466	+		-1.02682	0.99663														0	0	0	0	0	0	0	0	0	24	0	0
772	CTL0738	870343	870855	Transcript467	+	870326	1.04999	0.99663														0	0	0	0	0	0	0	0	0	16	0	0		DNA repair [GO:0006281]; methylation [GO:0032259]		methylated-DNA-[protein]-cysteine S-methyltransferase activity [GO:0003908]
773	oppC2	870852	872588	Transcript468	-	876232	1.05927	0.99663	Peak65	875957	876853	876411	897	607.925	685	1396.94	1210	117.438	337	3.76138	8.44882e-05	0	0	0	1	0	0	0	0	0	20	0	0		transmembrane transport [GO:0055085]	integral component of membrane [GO:0016021]; plasma membrane [GO:0005886]
774	oppB2	872590	874005	Transcript468	-	876232	1.06245	0.99663	Peak65	875957	876853	876411	897	607.925	685	1396.94	1210	117.438	337	3.76138	8.44882e-05	0	0	0	1	0	0	0	0	0	20	0	0		transmembrane transport [GO:0055085]	integral component of membrane [GO:0016021]; plasma membrane [GO:0005886]
775	oppA4	874050	876140	Transcript468	-	876232	1.09729	0.982013	Peak65	875957	876853	876411	897	607.925	685	1396.94	1210	117.438	337	3.76138	8.44882e-05	0	0	0	1	0	0	0	0	0	20	0	0
776	CTL0742	876746	877477	Transcript469	-	878444	1.16943	0.982013														0	0	0	0	0	0	0	0	0	42	0	0		carbohydrate metabolic process [GO:0005975]		hydrolase activity, acting on carbon-nitrogen (but not peptide) bonds [GO:0016810]
777	CTL0743	877639	878292	Transcript469	-	878444	-1.22624	0.978594														0	0	0	0	0	0	0	0	0	24	0	0			integral component of membrane [GO:0016021]
778	CTL0744	878760	879125	Transcript470	+	878722	1.33613	0.978594														0	1	0	0	0	0	0	0	0	28	0	0			integral component of membrane [GO:0016021]
779	CTL0745	879104	880102	Transcript471	-	881999	-1.02736	0.99663														0	0	0	0	0	0	0	0	0	42	0	0			integral component of membrane [GO:0016021]	protein serine/threonine kinase activity [GO:0004674]
780	hemZ	880259	881203	Transcript471	-	881999	1.12181	0.982013														0	0	0	0	0	0	0	0	0	32	0	0		heme biosynthetic process [GO:0006783]	cytoplasm [GO:0005737]	ferrochelatase activity [GO:0004325]; metal ion binding [GO:0046872]
781	fliY	881225	882010	Transcript471	-	881999	1.16354	0.982013														0	0	0	0	0	0	0	0	0	24	0	0
782	CTL0748	882056	882628	Transcript472	-	884789	1.02151	0.99663	Peak66	884463	885230	884872	768	491.325	474	1483.26	1100	129.43	318	3.04467	0.00116467	0	0	0	1	0	0	0	0	0	42	0	0		rRNA methylation [GO:0031167]		methyltransferase activity [GO:0008168]; nucleic acid binding [GO:0003676]
783	CTL0749	882625	883359	Transcript472	-	884789	1.14066	0.982013	Peak66	884463	885230	884872	768	491.325	474	1483.26	1100	129.43	318	3.04467	0.00116467	0	0	0	1	0	0	0	0	0	42	0	0				hydrolase activity [GO:0016787]
784	glgC	883448	884773	Transcript472	-	884789	-1.08049	0.99663	Peak66	884463	885230	884872	768	491.325	474	1483.26	1100	129.43	318	3.04467	0.00116467	0	0	0	1	0	0	0	0	0	32	0	0		glycogen biosynthetic process [GO:0005978]		ATP binding [GO:0005524]; glucose-1-phosphate adenylyltransferase activity [GO:0008878]
785	CTL0751	884965	885216	Transcript473	+	884942	-1.14886	0.99663	Peak66	884463	885230	884872	768	491.325	474	1483.26	1100	129.43	318	3.04467	0.00116467	0	0	0	1	0	0	0	0	0	16	0	0
786	rho	885226	886620	Transcript474	-	890870	-1.08104	0.99663														0	0	0	0	0	0	0	0	0	24	0	0		DNA-templated transcription, termination [GO:0006353]		ATP binding [GO:0005524]; ATP-dependent activity, acting on RNA [GO:0008186]; helicase activity [GO:0004386]; hydrolase activity [GO:0016787]; RNA binding [GO:0003723]
787	CTL0753	886617	887225	Transcript474	-	890870	1.02335	0.99663														0	0	0	0	0	0	0	0	0	24	0	0		coenzyme A biosynthetic process [GO:0015937]	cytoplasm [GO:0005737]	ATP binding [GO:0005524]; dephospho-CoA kinase activity [GO:0004140]
788	polA	887219	889819	Transcript474	-	890870	-1.10459	0.982013														0	0	0	0	0	0	0	0	0	24	0	0		DNA repair [GO:0006281]; DNA-dependent DNA replication [GO:0006261]		3'-5' exonuclease activity [GO:0008408]; DNA binding [GO:0003677]; DNA-directed DNA polymerase activity [GO:0003887]
789	sohB	889836	890831	Transcript474	-	890870	-1.11166	0.99663														0	0	0	0	0	0	0	0	0	24	0	0				peptidase activity [GO:0008233]
790	CTL0756	890971	892593	Transcript475	-	893426	1.07847	0.982013	Peak67	892670	893396	893059	727	554.074	506	1139.57	800	164.248	382	2.10479	0.017655	0	0	0	1	0	0	0	0	0	16	0	0			integral component of membrane [GO:0016021]	ATP binding [GO:0005524]; ATP:ADP antiporter activity [GO:0005471]
791	pgsA_2	892805	893311	Transcript475	-	893426	-1.04579	0.99663	Peak67	892670	893396	893059	727	554.074	506	1139.57	800	164.248	382	2.10479	0.017655	0	0	0	1	0	0	0	0	0	16	0	0		phospholipid biosynthetic process [GO:0008654]	integral component of membrane [GO:0016021]	CDP-diacylglycerol-glycerol-3-phosphate 3-phosphatidyltransferase activity [GO:0008444]
793	CTL0758	893707	893856	Transcript476	-		1.58671	0.982013														0	1	0	0	0	0	0	0	0	16	0	0			integral component of membrane [GO:0016021]
794	dnaB	893825	895243	Transcript477	+	893786	1.07016	0.99663														0	0	0	0	0	0	0	0	0	42	0	0		DNA replication, synthesis of RNA primer [GO:0006269]	primosome complex [GO:1990077]	ATP binding [GO:0005524]; ATP hydrolysis activity [GO:0016887]; DNA binding [GO:0003677]; DNA helicase activity [GO:0003678]
795	gidA	895538	897370	Transcript478	+	895673	1.10896	0.978594														0	0	0	0	0	0	0	0	0	20	0	0		tRNA wobble uridine modification [GO:0002098]	cytoplasm [GO:0005737]	flavin adenine dinucleotide binding [GO:0050660]
796	lplA_2	897360	898061	Transcript478	+	895673	-1.03061	0.99663														0	0	0	0	0	0	0	0	0	42	0	0		cellular protein modification process [GO:0006464]		ligase activity [GO:0016874]
797	ndk	898118	898543	Transcript479	-	898346	1.18536	0.982013														0	0	0	0	0	0	0	0	0	24	0	0		CTP biosynthetic process [GO:0006241]; GTP biosynthetic process [GO:0006183]; UTP biosynthetic process [GO:0006228]	cytoplasm [GO:0005737]	ATP binding [GO:0005524]; metal ion binding [GO:0046872]; nucleoside diphosphate kinase activity [GO:0004550]
798	ruvA	898703	899305	Transcript480	-	899875	1.00114	0.996901														0	0	0	0	0	0	0	0	0	42	0	0		DNA recombination [GO:0006310]; DNA repair [GO:0006281]; SOS response [GO:0009432]	Holliday junction helicase complex [GO:0009379]	ATP binding [GO:0005524]; ATP hydrolysis activity [GO:0016887]; DNA binding [GO:0003677]; four-way junction helicase activity [GO:0009378]
799	ruvC	899325	899837	Transcript480	-	899875	1.08431	0.99663														0	0	0	0	0	0	0	0	0	36	0	0		DNA recombination [GO:0006310]; DNA repair [GO:0006281]		crossover junction endodeoxyribonuclease activity [GO:0008821]; magnesium ion binding [GO:0000287]; nucleic acid binding [GO:0003676]
800	CTL0765	899945	900394	Transcript481	-	900632	1.00419	0.99663														0	0	0	0	0	0	0	0	0	24	0	0
802	CTL0766	900786	901652	Transcript481	-	905111	-1.03435	0.99663														0	0	0	0	0	0	0	0	0	24	0	0
803	gapA	901663	902667	Transcript481	-	905111	-1.12348	0.982013														0	0	0	0	0	0	0	0	0	20	0	0		glucose metabolic process [GO:0006006]; glycolytic process [GO:0006096]	cytoplasm [GO:0005737]	glyceraldehyde-3-phosphate dehydrogenase (NAD+) (phosphorylating) activity [GO:0004365]; NAD binding [GO:0051287]; NADP binding [GO:0050661]
804	rplQ	902711	903136	Transcript481	-	905111	1.15168	0.99663														0	0	0	0	0	0	0	0	0	20	0	0		translation [GO:0006412]	ribosome [GO:0005840]	structural constituent of ribosome [GO:0003735]
805	rpoA	903145	904278	Transcript481	-	905111	1.0668	0.99663														0	0	0	0	0	0	0	0	0	16	0	0		transcription, DNA-templated [GO:0006351]		DNA binding [GO:0003677]; DNA-directed 5'-3' RNA polymerase activity [GO:0003899]; protein dimerization activity [GO:0046983]
806	rpsK	904299	904697	Transcript481	-	905111	1.04509	0.99663														0	0	0	0	0	0	0	0	0	16	0	0		translation [GO:0006412]	ribosome [GO:0005840]	rRNA binding [GO:0019843]; structural constituent of ribosome [GO:0003735]
807	rpsM	904719	905087	Transcript481	-	905111	1.09359	0.99663														0	0	0	0	0	0	0	0	0	16	0	0		translation [GO:0006412]	ribosome [GO:0005840]	rRNA binding [GO:0019843]; structural constituent of ribosome [GO:0003735]; tRNA binding [GO:0000049]
808	secY	905143	906516	Transcript482	-	910420	1.06695	0.99663														0	0	0	0	0	0	0	0	0	20	0	0		intracellular protein transmembrane transport [GO:0065002]; protein targeting [GO:0006605]; protein transport by the Sec complex [GO:0043952]	integral component of membrane [GO:0016021]; plasma membrane [GO:0005886]
809	rplO	906539	906973	Transcript482	-	910420	-1.01249	0.99663														0	0	0	0	0	0	0	0	0	16	0	0		translation [GO:0006412]	large ribosomal subunit [GO:0015934]	rRNA binding [GO:0019843]; structural constituent of ribosome [GO:0003735]
810	rpsE	906966	907463	Transcript482	-	910420	1.11697	0.99663														0	0	0	0	0	0	0	0	0	16	0	0		translation [GO:0006412]	cytoplasm [GO:0005737]; small ribosomal subunit [GO:0015935]	rRNA binding [GO:0019843]; structural constituent of ribosome [GO:0003735]
811	rplR	907478	907849	Transcript482	-	910420	1.22269	0.982013														0	0	0	0	0	0	0	0	0	16	0	0		translation [GO:0006412]	ribosome [GO:0005840]	rRNA binding [GO:0019843]; structural constituent of ribosome [GO:0003735]
812	rplF	907871	908422	Transcript482	-	910420	1.01537	0.99663														0	0	0	0	0	0	0	0	0	20	0	0		translation [GO:0006412]	ribosome [GO:0005840]	rRNA binding [GO:0019843]; structural constituent of ribosome [GO:0003735]
813	rpsH	908450	908851	Transcript482	-	910420	1.21924	0.978594														0	0	0	0	0	0	0	0	0	16	0	0		translation [GO:0006412]	ribosome [GO:0005840]	rRNA binding [GO:0019843]; structural constituent of ribosome [GO:0003735]
814	rplE	908869	909411	Transcript482	-	910420	1.14134	0.982013														0	0	0	0	0	0	0	0	0	20	0	0		translation [GO:0006412]	ribosome [GO:0005840]	rRNA binding [GO:0019843]; structural constituent of ribosome [GO:0003735]; tRNA binding [GO:0000049]
815	rplX	909413	909748	Transcript482	-	910420	1.04451	0.99663														0	0	0	0	0	0	0	0	0	16	0	0		translation [GO:0006412]	ribosome [GO:0005840]	rRNA binding [GO:0019843]; structural constituent of ribosome [GO:0003735]
816	rplN	909761	910129	Transcript482	-	910420	1.00326	0.99663														0	0	0	0	0	0	0	0	0	16	0	0		translation [GO:0006412]	large ribosomal subunit [GO:0015934]	rRNA binding [GO:0019843]; structural constituent of ribosome [GO:0003735]
817	rpsQ	910146	910397	Transcript482	-	910420	1.07155	0.99663														0	0	0	0	0	0	0	0	0	16	0	0		translation [GO:0006412]	ribosome [GO:0005840]	rRNA binding [GO:0019843]; structural constituent of ribosome [GO:0003735]
818	rpmC	910390	910608	Transcript483	-	915257	1.1899	0.982013														0	0	0	0	0	0	0	0	0	16	0	0		translation [GO:0006412]	ribosome [GO:0005840]	structural constituent of ribosome [GO:0003735]
819	rplP	910610	911026	Transcript483	-	915257	1.16638	0.978594														0	0	0	0	0	0	0	0	0	16	0	0		translation [GO:0006412]	ribosome [GO:0005840]	rRNA binding [GO:0019843]; structural constituent of ribosome [GO:0003735]; tRNA binding [GO:0000049]
820	rpsC	911059	911733	Transcript483	-	915257	1.23408	0.978594														0	0	0	0	0	0	0	0	0	16	0	0		translation [GO:0006412]	ribosome [GO:0005840]	mRNA binding [GO:0003729]; rRNA binding [GO:0019843]; structural constituent of ribosome [GO:0003735]
821	rplV	911743	912078	Transcript483	-	915257	1.06666	0.99663														0	0	0	0	0	0	0	0	0	20	0	0		translation [GO:0006412]	large ribosomal subunit [GO:0015934]	rRNA binding [GO:0019843]; structural constituent of ribosome [GO:0003735]
822	rpsS	912097	912363	Transcript483	-	915257	1.09422	0.99663														0	0	0	0	0	0	0	0	0	20	0	0		translation [GO:0006412]	small ribosomal subunit [GO:0015935]	rRNA binding [GO:0019843]; structural constituent of ribosome [GO:0003735]
823	rplB	912369	913223	Transcript483	-	915257	1.15926	0.982013														0	0	0	0	0	0	0	0	0	16	0	0		translation [GO:0006412]	large ribosomal subunit [GO:0015934]	rRNA binding [GO:0019843]; structural constituent of ribosome [GO:0003735]; transferase activity [GO:0016740]
824	rplW	913247	913582	Transcript483	-	915257	1.30012	0.924484														0	0	0	0	0	0	0	0	0	16	0	0		translation [GO:0006412]	ribosome [GO:0005840]	rRNA binding [GO:0019843]; structural constituent of ribosome [GO:0003735]
825	rplD	913598	914266	Transcript483	-	915257	1.2822	0.924484														0	0	0	0	0	0	0	0	0	16	0	0		translation [GO:0006412]	ribosome [GO:0005840]	rRNA binding [GO:0019843]; structural constituent of ribosome [GO:0003735]
826	rplC	914275	914940	Transcript483	-	915257	1.30899	0.924484														0	0	0	0	0	0	0	0	0	16	0	0		translation [GO:0006412]	ribosome [GO:0005840]	rRNA binding [GO:0019843]; structural constituent of ribosome [GO:0003735]
827	CTL0791	915375	916271	Transcript484	-	916314	1.19718	0.978594	Peak68	916008	917052	916461	1045	642.189	843	2677.65	2702	217.764	728	5.96671	1.21043e-09	0	0	0	1	0	0	0	0	0	16	0	0			integral component of membrane [GO:0016021]
828	fmt	916437	917387	Transcript485	-	919568	1.09821	0.99663														0	0	0	0	0	0	0	0	0	16	0	0				methionyl-tRNA formyltransferase activity [GO:0004479]
829	lpxA	917377	918219	Transcript485	-	919568	-1.00086	0.997318														0	0	0	0	0	0	0	0	0	24	0	0		lipid A biosynthetic process [GO:0009245]	cytoplasm [GO:0005737]	acyl-[acyl-carrier-protein]-UDP-N-acetylglucosamine O-acyltransferase activity [GO:0008780]
830	fabZ	918231	918692	Transcript485	-	919568	-1.00266	0.99663														0	0	0	0	0	0	0	0	0	24	0	0		fatty acid biosynthetic process [GO:0006633]; lipid A biosynthetic process [GO:0009245]	cytoplasm [GO:0005737]	(3R)-hydroxymyristoyl-[acyl-carrier-protein] dehydratase activity [GO:0008659]; 3-hydroxydecanoyl-[acyl-carrier-protein] dehydratase activity [GO:0008693]; 3-hydroxyoctanoyl-[acyl-carrier-protein] dehydratase activity [GO:0047451]; 3-hydroxypalmitoyl-[acyl-carrier-protein] dehydratase activity [GO:0004317]
831	lpxC	918689	919549	Transcript485	-	919568	1.10599	0.982013														0	0	0	0	0	0	0	0	0	24	0	0		lipid A biosynthetic process [GO:0009245]		metal ion binding [GO:0046872]; UDP-3-O-[3-hydroxymyristoyl] N-acetylglucosamine deacetylase activity [GO:0008759]; UDP-3-O-acyl-N-acetylglucosamine deacetylase activity [GO:0103117]
832	cutE	919649	921277	Transcript486	-	924076	-1.04235	0.99663														0	0	0	0	0	0	0	0	0	42	0	0		lipoprotein biosynthetic process [GO:0042158]	integral component of membrane [GO:0016021]; plasma membrane [GO:0005886]	N-acyltransferase activity [GO:0016410]
833	CTL0797	921341	921823	Transcript486	-	924076	-1.02832	0.99663														0	0	0	0	0	0	0	0	0	32	0	0				thiolester hydrolase activity [GO:0016790]
834	dnaQ2	921959	922711	Transcript486	-	924076	-1.00498	0.99663														0	0	0	0	0	0	0	0	0	24	0	0		DNA replication [GO:0006260]		DNA binding [GO:0003677]; DNA-directed DNA polymerase activity [GO:0003887]; exonuclease activity [GO:0004527]
835	CTL0799	922715	923188	Transcript486	-	924076	-1.15047	0.982013														0	0	0	0	0	0	0	0	0	20	0	0		tRNA threonylcarbamoyladenosine modification [GO:0002949]	cytoplasm [GO:0005737]
836	CTL0800	923167	923883	Transcript486	-	924076	1.02601	0.99663														0	0	0	0	0	0	0	0	0	20	0	0
838	trxA	924605	924913	Transcript487	+		1.11239	0.99663														0	0	0	0	0	0	0	0	0	20	0	0		glycerol ether metabolic process [GO:0006662]		protein-disulfide reductase activity [GO:0015035]
839	CTL0802	924963	925418	Transcript488	-	925445	1.09442	0.99663														0	0	0	0	0	0	0	0	0	24	0	0			cytoplasm [GO:0005737]	RNA binding [GO:0003723]; S-adenosylmethionine-dependent methyltransferase activity [GO:0008757]; tRNA methyltransferase activity [GO:0008175]
840	mip	925434	926165	Transcript489	-	929399	-1.28047	0.978594														0	0	0	0	0	0	0	0	0	20	0	0		protein folding [GO:0006457]		peptidyl-prolyl cis-trans isomerase activity [GO:0003755]
841	aspS	926303	928051	Transcript489	-	929399	-1.0135	0.99663														0	0	0	0	0	0	0	0	0	20	0	0		aspartyl-tRNA aminoacylation [GO:0006422]	cytoplasm [GO:0005737]	aspartate-tRNA ligase activity [GO:0004815]; aspartate-tRNA(Asn) ligase activity [GO:0050560]; ATP binding [GO:0005524]; nucleic acid binding [GO:0003676]
842	hisS	928032	929318	Transcript489	-	929399	1.05766	0.99663														0	0	0	0	0	0	0	0	0	20	0	0		histidyl-tRNA aminoacylation [GO:0006427]	cytoplasm [GO:0005737]	ATP binding [GO:0005524]; histidine-tRNA ligase activity [GO:0004821]
843	uhpC	929754	931124	Transcript490	+	929591	-1.05895	0.99663														0	0	0	0	0	0	0	0	0	24	0	0			integral component of membrane [GO:0016021]	transmembrane transporter activity [GO:0022857]
844	dnaE	931138	934851	Transcript490	+	929591	-1.0357	0.99663														0	0	0	0	0	0	0	0	0	16	0	0		DNA replication [GO:0006260]		3'-5' exonuclease activity [GO:0008408]; DNA-directed DNA polymerase activity [GO:0003887]
845	CTL0808	935080	935949	Transcript491	-	935963	1.04642	0.99663	Peak69	935662	936326	935985	665	683.543	571	1421.78	913	206.824	440	2.05037	0.020164	0	0	0	1	0	0	0	0	0	32	0	0
846	CTL0809	936101	937057	Transcript492	+	936073	-1.10664	0.982013	Peak69	935662	936326	935985	665	683.543	571	1421.78	913	206.824	440	2.05037	0.020164	0	0	0	1	0	0	0	0	0	24	0	0				protein serine/threonine kinase activity [GO:0004674]
847	CTL0810	937082	937666	Transcript492	+	936073	-1.18978	0.978594	Peak69	935662	936326	935985	665	683.543	571	1421.78	913	206.824	440	2.05037	0.020164	0	0	0	1	0	0	0	0	0	42	0	0		Gram-negative-bacterium-type cell outer membrane assembly [GO:0043165]	outer membrane [GO:0019867]
848	rsbW	937653	938093	Transcript493	+	937650	1.0494	0.99663														0	0	0	0	0	0	0	0	0	16	0	0				kinase activity [GO:0016301]
849	CTL0812	938100	938525	Transcript494	-	938538	1.02696	0.99663														0	0	0	0	0	0	0	0	0	32	0	0
850	dacC	938633	939946	Transcript495	+		1.13164	0.978594														0	0	0	0	0	0	0	0	0	42	0	0			integral component of membrane [GO:0016021]	serine-type D-Ala-D-Ala carboxypeptidase activity [GO:0009002]
851	CTL0814	940079	940486	Transcript496	+		-1.29214	0.978594														0	0	0	0	0	0	0	0	0	42	0	0
852	CTL0815	940483	941589	Transcript497	+		-1.03472	0.99663														0	0	0	0	0	0	0	0	0	42	0	0		RNA methylation [GO:0001510]		methyltransferase activity [GO:0008168]; RNA binding [GO:0003723]
853	brnQ	941739	942974	Transcript498	+		-1.06266	0.99663														0	0	0	0	0	0	0	0	0	42	0	0			integral component of membrane [GO:0016021]; plasma membrane [GO:0005886]	branched-chain amino acid transmembrane transporter activity [GO:0015658]
854	CTL0818	943148	946747	Transcript499	+		-1.01668	0.99663														0	0	0	0	0	0	0	0	0	42	0	0				ATP binding [GO:0005524]; helicase activity [GO:0004386]; zinc ion binding [GO:0008270]
855	CTL0819	946926	947405	Transcript500	+	946826	-1.049	0.99663														0	0	0	0	0	0	0	0	0	24	0	0			integral component of membrane [GO:0016021]
856	lpdA	947614	949011	Transcript501	+	947486	-1.09871	0.982013														0	0	0	0	0	0	0	0	0	20	0	0		cell redox homeostasis [GO:0045454]		dihydrolipoyl dehydrogenase activity [GO:0004148]; flavin adenine dinucleotide binding [GO:0050660]
857	lipA	949008	949943	Transcript502	+		1.09953	0.99663														0	0	0	0	0	0	0	0	0	42	0	0		protein lipoylation [GO:0009249]	cytoplasm [GO:0005737]	4 iron, 4 sulfur cluster binding [GO:0051539]; lipoate synthase activity [GO:0016992]; lipoyl synthase activity (acting on glycine-cleavage complex H protein [GO:0102552]; lipoyl synthase activity (acting on pyruvate dehydrogenase E2 protein) [GO:0102553]; metal ion binding [GO:0046872]
858	sctJ	950047	951024	Transcript503	+	950029	-1.09706	0.99663														0	0	0	0	0	0	0	0	0	24	0	0		protein secretion [GO:0009306]	cell outer membrane [GO:0009279]; integral component of membrane [GO:0016021]
859	CTL0823	951025	951861	Transcript503	+	950029	1.01675	0.99663														0	0	0	0	0	0	0	0	0	32	0	0
860	sctL	952137	952808	Transcript503	+	950029	-1.04567	0.99663														0	0	0	0	0	0	0	0	0	24	0	0		protein secretion by the type III secretion system [GO:0030254]	cytoplasm [GO:0005737]
861	sctR	952821	953741	Transcript503	+	950029	-1.02771	0.99663														0	0	0	0	0	0	0	0	0	42	0	0		bacterial-type flagellum organization [GO:0044781]; protein secretion [GO:0009306]	bacterial-type flagellum basal body [GO:0009425]; integral component of membrane [GO:0016021]; plasma membrane [GO:0005886]
862	sctS	953753	954037	Transcript503	+	950029	1.09867	0.99663														0	0	0	0	0	0	0	0	0	36	0	0		protein secretion [GO:0009306]	integral component of membrane [GO:0016021]
863	sctT	954044	954913	Transcript503	+	950029	-1.02628	0.99663														0	0	0	0	0	0	0	0	0	36	0	0		protein targeting [GO:0006605]	integral component of membrane [GO:0016021]; plasma membrane [GO:0005886]
864	CTL0828	954992	955435	Transcript504	-	955476	-1.19881	0.982013	Peak70	955184	955877	955528	694	567.803	495	1262.4	846	163.5	363	2.22276	0.0131161	0	0	0	1	0	0	0	0	0	32	0	0			integral component of membrane [GO:0016021]
865	CTL0829	955525	956517	Transcript505	-	964073	-1.07906	0.99663	Peak71	963737	964451	964108	715	871.781	783	1381.74	954	181.431	415	2.34293	0.00956649	0	0	0	1	0	0	0	0	0	42	0	0
866	CTL0830	956523	957047	Transcript505	-	964073	-1.16485	0.982013	Peak71	963737	964451	964108	715	871.781	783	1381.74	954	181.431	415	2.34293	0.00956649	0	0	0	1	0	0	0	0	0	42	0	0
867	CTL0831	957032	957487	Transcript505	-	964073	1.12677	0.982013	Peak71	963737	964451	964108	715	871.781	783	1381.74	954	181.431	415	2.34293	0.00956649	0	0	0	1	0	0	0	0	0	42	0	0			integral component of membrane [GO:0016021]
868	gspG	957471	957800	Transcript505	-	964073	-1.14618	0.99663	Peak71	963737	964451	964108	715	871.781	783	1381.74	954	181.431	415	2.34293	0.00956649	0	0	0	1	0	0	0	0	0	20	0	0
869	gspF	957862	959037	Transcript505	-	964073	-1.11268	0.982013	Peak71	963737	964451	964108	715	871.781	783	1381.74	954	181.431	415	2.34293	0.00956649	0	0	0	1	0	0	0	0	0	42	0	0			integral component of membrane [GO:0016021]; plasma membrane [GO:0005886]
870	gspE	959049	960554	Transcript505	-	964073	1.03106	0.99663	Peak71	963737	964451	964108	715	871.781	783	1381.74	954	181.431	415	2.34293	0.00956649	0	0	0	1	0	0	0	0	0	16	0	0				ATP binding [GO:0005524]
871	gspD	960538	962820	Transcript505	-	964073	1.05146	0.99663	Peak71	963737	964451	964108	715	871.781	783	1381.74	954	181.431	415	2.34293	0.00956649	0	0	0	1	0	0	0	0	0	16	0	0		protein secretion [GO:0009306]	cell outer membrane [GO:0009279]
872	CTL0836	962821	964050	Transcript505	-	964073	1.081	0.982013	Peak71	963737	964451	964108	715	871.781	783	1381.74	954	181.431	415	2.34293	0.00956649	0	0	0	1	0	0	0	0	0	16	0	0
873	pepP	964179	965249	Transcript506	-		1.01189	0.99663														0	0	0	0	0	0	0	0	0	42	0	0				hydrolase activity [GO:0016787]
874	mutL	965260	966990	Transcript507	-		1.02251	0.99663	Peak72	966884	967592	967224	709	675.93	602	1780.5	1219	166.213	377	2.85878	0.00212636	0	0	0	1	0	0	0	0	0	42	0	0		mismatch repair [GO:0006298]	mismatch repair complex [GO:0032300]	ATP binding [GO:0005524]; ATP hydrolysis activity [GO:0016887]; mismatched DNA binding [GO:0030983]
875	scc2	967270	967968	Transcript508	+	967230	1.11879	0.99663	Peak72	966884	967592	967224	709	675.93	602	1780.5	1219	166.213	377	2.85878	0.00212636	0	0	0	1	0	0	0	0	0	32	0	0				protein serine/threonine kinase activity [GO:0004674]
876	CTL0840	967985	968344	Transcript508	+	967230	-1.04385	0.99663	Peak72	966884	967592	967224	709	675.93	602	1780.5	1219	166.213	377	2.85878	0.00212636	0	0	0	1	0	0	0	0	0	32	0	0
877	copB	968381	969844	Transcript508	+	967230	1.00014	0.999778	Peak72	966884	967592	967224	709	675.93	602	1780.5	1219	166.213	377	2.85878	0.00212636	0	0	0	1	0	0	0	0	0	32	0	0			integral component of membrane [GO:0016021]
878	copD	969875	971194	Transcript508	+	967230	1.08307	0.99663	Peak72	966884	967592	967224	709	675.93	602	1780.5	1219	166.213	377	2.85878	0.00212636	0	0	0	1	0	0	0	0	0	32	0	0
879	CTL0843	971272	972255	Transcript509	-		-1.01185	0.99663														0	0	0	0	0	0	0	0	0	42	0	0			integral component of membrane [GO:0016021]; plasma membrane [GO:0005886]
880	thrS	972560	974467	Transcript510	+		-1.01235	0.99663														0	0	0	0	0	0	0	0	0	42	0	0		threonyl-tRNA aminoacylation [GO:0006435]	cytoplasm [GO:0005737]	ATP binding [GO:0005524]; metal ion binding [GO:0046872]; threonine-tRNA ligase activity [GO:0004829]; tRNA binding [GO:0000049]
881	minD	974919	975686	Transcript511	+		1.17362	0.978594														0	0	0	0	0	0	0	0	0	28	0	0
882	gp6D	975691	976482	Transcript512	+		-1.11018	0.982013														0	0	0	0	0	0	0	0	0	16	0	0
883	CTL0847	976448	976999	Transcript513	+	976421	-1.20048	0.978594														0	0	0	0	0	0	0	0	0	20	0	0
884	trpS	977178	978218	Transcript513	+	976421	-1.0602	0.99663														0	0	0	0	0	0	0	0	0	20	0	0		tryptophanyl-tRNA aminoacylation [GO:0006436]	cytoplasm [GO:0005737]	ATP binding [GO:0005524]; tryptophan-tRNA ligase activity [GO:0004830]
885	uvrB	978243	980249	Transcript514	+	978225	-1.00828	0.99663														0	0	0	0	0	0	0	0	0	16	0	0		nucleotide-excision repair [GO:0006289]; SOS response [GO:0009432]	cytoplasm [GO:0005737]; excinuclease repair complex [GO:0009380]	ATP binding [GO:0005524]; ATP hydrolysis activity [GO:0016887]; DNA binding [GO:0003677]; excinuclease ABC activity [GO:0009381]
886	eno	980411	981685	Transcript515	+	980292	-1.04342	0.99663														0	0	0	0	0	0	0	0	0	16	0	0		glycolytic process [GO:0006096]	cell surface [GO:0009986]; extracellular region [GO:0005576]; phosphopyruvate hydratase complex [GO:0000015]	magnesium ion binding [GO:0000287]; phosphopyruvate hydratase activity [GO:0004634]
887	rbsU	981813	983765	Transcript516	+	981784	-1.04239	0.99663														0	0	0	0	0	0	0	0	0	42	0	0		signal transduction [GO:0007165]	integral component of membrane [GO:0016021]	phosphatase activity [GO:0016791]
888	CTL0852	983890	985698	Transcript516	+	981784	-1.00556	0.99663														0	0	0	0	0	0	0	0	0	36	0	0				phosphatase activity [GO:0016791]
889	CTL0853	985713	988577	Transcript517	-		-1.06415	0.99663														0	0	0	0	0	0	0	0	0	42	0	0
890	sdhB	988674	989372	Transcript518	-		1.06979	0.99663														0	0	0	0	0	0	0	0	0	28	0	0		tricarboxylic acid cycle [GO:0006099]		2 iron, 2 sulfur cluster binding [GO:0051537]; 3 iron, 4 sulfur cluster binding [GO:0051538]; 4 iron, 4 sulfur cluster binding [GO:0051539]; electron transfer activity [GO:0009055]; metal ion binding [GO:0046872]
891	sdhA	989451	991331	Transcript519	-		-1.0167	0.99663														0	0	0	0	0	0	0	0	0	42	0	0		metabolic process [GO:0008152]	plasma membrane [GO:0005886]	oxidoreductase activity [GO:0016491]
892	CTL0856	991328	992189	Transcript520	-		1.06276	0.99663														0	0	0	0	0	0	0	0	0	42	0	0
893	CTL0858	992336	993127	Transcript521	-		-1.11325	0.982013														0	0	0	0	0	0	0	0	0	16	0	0				deoxyribonuclease activity [GO:0004536]
894	dsdD	993212	995290	Transcript522	-		-1.00194	0.99663														0	0	0	0	0	0	0	0	0	28	0	0		cytochrome complex assembly [GO:0017004]	integral component of membrane [GO:0016021]
895	exbB	995443	996141	Transcript523	+	995415	-1.15504	0.982013														0	0	0	0	0	0	0	0	0	42	0	0		protein transport [GO:0015031]	integral component of membrane [GO:0016021]; plasma membrane [GO:0005886]
896	CTL0861	996138	996545	Transcript523	+	995415	1.11967	0.99663														0	0	0	0	0	0	0	0	0	36	0	0		protein transport [GO:0015031]	integral component of membrane [GO:0016021]; plasma membrane [GO:0005886]	transmembrane transporter activity [GO:0022857]
897	CTL0861A	996548	997255	Transcript523	+	995415	-1.12817	0.99663														0	0	0	0	0	0	0	0	0	42	0	0			integral component of membrane [GO:0016021]
898	tolB	997255	998550	Transcript523	+	995415	-1.00578	0.99663														0	0	0	0	0	0	0	0	0	28	0	0			periplasmic space [GO:0042597]
899	pal	998547	999113	Transcript524	+	998490	-1.18678	0.982013														0	0	0	0	0	0	0	0	0	24	0	0		cell division [GO:0051301]	cell outer membrane [GO:0009279]; integral component of membrane [GO:0016021]
900	CTL0864	999103	999705	Transcript524	+	998490	-1.16869	0.978594														0	0	0	0	0	0	0	0	0	24	0	0
901	CTL0865	999776	1000168	Transcript525	+	999754	1.01584	0.99663														0	0	0	0	0	0	0	0	0	24	0	0
902	ahpC	1000165	1000752	Transcript526	-		-1.16902	0.982013														0	0	0	0	0	0	0	0	0	20	0	0				peroxidase activity [GO:0004601]; peroxiredoxin activity [GO:0051920]
904	groEL2	1000960	1002561	Transcript527	-		-1.0862	0.982013														0	0	0	0	0	0	0	0	0	24	0	0		protein refolding [GO:0042026]		ATP binding [GO:0005524]; ATP hydrolysis activity [GO:0016887]
905	CTL0868	1002641	1003867	Transcript528	-		-1.01921	0.99663														0	0	0	0	0	0	0	0	0	42	0	0
906	CTL0869	1004063	1004692	Transcript529	+	1004011	1.01706	0.99663														0	0	0	0	0	0	0	0	0	16	0	0		nucleotide metabolic process [GO:0009117]; purine nucleoside triphosphate catabolic process [GO:0009146]		dITP diphosphatase activity [GO:0035870]; ITP diphosphatase activity [GO:0036220]; metal ion binding [GO:0046872]; nucleoside-triphosphatase activity [GO:0017111]; nucleotide binding [GO:0000166]; XTP diphosphatase activity [GO:0036222]
907	CTL0870	1004666	1004905	Transcript530	-		-1.39376	0.982013														0	1	0	0	0	0	0	0	0	42	0	0
908	ung	1004890	1005579	Transcript531	-		-1.06754	0.99663														0	0	0	0	0	0	0	0	0	42	0	0		base-excision repair [GO:0006284]	cytoplasm [GO:0005737]	uracil DNA N-glycosylase activity [GO:0004844]
909	uvrD	1005660	1007564	Transcript532	+	1005571	-1.01285	0.99663														0	0	0	0	0	0	0	0	0	16	0	0				ATP binding [GO:0005524]; ATP hydrolysis activity [GO:0016887]; DNA binding [GO:0003677]; DNA helicase activity [GO:0003678]
910	rpoN	1007568	1008878	Transcript533	+	1007439	1.18496	0.924484														0	0	0	0	0	0	0	0	0	28	0	0		DNA-templated transcription, initiation [GO:0006352]		DNA binding [GO:0003677]; DNA-binding transcription activator activity [GO:0001216]; DNA-directed 5'-3' RNA polymerase activity [GO:0003899]; sigma factor activity [GO:0016987]
911	CTL0874	1008986	1009681	Transcript534	-		1.18453	0.982013														0	0	0	0	0	0	0	0	0	20	0	0		cellular aromatic compound metabolic process [GO:0006725]; pyrimidine-containing compound metabolic process [GO:0072527]; small molecule metabolic process [GO:0044281]; sulfur compound metabolic process [GO:0006790]
912	CTL0875	1009678	1010409	Transcript535	-		1.09055	0.99663														0	0	0	0	0	0	0	0	0	20	0	0
913	folA	1010381	1010860	Transcript536	-		-1.02991	0.99663														0	0	0	0	0	0	0	0	0	16	0	0		glycine biosynthetic process [GO:0006545]; tetrahydrofolate biosynthetic process [GO:0046654]		dihydrofolate reductase activity [GO:0004146]; NADP binding [GO:0050661]
914	folP	1010857	1012209	Transcript537	-		1.03924	0.99663														0	0	0	0	0	0	0	0	0	20	0	0		folic acid biosynthetic process [GO:0046656]; tetrahydrofolate biosynthetic process [GO:0046654]		2-amino-4-hydroxy-6-hydroxymethyldihydropteridine diphosphokinase activity [GO:0003848]; ATP binding [GO:0005524]; dihydropteroate synthase activity [GO:0004156]; kinase activity [GO:0016301]
915	folX	1012206	1012580	Transcript538	-		1.33649	0.924484														0	1	0	0	0	0	0	0	0	24	0	0		folic acid biosynthetic process [GO:0046656]; tetrahydrofolate biosynthetic process [GO:0046654]		dihydroneopterin aldolase activity [GO:0004150]
916	rpoD	1012599	1014314	Transcript539	-		1.03181	0.99663														0	0	0	0	0	0	0	0	0	16	0	0		DNA-templated transcription, initiation [GO:0006352]	cytoplasm [GO:0005737]	DNA binding [GO:0003677]; sigma factor activity [GO:0016987]
917	CTL0880	1014463	1015752	Transcript540	-		-1.03669	0.99663	Peak73	1015569	1016891	1016449	1323	755.154	1255	1275.89	1630	151.686	642	3.13256	0.000866444	0	0	0	1	0	0	0	0	0	42	0	0			integral component of membrane [GO:0016021]
918	rpsT	1016201	1016497	Transcript541	+	1015968	-1.03272	0.99663	Peak73	1015569	1016891	1016449	1323	755.154	1255	1275.89	1630	151.686	642	3.13256	0.000866444	0	0	0	1	0	0	0	0	0	16	0	0		translation [GO:0006412]	ribosome [GO:0005840]	rRNA binding [GO:0019843]; structural constituent of ribosome [GO:0003735]
919	CTL0882	1016730	1017530	Transcript542	+	1016643	1.02631	0.99663														0	0	0	0	0	0	0	0	0	16	0	0			integral component of membrane [GO:0016021]
920	CTL0883	1017586	1020213	Transcript543	-	1020237	-1.05133	0.99663	Peak74	1019833	1020760	1020308	928	605.631	706	3625.66	3249	147.872	439	7.04605	9.20365e-13	0	0	0	1	0	0	0	0	0	28	0	0
921	CTL0884	1020329	1022845	Transcript544	+		1.01878	0.99663	Peak74	1019833	1020760	1020308	928	605.631	706	3625.66	3249	147.872	439	7.04605	9.20365e-13	0	0	0	1	0	0	0	0	0	32	0	0
922	CTL0885	1022909	1025407	Transcript545	-	1025438	-1.08469	0.982013														0	0	0	0	0	0	0	0	0	32	0	0
923	CTL0886	1025635	1027590	Transcript546	-	1027615	-1.21057	0.924484														0	0	0	0	0	0	0	0	0	32	0	0
924	CTL0887	1027698	1028999	Transcript547	-	1029155	-1.07425	0.99663														0	0	0	0	0	0	0	0	0	20	0	0
925	mviN	1029243	1030826	Transcript548	-		1.01967	0.99663														0	0	0	0	0	0	0	0	0	28	0	0			integral component of membrane [GO:0016021]; plasma membrane [GO:0005886]
926	nfo	1031026	1031892	Transcript549	+	1031000	-1.0756	0.99663														0	0	0	0	0	0	0	0	0	24	0	0		DNA repair [GO:0006281]		deoxyribonuclease IV (phage-T4-induced) activity [GO:0008833]; DNA binding [GO:0003677]; zinc ion binding [GO:0008270]
927	rpsD	1031988	1032617	Transcript550	-		-1.03145	0.99663	Peak75	1032728	1033273	1033000	546	625.484	429	1513.54	798	174.613	305	1.49459	0.0675102	0	0	0	1	0	0	0	0	0	16	0	0		translation [GO:0006412]	small ribosomal subunit [GO:0015935]	rRNA binding [GO:0019843]; structural constituent of ribosome [GO:0003735]
928	CTL0891	1033001	1033984	Transcript551	+	1032987	-1.10325	0.982013	Peak75	1032728	1033273	1033000	546	625.484	429	1513.54	798	174.613	305	1.49459	0.0675102	0	0	0	1	0	0	0	0	0	20	0	0		tRNA modification [GO:0006400]		oxidoreductase activity, acting on paired donors, with incorporation or reduction of molecular oxygen [GO:0016705]
929	ispA	1034057	1034932	Transcript552	-	1036364	1.02973	0.99663	Peak76	1036199	1036952	1036589	754	695.77	659	1075.41	783	161.268	389	1.85907	0.0315088	0	0	0	1	0	0	0	0	0	28	0	0		isoprenoid biosynthetic process [GO:0008299]		transferase activity [GO:0016740]
930	glmU	1034988	1035605	Transcript552	-	1036364	-1.00732	0.99663	Peak76	1036199	1036952	1036589	754	695.77	659	1075.41	783	161.268	389	1.85907	0.0315088	0	0	0	1	0	0	0	0	0	16	0	0				transferase activity [GO:0016740]
931	CTL0894	1035658	1036341	Transcript552	-	1036364	1.09663	0.99663	Peak76	1036199	1036952	1036589	754	695.77	659	1075.41	783	161.268	389	1.85907	0.0315088	0	0	0	1	0	0	0	0	0	24	0	0		phosphorelay signal transduction system [GO:0000160]; positive regulation of transcription, DNA-templated [GO:0045893]		DNA binding [GO:0003677]; DNA-binding transcription factor activity [GO:0003700]; identical protein binding [GO:0042802]; protein homodimerization activity [GO:0042803]; sequence-specific DNA binding [GO:0043565]; transcription cis-regulatory region binding [GO:0000976]
932	CTL0895	1036521	1036775	Transcript553	+	1036463	1.40877	0.924484	Peak76	1036199	1036952	1036589	754	695.77	659	1075.41	783	161.268	389	1.85907	0.0315088	0	1	0	1	0	0	0	0	0	20	0	0
934	CTL0897	1036956	1038545	Transcript554	-		-1.08466	0.982013														0	0	0	0	0	0	0	0	0	24	0	0		dTMP biosynthetic process [GO:0006231]; methylation [GO:0032259]		flavin adenine dinucleotide binding [GO:0050660]; thymidylate synthase (FAD) activity [GO:0050797]
																								1	196	1	0	1	1	0		1	0

## Sheet: 28hpi
observation	geneName	geneStart	geneEnd	transcript	Strand	putativeTSS	foldChange	foldChangePvalue	dipPeak	peakStart	peakEnd	peakCenter	peakLength	readcountInputRPKM	readcountInputTotal	readcont50ngRPKM	readcont50ngTotal	readcont0ngRPKM	readcont0ngTotal	peakShapeScore	peakPvalue	Cutoff( p≤0.05, Pass =0, Fail=1)	Cutoff(-1.5≥fold-change≥1.5, Pass=0, Fail=1)	Diferentially expressed (Pass =1, Fail =0)	DIP Peak(Pass =1, Fail =0)	Directly regulated (Pass=1, Fail=0)	Indirectly regulated(Pass=1, Fail=0)	Aleast one differentially expressed	Up-regulated	Down-regulated	Maximum expression timepoint (Hpi)	Directly upregulated	Directly downregulated			Gene Ontology (biological process)	Gene Ontology (cellular component)	Gene Ontology (molecular function)
1	hemB	1	1017	Transcript1	+		1.04393	0.597521														0	0	0	0	0	0	0	0	0	16	0	0			protoporphyrinogen IX biosynthetic process [GO:0006782]		metal ion binding [GO:0046872]; porphobilinogen synthase activity [GO:0004655]
2	nqrA	1043	2440	Transcript2	-	2454	-1.20856	0.000205454														1	0	0	0	0	0	0	0	0	24	0	0			sodium ion transport [GO:0006814]		oxidoreductase activity, acting on NAD(P)H, quinone or similar compound as acceptor [GO:0016655]
3	CTL0003	2462	2896	Transcript3	-	2916	-1.53349	0.000139687														1	1	1	0	0	1	0	0	1	32	0	0
4	greA	3010	5157	Transcript4	+	2993	-1.03779	0.604343														0	0	0	0	0	0	0	0	0	16	0	0			regulation of DNA-templated transcription, elongation [GO:0032784]		DNA binding [GO:0003677]; RNA polymerase binding [GO:0070063]; translation elongation factor activity [GO:0003746]
6	aspC_1	5345	6547	Transcript5	+		1.0457	0.523189														0	0	0	0	0	0	0	0	0	20	0	0			biosynthetic process [GO:0009058]; cellular amino acid metabolic process [GO:0006520]		pyridoxal phosphate binding [GO:0030170]; transaminase activity [GO:0008483]
7	CTL0006	6522	7532	Transcript6	+	6511	-1.10619	0.208932														0	0	0	0	0	0	0	0	0	42	0	0			regulation of cell shape [GO:0008360]	integral component of membrane [GO:0016021]
8	recB	7548	10628	Transcript7	-		-1.07979	0.284153														0	0	0	0	0	0	0	0	0	42	0	0			DNA repair [GO:0006281]		ATP binding [GO:0005524]; ATP hydrolysis activity [GO:0016887]; DNA binding [GO:0003677]; DNA helicase activity [GO:0003678]; exodeoxyribonuclease V activity [GO:0008854]
9	recC	10630	13650	Transcript8	-		-1.03211	0.659052	Peak1	12711	13700	13132	990	630.424	784	903.781	864	187.552	594	1.92026	0.0274125	0	0	0	1	0	0	0	0	0	42	0	0
10	CTL0009	13663	15342	Transcript9	+	13649	1.02862	0.778376	Peak1	12711	13700	13132	990	630.424	784	903.781	864	187.552	594	1.92026	0.0274125	0	0	0	1	0	0	0	0	0	20	0	0				integral component of membrane [GO:0016021]	transmembrane transporter activity [GO:0022857]
11	CTL0010	15362	16177	Transcript10	-	16237	1.00951	0.956956														0	0	0	0	0	0	0	0	0	42	0	0				integral component of membrane [GO:0016021]
12	topA	17072	19645	Transcript11	+	17001	-1.1037	0.0705522														0	0	0	0	0	0	0	0	0	28	0	0			DNA topological change [GO:0006265]	chromosome [GO:0005694]	DNA binding [GO:0003677]; DNA topoisomerase type I (single strand cut, ATP-independent) activity [GO:0003917]; metal ion binding [GO:0046872]
13	CTL0012	19675	20679	Transcript12	-	21113	-1.1607	0.117594	Peak2	20616	21555	21069	940	534.384	631	2467.77	2240	205.842	619	6.26397	1.87648e-10	0	0	0	1	0	0	0	0	0	16	0	0					flavin adenine dinucleotide binding [GO:0050660]; RNA binding [GO:0003723]; tRNA dihydrouridine synthase activity [GO:0017150]
14	CTL0013	20658	20954	Transcript12	-	21113	1.07795	0.656764	Peak2	20616	21555	21069	940	534.384	631	2467.77	2240	205.842	619	6.26397	1.87648e-10	0	0	0	1	0	0	0	0	0	16	0	0				integral component of membrane [GO:0016021]
15	CTL0014	21059	22438	Transcript13	+		-1.06172	0.485317	Peak2	20616	21555	21069	940	534.384	631	2467.77	2240	205.842	619	6.26397	1.87648e-10	0	0	0	1	0	0	0	0	0	42	0	0
16	CTL0015	22438	23016	Transcript14	+		-1.0432	0.758247														0	0	0	0	0	0	0	0	0	42	0	0
17	CTL0016	23007	24281	Transcript15	+		-1.06452	0.550046														0	0	0	0	0	0	0	0	0	16	0	0
18	CTL0017	24284	24820	Transcript16	+		-1.10879	0.34749														0	0	0	0	0	0	0	0	0	42	0	0					5-formyltetrahydrofolate cyclo-ligase activity [GO:0030272]; ATP binding [GO:0005524]; metal ion binding [GO:0046872]
19	recA	25080	26138	Transcript17	+		1.26688	0.0144516														1	0	0	0	0	0	0	0	0	24	0	0			DNA recombination [GO:0006310]; DNA repair [GO:0006281]; SOS response [GO:0009432]	cytoplasm [GO:0005737]	ATP binding [GO:0005524]; ATP-dependent activity, acting on DNA [GO:0008094]; damaged DNA binding [GO:0003684]; single-stranded DNA binding [GO:0003697]
20	CTL0019	26424	28250	Transcript18	+		-1.09018	0.43691														0	0	0	0	0	0	0	0	0	42	0	0
21	recD_1	28247	29737	Transcript19	+	28220	-1.06033	0.62858														0	0	0	0	0	0	0	0	0	42	0	0			DNA recombination [GO:0006310]; double-strand break repair [GO:0006302]	exodeoxyribonuclease V complex [GO:0009338]	exodeoxyribonuclease V activity [GO:0008854]; helicase activity [GO:0004386]
22	CTL0021	29803	29982	Transcript20	+	29773	1.04936	0.7995														0	0	0	0	0	0	0	0	0	36	0	0
23	CTL0022	30083	30802	Transcript21	-	32178	1.00873	0.959679														0	0	0	0	0	0	0	0	0	28	0	0			transmembrane transport [GO:0055085]	ATP-binding cassette (ABC) transporter complex [GO:0043190]	ATP binding [GO:0005524]
24	CTL0023	30811	31299	Transcript21	-	32178	-1.00965	0.959679														0	0	0	0	0	0	0	0	0	16	0	0
25	kdsA	31296	32105	Transcript21	-	32178	1.00934	0.956956														0	0	0	0	0	0	0	0	0	16	0	0			keto-3-deoxy-D-manno-octulosonic acid biosynthetic process [GO:0019294]	cytoplasm [GO:0005737]	3-deoxy-8-phosphooctulonate synthase activity [GO:0008676]
27	CTL0025	32591	32884	Transcript22	+	32561	-1.15882	0.249889														0	0	0	0	0	0	0	0	0	42	0	0
28	CTL0026	32884	33201	Transcript22	+	32561	-1.08053	0.417493														0	0	0	0	0	0	0	0	0	28	0	0
29	sfhB	33283	34290	Transcript23	+	33253	-1.04798	0.634382														0	0	0	0	0	0	0	0	0	42	0	0			enzyme-directed rRNA pseudouridine synthesis [GO:0000455]		RNA binding [GO:0003723]; rRNA pseudouridine synthase activity [GO:0120159]
30	CTL0028	34390	34626	Transcript24	+	34326	-1.37016	0.0763681	Peak3	34092	34729	34411	638	581.456	466	1392.68	858	198.919	406	1.96758	0.0245584	0	1	0	1	0	0	0	0	0	24	0	0					RNA binding [GO:0003723]
31	gyrA2	34765	36237	Transcript25	-		-1.09946	0.249889														0	0	0	0	0	0	0	0	0	16	0	0			DNA topological change [GO:0006265]		ATP binding [GO:0005524]; DNA binding [GO:0003677]; DNA topoisomerase type II (double strand cut, ATP-hydrolyzing) activity [GO:0003918]
32	gyrB	36252	38069	Transcript26	-		-1.01823	0.882														0	0	0	0	0	0	0	0	0	42	0	0			DNA topological change [GO:0006265]		ATP binding [GO:0005524]; DNA binding [GO:0003677]; DNA topoisomerase type II (double strand cut, ATP-hydrolyzing) activity [GO:0003918]
33	hemA	38449	39456	Transcript27	+		-1.07662	0.457544														0	0	0	0	0	0	0	0	0	16	0	0			protoporphyrinogen IX biosynthetic process [GO:0006782]		glutamyl-tRNA reductase activity [GO:0008883]; NADP binding [GO:0050661]
34	sycE	40168	40569	Transcript28	+	40090	-1.16293	0.213889														0	0	0	0	0	0	0	0	0	24	0	0			protein secretion by the type III secretion system [GO:0030254]
35	CTL0033	40573	43062	Transcript28	+	40090	-1.06227	0.347829														0	0	0	0	0	0	0	0	0	24	0	0				integral component of membrane [GO:0016021]
36	CTL0034	43106	43357	Transcript28	+	40090	-1.29407	0.0658881														0	0	0	0	0	0	0	0	0	24	0	0
37	CTL0035	43384	43635	Transcript28	+	40090	-1.14314	0.509592														0	0	0	0	0	0	0	0	0	24	0	0
38	CTL0036	43654	44103	Transcript28	+	40090	-1.18169	0.162532														0	0	0	0	0	0	0	0	0	24	0	0					protein serine/threonine kinase activity [GO:0004674]
39	CTL0037	44123	44794	Transcript28	+	40090	-1.15085	0.163848														0	0	0	0	0	0	0	0	0	24	0	0
40	sctN	44796	46124	Transcript28	+	40090	-1.11221	0.301564														0	0	0	0	0	0	0	0	0	24	0	0			protein secretion by the type III secretion system [GO:0030254]	cytoplasm [GO:0005737]; type III protein secretion system complex [GO:0030257]	ATP binding [GO:0005524]; ATP hydrolysis activity [GO:0016887]; proton-transporting ATP synthase activity, rotational mechanism [GO:0046933]; proton-transporting ATPase activity, rotational mechanism [GO:0046961]
41	CTL0039	46147	46653	Transcript28	+	40090	-1.1028	0.583779														0	0	0	0	0	0	0	0	0	24	0	0
42	CTL0040	46657	47508	Transcript28	+	40090	-1.15628	0.265125														0	0	0	0	0	0	0	0	0	24	0	0
43	sctQ	47518	48639	Transcript28	+	40090	-1.17458	0.0141148														1	0	0	0	0	0	0	0	0	24	0	0			protein secretion by the type III secretion system [GO:0030254]
44	pkn5	48774	50246	Transcript28	+	40090	-1.11363	0.249889														0	0	0	0	0	0	0	0	0	32	0	0					ATP binding [GO:0005524]; protein serine kinase activity [GO:0106310]; protein serine/threonine kinase activity [GO:0004674]; protein serine/threonine/tyrosine kinase activity [GO:0004712]
45	CTL0043	50243	53008	Transcript29	+	49961	-1.15998	0.0254318														1	0	0	0	0	0	0	0	0	24	0	0			protein secretion [GO:0009306]	cell outer membrane [GO:0009279]
47	aspC_2	53322	54392	Transcript30	-	54932	-1.13644	0.128888														0	0	0	0	0	0	0	0	0	28	0	0			phosphocreatine biosynthetic process [GO:0046314]		ATP binding [GO:0005524]; creatine kinase activity [GO:0004111]
48	CTL0045	54382	54903	Transcript30	-	54932	-1.18059	0.0322494														1	0	0	0	0	0	0	0	0	32	0	0
51	rrf	55274	55813	Transcript31	-		1.26371	0.0180265														1	0	0	0	0	0	0	0	0	16	0	0			translational termination [GO:0006415]	cytoplasm [GO:0005737]
52	pyrH	55810	56547	Transcript31	-		1.57929	0.000944116														1	1	1	0	0	1	0	1	0	16	0	0			'de novo' CTP biosynthetic process [GO:0044210]	cytoplasm [GO:0005737]	ATP binding [GO:0005524]; UMP kinase activity [GO:0033862]
53	tsf	56560	57408	Transcript31	-		1.33972	0.00423191														1	1	1	0	0	1	0	1	0	16	0	0				cytoplasm [GO:0005737]	translation elongation factor activity [GO:0003746]
54	rpsB	57405	58253	Transcript31	-		1.40105	0.000231215														1	1	1	0	0	1	0	1	0	16	0	0			translation [GO:0006412]	small ribosomal subunit [GO:0015935]	structural constituent of ribosome [GO:0003735]
56	ompA	58637	59821	Transcript32	-	60068	-1.05225	0.869593														0	0	0	0	0	0	0	0	0	24	0	0			ion transport [GO:0006811]; regulation of cell shape [GO:0008360]	cell outer membrane [GO:0009279]; pore complex [GO:0046930]	porin activity [GO:0015288]; structural molecule activity [GO:0005198]
57	pbpB	60428	63670	Transcript33	+	60413	-1.0126	0.94544														0	0	0	0	0	0	0	0	0	36	0	0				integral component of membrane [GO:0016021]	penicillin binding [GO:0008658]
58	CTL0052	63734	64741	Transcript34	+	63712	-1.06417	0.461503														0	0	0	0	0	0	0	0	0	28	0	0					protein serine/threonine kinase activity [GO:0004674]
59	CTL0053	65083	66534	Transcript34	+	63712	1.05852	0.533886														0	0	0	0	0	0	0	0	0	16	0	0			iron-sulfur cluster assembly [GO:0016226]
60	CTL0054	66537	67304	Transcript34	+	63712	-1.02691	0.845616														0	0	0	0	0	0	0	0	0	42	0	0					ATP binding [GO:0005524]
61	CTL0055	67308	68495	Transcript34	+	63712	1.01732	0.914059														0	0	0	0	0	0	0	0	0	16	0	0			iron-sulfur cluster assembly [GO:0016226]
62	sufS	68488	69693	Transcript34	+	63712	-1.01144	0.908487														0	0	0	0	0	0	0	0	0	16	0	0			cysteine metabolic process [GO:0006534]		cysteine desulfurase activity [GO:0031071]; pyridoxal phosphate binding [GO:0030170]
63	parB	69829	70674	Transcript35	+	69766	-1.02447	0.83489														0	0	0	0	0	0	0	0	0	20	0	0					DNA binding [GO:0003677]
64	dppF	70666	71496	Transcript36	-	72543	-1.0293	0.83489														0	0	0	0	0	0	0	0	0	20	0	0					ATP binding [GO:0005524]
65	dppD	71489	72454	Transcript36	-	72543	-1.04609	0.713636														0	0	0	0	0	0	0	0	0	28	0	0			peptide transport [GO:0015833]		ATP binding [GO:0005524]
66	CTL0060	72615	73289	Transcript37	+	72581	1.43946	0.0246449														1	1	1	0	0	1	0	1	0	20	0	0
67	CTL0061	73292	74572	Transcript37	+	72581	1.02691	0.788731														0	0	0	0	0	0	0	0	0	42	0	0			phosphate ion transport [GO:0006817]	integral component of membrane [GO:0016021]	inorganic phosphate transmembrane transporter activity [GO:0005315]
68	pgk	74711	75922	Transcript38	+	74690	-1.10472	0.163848														0	0	0	0	0	0	0	0	0	24	0	0			glycolytic process [GO:0006096]	cytoplasm [GO:0005737]	ATP binding [GO:0005524]; phosphoglycerate kinase activity [GO:0004618]
69	CTL0063	76182	77150	Transcript39	+	76153	-1.48357	1.67884e-07	Peak4	75846	76472	76165	627	577.691	455	1369.22	829	141.586	284	2.1282	0.0166604	1	1	1	1	1	0	1	0	1	32	0	1
70	CTL0064	77201	78397	Transcript39	+	76153	-1.33187	0.00478241	Peak4	75846	76472	76165	627	577.691	455	1369.22	829	141.586	284	2.1282	0.0166604	1	1	1	1	1	0	1	0	1	28	0	1
71	CTL0065	78483	79661	Transcript39	+	78439	-1.001	0.991581	Peak4	75846	76472	76165	627	577.691	455	1369.22	829	141.586	284	2.1282	0.0166604	0	0	0	1	0	0	0	0	0	42	0	0
72	nth	79658	80293	Transcript40	-		-1.26645	0.0246449														1	0	0	0	0	0	0	0	0	42	0	0			base-excision repair [GO:0006284]		DNA binding [GO:0003677]; endonuclease activity [GO:0004519]; hydrolase activity, acting on glycosyl bonds [GO:0016798]
73	trmE	80300	81634	Transcript41	-		-1.21538	0.0618161														0	0	0	0	0	0	0	0	0	42	0	0			tRNA modification [GO:0006400]	cytoplasm [GO:0005737]	GTP binding [GO:0005525]; GTPase activity [GO:0003924]; metal ion binding [GO:0046872]
74	psdD	81902	82807	Transcript42	+	81852	-1.15653	0.125986														0	0	0	0	0	0	0	0	0	42	0	0			GO:0005576	plasma membrane [GO:0005886]	phosphatidylserine decarboxylase activity [GO:0004609]
75	CTL0069	82872	84197	Transcript43	+	82848	-1.13247	0.260905														0	0	0	0	0	0	0	0	0	24	0	0					protein serine/threonine kinase activity [GO:0004674]
76	secA	84456	87365	Transcript43	+	82848	-1.13313	0.0516366														0	0	0	0	0	0	0	0	0	24	0	0			intracellular protein transmembrane transport [GO:0065002]; protein import [GO:0017038]; protein targeting [GO:0006605]	cytoplasm [GO:0005737]; plasma membrane [GO:0005886]	ATP binding [GO:0005524]; protein-exporting ATPase activity [GO:0008564]
77	CTL0071	87459	87986	Transcript44	-	88026	-1.24559	0.125783	Peak5	87672	88477	88079	806	612.362	620	1446.73	1126	159.784	412	3.18259	0.000729827	0	0	0	1	0	0	0	0	0	32	0	0
78	engA	88063	89535	Transcript45	-	90919	1.0219	0.869593														0	0	0	0	0	0	0	0	0	28	0	0			ribosome biogenesis [GO:0042254]		GTP binding [GO:0005525]
79	pcnB_1	89651	90883	Transcript45	-	90919	-1.0686	0.541719														0	0	0	0	0	0	0	0	0	42	0	0			RNA 3'-end processing [GO:0031123]		nucleotidyltransferase activity [GO:0016779]; RNA binding [GO:0003723]
80	clpX	90898	92157	Transcript46	-		1.11731	0.0964871														0	0	0	0	0	0	0	0	0	20	0	0			protein folding [GO:0006457]		ATP binding [GO:0005524]; ATP hydrolysis activity [GO:0016887]; protein dimerization activity [GO:0046983]; unfolded protein binding [GO:0051082]; zinc ion binding [GO:0008270]
81	clpP_1	92167	92778	Transcript46	-		1.1919	0.0774433														0	0	0	0	0	0	0	0	0	20	0	0				cytoplasm [GO:0005737]	ATP-dependent peptidase activity [GO:0004176]; serine-type endopeptidase activity [GO:0004252]
82	tig	92945	94273	Transcript46	-		1.09238	0.345322														0	0	0	0	0	0	0	0	0	16	0	0			cell cycle [GO:0007049]; cell division [GO:0051301]; protein folding [GO:0006457]; protein transport [GO:0015031]	cytoplasm [GO:0005737]	peptidyl-prolyl cis-trans isomerase activity [GO:0003755]
84	CTL0077	94632	98123	Transcript47	+	94601	-1.08798	0.249889														0	0	0	0	0	0	0	0	0	24	0	0					ATP binding [GO:0005524]; helicase activity [GO:0004386]; zinc ion binding [GO:0008270]
85	mreB	98128	99228	Transcript48	+	98076	-1.07531	0.388414														0	0	0	0	0	0	0	0	0	24	0	0			cell morphogenesis [GO:0000902]; regulation of cell shape [GO:0008360]	cytoplasm [GO:0005737]	ATP binding [GO:0005524]
86	pckA	99225	101024	Transcript48	+	98076	-1.08885	0.282707														0	0	0	0	0	0	0	0	0	28	0	0			gluconeogenesis [GO:0006094]	cytoplasm [GO:0005737]	GTP binding [GO:0005525]; kinase activity [GO:0016301]; manganese ion binding [GO:0030145]; phosphoenolpyruvate carboxykinase (GTP) activity [GO:0004613]
87	CTL0080	101136	103439	Transcript49	+	101112	-1.21763	0.0323905	Peak6	100819	101479	101128	661	633.484	526	1482.09	946	175.919	372	2.10952	0.0174497	1	0	0	1	0	0	0	0	0	28	0	0
88	CTL0081	103466	104638	Transcript49	+	101112	-1.16074	0.0834063	Peak6	100819	101479	101128	661	633.484	526	1482.09	946	175.919	372	2.10952	0.0174497	0	0	0	1	0	0	0	0	0	36	0	0
89	ompB_1	104704	105726	Transcript50	-	105761	-1.13554	0.246668														0	0	0	0	0	0	0	0	0	24	0	0			ion transport [GO:0006811]	cell outer membrane [GO:0009279]; pore complex [GO:0046930]	porin activity [GO:0015288]; structural molecule activity [GO:0005198]
91	gpdA	105860	106864	Transcript51	-	108633	-1.06789	0.633														0	0	0	0	0	0	0	0	0	42	0	0			carbohydrate metabolic process [GO:0005975]; glycerol-3-phosphate biosynthetic process [GO:0046167]; glycerol-3-phosphate catabolic process [GO:0046168]; glycerophospholipid metabolic process [GO:0006650]; phospholipid biosynthetic process [GO:0008654]	glycerol-3-phosphate dehydrogenase complex [GO:0009331]	glycerol-3-phosphate dehydrogenase [NAD+] activity [GO:0004367]; glycerol-3-phosphate dehydrogenase [NADP+] activity [GO:0106257]; NAD binding [GO:0051287]
92	CTL0084	106861	108228	Transcript51	-	108633	-1.09068	0.518364														0	0	0	0	0	0	0	0	0	42	0	0					uridylyltransferase activity [GO:0070569]
93	CTL0085	108240	108605	Transcript51	-	108633	-1.14897	0.295817														0	0	0	0	0	0	0	0	0	16	0	0
94	fliI	108598	109902	Transcript52	-	111697	-1.17703	0.0999248														0	0	0	0	0	0	0	0	0	42	0	0			ATP metabolic process [GO:0046034]; proton transmembrane transport [GO:1902600]	cytoplasm [GO:0005737]	ATP binding [GO:0005524]
95	CTL0087	109976	110500	Transcript52	-	111697	-1.09098	0.5281														0	0	0	0	0	0	0	0	0	16	0	0
96	fliF	110505	111509	Transcript52	-	111697	-1.18262	0.0237684														1	0	0	0	0	0	0	0	0	28	0	0			bacterial-type flagellum-dependent cell motility [GO:0071973]; chemotaxis [GO:0006935]	bacterial-type flagellum [GO:0009288]; integral component of membrane [GO:0016021]	cytoskeletal motor activity [GO:0003774]
97	CTL0089	111783	112565	Transcript53	-	114381	-1.15759	0.110083														0	0	0	0	0	0	0	0	0	42	0	0			iron-sulfur cluster assembly [GO:0016226]; nitrogen fixation [GO:0009399]	cytoplasm [GO:0005737]	iron ion binding [GO:0005506]; iron-sulfur cluster binding [GO:0051536]
98	CTL0090	112562	113716	Transcript53	-	114381	-1.10441	0.395261														0	0	0	0	0	0	0	0	0	42	0	0			[2Fe-2S] cluster assembly [GO:0044571]		cysteine desulfurase activity [GO:0031071]; iron-sulfur cluster binding [GO:0051536]; metal ion binding [GO:0046872]; pyridoxal phosphate binding [GO:0030170]
99	pgmA	113671	114351	Transcript53	-	114381	-1.01088	0.942195														0	0	0	0	0	0	0	0	0	16	0	0			gluconeogenesis [GO:0006094]; glycolytic process [GO:0006096]		2,3-bisphosphoglycerate-dependent phosphoglycerate mutase activity [GO:0046538]
100	CTL0092	114646	115371	Transcript54	+	114522	1.03744	0.726523														0	0	0	0	0	0	0	0	0	20	0	0			enzyme-directed rRNA pseudouridine synthesis [GO:0000455]		RNA binding [GO:0003723]; rRNA pseudouridine synthase activity [GO:0120159]
101	CTL0093	115490	116014	Transcript55	+	115516	-1.0832	0.642935														0	0	0	0	0	0	0	0	0	42	0	0
102	birA	116041	116595	Transcript56	+		-1.31487	0.0102378														1	0	0	0	0	0	0	0	0	42	0	0			cellular protein modification process [GO:0006464]		biotin-[acetyl-CoA-carboxylase] ligase activity [GO:0004077]
103	CTL0095	116602	117741	Transcript57	-	120603	-1.21619	0.0356048														1	0	0	0	0	0	0	0	0	42	0	0			cell division [GO:0051301]; regulation of cell shape [GO:0008360]	integral component of membrane [GO:0016021]
104	CTL0096	117833	119812	Transcript57	-	120603	-1.14274	0.0113074														1	0	0	0	0	0	0	0	0	42	0	0				integral component of membrane [GO:0016021]; plasma membrane [GO:0005886]	ATP binding [GO:0005524]; ATPase-coupled cation transmembrane transporter activity [GO:0019829]; metal ion binding [GO:0046872]
105	CTL0097	119836	120582	Transcript57	-	120603	-1.10333	0.184073														0	0	0	0	0	0	0	0	0	16	0	0			cellular manganese ion homeostasis [GO:0030026]	integral component of membrane [GO:0016021]	manganese ion transmembrane transporter activity [GO:0005384]
106	serS	120619	121905	Transcript58	-	121934	-1.09018	0.311277														0	0	0	0	0	0	0	0	0	42	0	0			selenocysteine biosynthetic process [GO:0016260]; selenocysteinyl-tRNA(Sec) biosynthetic process [GO:0097056]; seryl-tRNA aminoacylation [GO:0006434]	cytoplasm [GO:0005737]	ATP binding [GO:0005524]; serine-tRNA ligase activity [GO:0004828]
107	ribD	121947	123074	Transcript59	+		-1.13151	0.110083														0	0	0	0	0	0	0	0	0	42	0	0			riboflavin biosynthetic process [GO:0009231]		5-amino-6-(5-phosphoribosylamino)uracil reductase activity [GO:0008703]; diaminohydroxyphosphoribosylaminopyrimidine deaminase activity [GO:0008835]; NADP binding [GO:0050661]; zinc ion binding [GO:0008270]
108	ribA	123184	124458	Transcript60	+	123112	-1.18981	0.00646783														1	0	0	0	0	0	0	0	0	16	0	0			riboflavin biosynthetic process [GO:0009231]		3,4-dihydroxy-2-butanone-4-phosphate synthase activity [GO:0008686]; GTP binding [GO:0005525]; GTP cyclohydrolase II activity [GO:0003935]; magnesium ion binding [GO:0000287]; manganese ion binding [GO:0030145]; zinc ion binding [GO:0008270]
109	ribH	124427	124900	Transcript60	+	123112	-1.03209	0.849954														0	0	0	0	0	0	0	0	0	42	0	0			riboflavin biosynthetic process [GO:0009231]	riboflavin synthase complex [GO:0009349]	6,7-dimethyl-8-ribityllumazine synthase activity [GO:0000906]
110	CTL0102	124951	126297	Transcript61	-	126489	-1.21844	0.00310507	Peak7	126211	127096	126658	886	697.236	776	2047.79	1752	212.742	603	4.34779	6.8759e-06	1	0	0	1	0	0	0	0	0	36	0	0
111	CTL0103	126682	127347	Transcript62	+	126831	-1.33499	0.000205454	Peak7	126211	127096	126658	886	697.236	776	2047.79	1752	212.742	603	4.34779	6.8759e-06	1	1	1	1	1	0	1	0	1	24	0	1
112	dagA	127452	128819	Transcript62	+	126831	-1.10941	0.194633	Peak7	126211	127096	126658	886	697.236	776	2047.79	1752	212.742	603	4.34779	6.8759e-06	0	0	0	1	0	0	0	0	0	42	0	0				integral component of membrane [GO:0016021]; plasma membrane [GO:0005886]	alanine:sodium symporter activity [GO:0015655]
113	CTL0105	128877	129329	Transcript62	+	126831	-1.17353	0.249889	Peak7	126211	127096	126658	886	697.236	776	2047.79	1752	212.742	603	4.34779	6.8759e-06	0	0	0	1	0	0	0	0	0	42	0	0
114	CTL0106	129338	129997	Transcript63	-	133302	-1.16594	0.08599	Peak8	132202	133059	132633	858	670.815	723	1397.67	1158	161.758	444	3.21272	0.000657424	0	0	0	1	0	0	0	0	0	42	0	0
115	CTL0107	129994	130782	Transcript63	-	133302	-1.25252	0.0315093	Peak8	132202	133059	132633	858	670.815	723	1397.67	1158	161.758	444	3.21272	0.000657424	1	0	0	1	0	0	0	0	0	42	0	0					hydrolase activity [GO:0016787]
116	ftsK	130786	133185	Transcript63	-	133302	-1.15722	0.0235774	Peak8	132202	133059	132633	858	670.815	723	1397.67	1158	161.758	444	3.21272	0.000657424	1	0	0	1	0	0	0	0	0	42	0	0			cell division [GO:0051301]	integral component of membrane [GO:0016021]; plasma membrane [GO:0005886]	ATP binding [GO:0005524]; DNA binding [GO:0003677]
121	dmpP	139457	140752	Transcript64	-	140787	1.02779	0.773941														0	0	0	0	0	0	0	0	0	42	0	0			sodium ion transport [GO:0006814]	integral component of membrane [GO:0016021]; plasma membrane [GO:0005886]	2 iron, 2 sulfur cluster binding [GO:0051537]; electron transfer activity [GO:0009055]; metal ion binding [GO:0046872]; oxidoreductase activity, acting on NAD(P)H, quinone or similar compound as acceptor [GO:0016655]
122	CTL0110	140895	141239	Transcript65	-	141266	1.10563	0.356483														0	0	0	0	0	0	0	0	0	16	0	0			protein transport [GO:0015031]	integral component of membrane [GO:0016021]; plasma membrane [GO:0005886]
123	CTL0111	141344	142534	Transcript66	-	143146	-1.10503	0.146605	Peak9	142740	143606	143204	867	731.797	797	1368.83	1146	132.678	368	3.30314	0.000478047	0	0	0	1	0	0	0	0	0	42	0	0			ncRNA processing [GO:0034470]		RNA methyltransferase activity [GO:0008173]
124	hctA	142722	143099	Transcript66	-	143146	1.0369	0.959679	Peak9	142740	143606	143204	867	731.797	797	1368.83	1146	132.678	368	3.30314	0.000478047	0	0	0	1	0	0	0	0	0	24	0	0					DNA binding [GO:0003677]
125	CTL0113	143495	145963	Transcript67	+	143439	-1.13674	0.0430279	Peak9	142740	143606	143204	867	731.797	797	1368.83	1146	132.678	368	3.30314	0.000478047	1	0	0	1	0	0	0	0	0	42	0	0
126	hemG	145955	147229	Transcript68	-		-1.17019	0.0180807														1	0	0	0	0	0	0	0	0	42	0	0					oxidoreductase activity [GO:0016491]
127	hemN_1	147226	148599	Transcript69	-		-1.14969	0.0750455														0	0	0	0	0	0	0	0	0	42	0	0			protoporphyrinogen IX biosynthetic process [GO:0006782]	cytoplasm [GO:0005737]	4 iron, 4 sulfur cluster binding [GO:0051539]; coproporphyrinogen dehydrogenase activity [GO:0051989]; coproporphyrinogen oxidase activity [GO:0004109]; metal ion binding [GO:0046872]
128	hemE	148572	149582	Transcript70	-		-1.12661	0.110083														0	0	0	0	0	0	0	0	0	42	0	0			protoporphyrinogen IX biosynthetic process [GO:0006782]	cytoplasm [GO:0005737]	uroporphyrinogen decarboxylase activity [GO:0004853]
129	mfd	149595	152834	Transcript71	-		-1.1045	0.188552														0	0	0	0	0	0	0	0	0	42	0	0			regulation of transcription, DNA-templated [GO:0006355]; transcription-coupled nucleotide-excision repair, DNA damage recognition [GO:0000716]	cytoplasm [GO:0005737]	ATP binding [GO:0005524]; damaged DNA binding [GO:0003684]; helicase activity [GO:0004386]; hydrolase activity [GO:0016787]
130	alaS	152810	155437	Transcript72	-		-1.09145	0.200495														0	0	0	0	0	0	0	0	0	16	0	0			alanyl-tRNA aminoacylation [GO:0006419]	cytoplasm [GO:0005737]	alanine-tRNA ligase activity [GO:0004813]; ATP binding [GO:0005524]; tRNA binding [GO:0000049]; zinc ion binding [GO:0008270]
134	tktB	161262	163262	Transcript73	+		1.12574	0.219767														0	0	0	0	0	0	0	0	0	42	0	0					metal ion binding [GO:0046872]; transketolase activity [GO:0004802]
135	amn	163259	164128	Transcript74	-		-1.0536	0.643887														0	0	0	0	0	0	0	0	0	16	0	0			AMP salvage [GO:0044209]; nucleoside metabolic process [GO:0009116]		AMP nucleosidase activity [GO:0008714]
136	efp_1	164384	164920	Transcript75	+		1.19993	0.0511819														0	0	0	0	0	0	0	0	0	20	0	0				cytoplasm [GO:0005737]	translation elongation factor activity [GO:0003746]
137	CTL0122	164936	165160	Transcript76	-	166127	1.15817	0.305258														0	0	0	0	0	0	0	0	0	42	0	0
138	CTL0123	165207	166079	Transcript76	-	166127	1.0102	0.935716														0	0	0	0	0	0	0	0	0	42	0	0					hydrolase activity [GO:0016787]
139	groEL	166160	167698	Transcript77	-	167727	-1.19376	0.00424406														1	0	0	0	0	0	0	0	0	42	0	0					ATP binding [GO:0005524]; ATP hydrolysis activity [GO:0016887]
141	murF	168146	169498	Transcript78	+		-1.10874	0.155836														0	0	0	0	0	0	0	0	0	42	0	0			cell cycle [GO:0007049]; cell division [GO:0051301]; cell wall organization [GO:0071555]; peptidoglycan biosynthetic process [GO:0009252]; regulation of cell shape [GO:0008360]	cytoplasm [GO:0005737]	ATP binding [GO:0005524]; UDP-N-acetylmuramoyl-tripeptide-D-alanyl-D-alanine ligase activity [GO:0047480]; UDP-N-acetylmuramoylalanyl-D-glutamyl-2,6-diaminopimelate-D-alanyl-D-alanine ligase activity [GO:0008766]
142	mraY	169644	170654	Transcript79	+	169605	-1.14511	0.0350277														1	0	0	0	0	0	0	0	0	42	0	0			cell cycle [GO:0007049]; cell division [GO:0051301]; cell wall organization [GO:0071555]; peptidoglycan biosynthetic process [GO:0009252]; regulation of cell shape [GO:0008360]	integral component of membrane [GO:0016021]; plasma membrane [GO:0005886]	metal ion binding [GO:0046872]; phospho-N-acetylmuramoyl-pentapeptide-transferase activity [GO:0008963]; UDP-N-acetylmuramoyl-L-alanyl-D-glutamyl-meso-2,6-diaminopimelyl-D-alanyl-D-alanine:undecaprenyl-phosphate transferase activity [GO:0051992]
143	murD	170666	171916	Transcript79	+	169605	-1.05643	0.500163														0	0	0	0	0	0	0	0	0	24	0	0			cell cycle [GO:0007049]; cell division [GO:0051301]; cell wall organization [GO:0071555]; peptidoglycan biosynthetic process [GO:0009252]; regulation of cell shape [GO:0008360]	cytoplasm [GO:0005737]	ATP binding [GO:0005524]; UDP-N-acetylmuramoylalanine-D-glutamate ligase activity [GO:0008764]
144	nlpD	171913	172650	Transcript80	+	171404	-1.01209	0.942195														0	0	0	0	0	0	0	0	0	16	0	0
145	ftsW	172666	173823	Transcript80	+	171404	-1.01571	0.893693														0	0	0	0	0	0	0	0	0	42	0	0			cell division [GO:0051301]; peptidoglycan biosynthetic process [GO:0009252]; regulation of cell shape [GO:0008360]	integral component of membrane [GO:0016021]; plasma membrane [GO:0005886]
146	murG	173732	174790	Transcript80	+	171404	-1.14781	0.0774433														0	0	0	0	0	0	0	0	0	42	0	0			carbohydrate metabolic process [GO:0005975]; cell cycle [GO:0007049]; cell division [GO:0051301]; cell wall organization [GO:0071555]; lipid glycosylation [GO:0030259]; peptidoglycan biosynthetic process [GO:0009252]; regulation of cell shape [GO:0008360]	plasma membrane [GO:0005886]	UDP-N-acetyl-D-glucosamine:N-acetylmuramoyl-L-alanyl-D-glutamyl-meso-2,6-diaminopimelyl-D-alanyl-D-alanine-diphosphoundecaprenol 4-beta-N-acetylglucosaminlytransferase activity [GO:0051991]; undecaprenyldiphospho-muramoylpentapeptide beta-N-acetylglucosaminyltransferase activity [GO:0050511]
147	murC	174795	177206	Transcript80	+	171404	1.00307	0.973057														0	0	0	0	0	0	0	0	0	28	0	0			cell cycle [GO:0007049]; cell division [GO:0051301]; cell wall organization [GO:0071555]; peptidoglycan biosynthetic process [GO:0009252]; regulation of cell shape [GO:0008360]	cytoplasm [GO:0005737]	ATP binding [GO:0005524]; D-alanine-D-alanine ligase activity [GO:0008716]; metal ion binding [GO:0046872]; UDP-N-acetylmuramate-L-alanine ligase activity [GO:0008763]
148	CTL0132	177243	177662	Transcript81	-	177719	1.2021	0.00344855														1	0	0	0	0	0	0	0	0	16	0	0					RNA binding [GO:0003723]
149	CTL0133	177820	178626	Transcript82	-	178701	-1.0612	0.656764														0	0	0	0	0	0	0	0	0	42	0	0				integral component of membrane [GO:0016021]
150	rbsV	178780	179112	Transcript83	+		1.01863	0.930014														0	0	0	0	0	0	0	0	0	28	0	0					anti-sigma factor antagonist activity [GO:0043856]
151	miaA	179116	180135	Transcript84	+		-1.08054	0.31778														0	0	0	0	0	0	0	0	0	42	0	0			tRNA processing [GO:0008033]		ATP binding [GO:0005524]; tRNA dimethylallyltransferase activity [GO:0052381]
152	CTL0136	180140	181192	Transcript85	-		1.03276	0.781778														0	0	0	0	0	0	0	0	0	16	0	0			menaquinone biosynthetic process [GO:0009234]		4 iron, 4 sulfur cluster binding [GO:0051539]; iron ion binding [GO:0005506]; oxidoreductase activity, acting on X-H and Y-H to form an X-Y bond [GO:0046992]; transferase activity, transferring alkyl or aryl (other than methyl) groups [GO:0016765]
153	CTL0137	181282	182964	Transcript86	+	181235	1.4553	5.21705e-05														1	1	1	0	0	1	0	1	0	16	0	0
154	CTL0138	183418	183777	Transcript87	+	183404	1.15497	0.249852														0	0	0	0	0	0	0	0	0	20	0	0			mature ribosome assembly [GO:0042256]; negative regulation of ribosome biogenesis [GO:0090071]; negative regulation of translation [GO:0017148]	cytoplasm [GO:0005737]
155	fabF	183788	185044	Transcript87	+	183404	1.11147	0.249889														0	0	0	0	0	0	0	0	0	20	0	0			fatty acid biosynthetic process [GO:0006633]		3-oxoacyl-[acyl-carrier-protein] synthase activity [GO:0004315]
156	CTL0140	185041	185493	Transcript87	+	183404	1.1827	0.110083														0	0	0	0	0	0	0	0	0	28	0	0					hydrolase activity [GO:0016787]; metal ion binding [GO:0046872]; nucleotide binding [GO:0000166]
157	ppa	185574	186203	Transcript88	-		1.02723	0.801422														0	0	0	0	0	0	0	0	0	16	0	0			phosphate-containing compound metabolic process [GO:0006796]	cytoplasm [GO:0005737]	inorganic diphosphatase activity [GO:0004427]; magnesium ion binding [GO:0000287]
158	ldh	186451	187491	Transcript89	+		1.10911	0.268335														0	0	0	0	0	0	0	0	0	16	0	0			cellular amino acid metabolic process [GO:0006520]		nucleotide binding [GO:0000166]; oxidoreductase activity, acting on the CH-NH2 group of donors, NAD or NADP as acceptor [GO:0016639]
159	cysQ	187457	188485	Transcript90	-		1.3636	0.0132321														1	1	1	0	0	1	0	1	0	20	0	0			inositol phosphate dephosphorylation [GO:0046855]
160	CTL0144	188783	189544	Transcript91	+	188730	-1.00214	0.983573														0	0	0	0	0	0	0	0	0	32	0	0					acyltransferase activity [GO:0016746]
161	aas	189552	191165	Transcript91	+	188730	-1.10698	0.118404														0	0	0	0	0	0	0	0	0	32	0	0				integral component of membrane [GO:0016021]	acyltransferase activity [GO:0016746]
162	bioF	191208	192341	Transcript91	+	188730	-1.01879	0.858092														0	0	0	0	0	0	0	0	0	36	0	0			biosynthetic process [GO:0009058]		catalytic activity [GO:0003824]; pyridoxal phosphate binding [GO:0030170]
163	priA	192260	194521	Transcript92	-	195275	-1.02106	0.869593														0	0	0	0	0	0	0	0	0	42	0	0			DNA replication, synthesis of RNA primer [GO:0006269]; DNA unwinding involved in DNA replication [GO:0006268]	primosome complex [GO:1990077]	ATP binding [GO:0005524]; DNA binding [GO:0003677]; DNA helicase activity [GO:0003678]; hydrolase activity [GO:0016787]; zinc ion binding [GO:0008270]
164	CTL0148	194476	195165	Transcript92	-	195275	1.04424	0.711347														0	0	0	0	0	0	0	0	0	42	0	0
165	CTL0149	195321	195815	Transcript93	+		-1.05176	0.645056														0	0	0	0	0	0	0	0	0	36	0	0					isomerase activity [GO:0016853]
166	lysS	196047	197627	Transcript94	+		1.07051	0.500819														0	0	0	0	0	0	0	0	0	36	0	0			lysyl-tRNA aminoacylation [GO:0006430]	cytoplasm [GO:0005737]	ATP binding [GO:0005524]; lysine-tRNA ligase activity [GO:0004824]; magnesium ion binding [GO:0000287]; nucleic acid binding [GO:0003676]
167	cysS	197624	199117	Transcript95	-		1.04492	0.656764														0	0	0	0	0	0	0	0	0	16	0	0			cysteinyl-tRNA aminoacylation [GO:0006423]	cytoplasm [GO:0005737]	ATP binding [GO:0005524]; cysteine-tRNA ligase activity [GO:0004817]; zinc ion binding [GO:0008270]
168	CTL0152	199370	200419	Transcript96	+	199285	-1.21159	0.117311														0	0	0	0	0	0	0	0	0	24	0	0
169	rnpA_1	200497	200859	Transcript97	-	201063	1.06702	0.572733														0	0	0	0	0	0	0	0	0	20	0	0			tRNA 5'-leader removal [GO:0001682]		ribonuclease P activity [GO:0004526]; tRNA binding [GO:0000049]
170	rnpA_2	200872	201009	Transcript97	-	201063	1.19109	0.356133														0	0	0	0	0	0	0	0	0	20	0	0			translation [GO:0006412]	ribosome [GO:0005840]	structural constituent of ribosome [GO:0003735]
171	rpmJ	201486	201623	Transcript98	+	201212	1.12415	0.45592														0	0	0	0	0	0	0	0	0	20	0	0			translation [GO:0006412]	ribosome [GO:0005840]	structural constituent of ribosome [GO:0003735]
172	rpsN	201647	201952	Transcript98	+	201212	1.19302	0.166331														0	0	0	0	0	0	0	0	0	16	0	0			translation [GO:0006412]	ribosome [GO:0005840]	rRNA binding [GO:0019843]; structural constituent of ribosome [GO:0003735]
173	CTL0156	201986	202486	Transcript99	-		-1.02379	0.875334														0	0	0	0	0	0	0	0	0	16	0	0				integral component of membrane [GO:0016021]
174	CTL0157	202608	202859	Transcript100	-		1.02214	0.931006														0	0	0	0	0	0	0	0	0	36	0	0				integral component of membrane [GO:0016021]
175	CTL0158	203139	203633	Transcript101	+	203096	1.04073	0.749837														0	0	0	0	0	0	0	0	0	36	0	0
176	uvrC	203679	205418	Transcript102	-	207962	-1.04287	0.694955														0	0	0	0	0	0	0	0	0	42	0	0			nucleotide-excision repair [GO:0006289]; SOS response [GO:0009432]	cytoplasm [GO:0005737]; excinuclease repair complex [GO:0009380]	DNA binding [GO:0003677]; excinuclease ABC activity [GO:0009381]
177	mutS	205500	207962	Transcript102	-	207962	-1.01189	0.869593														0	0	0	0	0	0	0	0	0	36	0	0			mismatch repair [GO:0006298]		ATP binding [GO:0005524]; damaged DNA binding [GO:0003684]; mismatched DNA binding [GO:0030983]
178	CTL0161	208025	208293	Transcript103	+		-1.11135	0.607406														0	0	0	0	0	0	0	0	0	42	0	0
179	dnaG	208295	210082	Transcript104	+		-1.12127	0.145546														0	0	0	0	0	0	0	0	0	42	0	0				primosome complex [GO:1990077]	DNA binding [GO:0003677]; DNA primase activity [GO:0003896]; zinc ion binding [GO:0008270]
180	CTL0163	210167	210454	Transcript105	+	210149	1.01013	0.964792														0	0	0	0	0	0	0	0	0	42	0	0
181	CTL0164	210580	211071	Transcript106	+		1.42029	0.00448819														1	1	1	0	0	1	0	1	0	20	0	0
182	glyQ	211154	214165	Transcript107	-		1.02005	0.879499														0	0	0	0	0	0	0	0	0	16	0	0			arginyl-tRNA aminoacylation [GO:0006420]; glycyl-tRNA aminoacylation [GO:0006426]	cytoplasm [GO:0005737]	arginine-tRNA ligase activity [GO:0004814]; ATP binding [GO:0005524]; glycine-tRNA ligase activity [GO:0004820]
183	pgsA_1	214619	215227	Transcript108	+	214403	-1.02028	0.869593														0	0	0	0	0	0	0	0	0	24	0	0			phospholipid biosynthetic process [GO:0008654]	integral component of membrane [GO:0016021]	CDP-diacylglycerol-glycerol-3-phosphate 3-phosphatidyltransferase activity [GO:0008444]
184	glgA	215234	216658	Transcript109	-	216691	-1.50402	0.0180807	Peak10	216085	217023	216571	939	529.018	624	1151.38	1044	138.151	415	3.63066	0.000141348	1	1	1	1	1	0	1	0	1	32	0	1			glycogen biosynthetic process [GO:0005978]		alpha-1,4-glucan synthase activity [GO:0033201]; glycogen (starch) synthase activity [GO:0004373]; starch synthase activity [GO:0009011]
186	rplY	217235	217792	Transcript110	+	217091	1.20411	0.038456	Peak10	216085	217023	216571	939	529.018	624	1151.38	1044	138.151	415	3.63066	0.000141348	1	0	0	1	0	0	0	0	0	16	0	0			translation [GO:0006412]	ribosome [GO:0005840]	5S rRNA binding [GO:0008097]; structural constituent of ribosome [GO:0003735]
187	pth	217800	218339	Transcript110	+	217091	1.01176	0.948568	Peak10	216085	217023	216571	939	529.018	624	1151.38	1044	138.151	415	3.63066	0.000141348	0	0	0	1	0	0	0	0	0	16	0	0			translation [GO:0006412]	cytoplasm [GO:0005737]	aminoacyl-tRNA hydrolase activity [GO:0004045]
188	rpsF	218477	218815	Transcript110	+	217091	1.54519	3.53199e-06	Peak10	216085	217023	216571	939	529.018	624	1151.38	1044	138.151	415	3.63066	0.000141348	1	1	1	1	1	0	1	1	0	20	1	0			translation [GO:0006412]	ribosome [GO:0005840]	rRNA binding [GO:0019843]; structural constituent of ribosome [GO:0003735]
189	rpsR	218832	219077	Transcript110	+	217091	1.44288	0.0254318	Peak10	216085	217023	216571	939	529.018	624	1151.38	1044	138.151	415	3.63066	0.000141348	1	1	1	1	1	0	1	1	0	20	1	0			translation [GO:0006412]	ribosome [GO:0005840]	rRNA binding [GO:0019843]; structural constituent of ribosome [GO:0003735]
190	rplI	219098	219601	Transcript110	+	217091	1.34067	0.00985125	Peak10	216085	217023	216571	939	529.018	624	1151.38	1044	138.151	415	3.63066	0.000141348	1	1	1	1	1	0	1	1	0	20	1	0			translation [GO:0006412]	ribosome [GO:0005840]	rRNA binding [GO:0019843]; structural constituent of ribosome [GO:0003735]
191	ispE	219665	220531	Transcript110	+	217091	-1.04096	0.733923	Peak10	216085	217023	216571	939	529.018	624	1151.38	1044	138.151	415	3.63066	0.000141348	0	0	0	1	0	0	0	0	0	32	0	0			isopentenyl diphosphate biosynthetic process, methylerythritol 4-phosphate pathway [GO:0019288]; terpenoid biosynthetic process [GO:0016114]		4-(cytidine 5'-diphospho)-2-C-methyl-D-erythritol kinase activity [GO:0050515]; ATP binding [GO:0005524]
192	CTL0174	220834	222186	Transcript111	-	222270	1.00433	0.983573														0	0	0	0	0	0	0	0	0	36	0	0				integral component of membrane [GO:0016021]
193	ptr	222365	225235	Transcript12	-	225253	1.34573	0.000422283														1	1	1	0	0	1	0	1	0	16	0	0					metal ion binding [GO:0046872]; metalloendopeptidase activity [GO:0004222]
194	plsB	225287	226288	Transcript11	-		-1.0839	0.356483														0	0	0	0	0	0	0	0	0	36	0	0			glycerophospholipid metabolic process [GO:0006650]		glycerol-3-phosphate O-acyltransferase activity [GO:0004366]
195	cafE	226301	227839	Transcript113	-		-1.07076	0.500819														0	0	0	0	0	0	0	0	0	20	0	0			RNA processing [GO:0006396]		metal ion binding [GO:0046872]; ribonuclease activity [GO:0004540]; RNA binding [GO:0003723]
196	CTL0178	228403	228723	Transcript114	+		1.18387	0.0795564														0	0	0	0	0	0	0	0	0	20	0	0
197	CTL0179	228663	228989	Transcript115	+		1.38275	0.0294785														1	1	1	0	0	1	0	1	0	24	0	0
198	rpmF	228973	229152	Transcript115	+	228955	1.42977	0.126709														0	1	0	0	0	0	0	0	0	24	0	0			translation [GO:0006412]	large ribosomal subunit [GO:0015934]	structural constituent of ribosome [GO:0003735]
199	plsX	229174	230139	Transcript115	+	228955	-1.02166	0.869593														0	0	0	0	0	0	0	0	0	36	0	0			fatty acid biosynthetic process [GO:0006633]; phospholipid biosynthetic process [GO:0008654]	cytoplasm [GO:0005737]	phosphate:acyl-[acyl carrier protein] acyltransferase activity [GO:0043811]
200	pmpD	230359	234951	Transcript115	+	228955	1.12147	0.265125														0	0	0	0	0	0	0	0	0	20	0	0				cell outer membrane [GO:0009279]; extracellular region [GO:0005576]; integral component of membrane [GO:0016021]
201	CTL0184	235152	235946	Transcript115	+	228955	1.10338	0.231663														0	0	0	0	0	0	0	0	0	36	0	0				integral component of membrane [GO:0016021]
202	CTL0185	236030	236329	Transcript116	-	236742	-1.79557	0.00011986														1	1	1	0	0	1	0	0	1	32	0	0				integral component of membrane [GO:0016021]
203	CTL0186	236350	236712	Transcript116	-	236742	-1.93247	8.76752e-06														1	1	1	0	0	1	0	0	1	32	0	0				integral component of membrane [GO:0016021]
204	CTL0187	236957	238333	Transcript117	+		-1.07424	0.26121														0	0	0	0	0	0	0	0	0	24	0	0			carbohydrate metabolic process [GO:0005975]		magnesium ion binding [GO:0000287]; phosphoglucosamine mutase activity [GO:0008966]
205	glmS	238344	240164	Transcript118	+		1.02479	0.829646														0	0	0	0	0	0	0	0	0	20	0	0			carbohydrate derivative biosynthetic process [GO:1901137]; carbohydrate metabolic process [GO:0005975]; glutamine metabolic process [GO:0006541]	cytoplasm [GO:0005737]	carbohydrate derivative binding [GO:0097367]; glutamine-fructose-6-phosphate transaminase (isomerizing) activity [GO:0004360]
206	tyrP	240267	241463	Transcript119	+		1.05735	0.509592														0	0	0	0	0	0	0	0	0	20	0	0				integral component of plasma membrane [GO:0005887]	aromatic amino acid transmembrane transporter activity [GO:0015173]
207	CTL0190	241646	242839	Transcript120	+	241593	1.30899	0.073232														0	0	0	0	0	0	0	0	0	20	0	0				integral component of plasma membrane [GO:0005887]	aromatic amino acid transmembrane transporter activity [GO:0015173]
208	CTL0191	242881	243597	Transcript121	+	242838	-1.00296	0.983573														0	0	0	0	0	0	0	0	0	32	0	0				integral component of membrane [GO:0016021]
209	ftsY	243695	244549	Transcript122	-		-1.01276	0.942488														0	0	0	0	0	0	0	0	0	20	0	0			cell division [GO:0051301]; SRP-dependent cotranslational protein targeting to membrane [GO:0006614]	cytoplasm [GO:0005737]; intrinsic component of plasma membrane [GO:0031226]	GTP binding [GO:0005525]; GTPase activity [GO:0003924]
210	sucC	244619	245779	Transcript123	+	244600	-1.12173	0.0305985														1	0	0	0	0	0	0	0	0	28	0	0			tricarboxylic acid cycle [GO:0006099]		ATP binding [GO:0005524]; magnesium ion binding [GO:0000287]; succinate-CoA ligase (ADP-forming) activity [GO:0004775]
211	sucD	245794	246669	Transcript123	+	244600	-1.10096	0.186097														0	0	0	0	0	0	0	0	0	32	0	0			tricarboxylic acid cycle [GO:0006099]		nucleotide binding [GO:0000166]; succinate-CoA ligase (ADP-forming) activity [GO:0004775]
212	htrA	246808	248301	Transcript124	+	246738	-1.02621	0.769142														0	0	0	0	0	0	0	0	0	24	0	0				periplasmic space [GO:0042597]	serine-type endopeptidase activity [GO:0004252]
213	CTL0196	248502	251426	Transcript125	+	248433	1.07447	0.363679														0	0	0	0	0	0	0	0	0	16	0	0					metal ion binding [GO:0046872]; metallopeptidase activity [GO:0008237]
214	rmuC	251440	252723	Transcript126	-		-1.04559	0.643887														0	0	0	0	0	0	0	0	0	42	0	0				integral component of membrane [GO:0016021]
215	pssA	252727	253518	Transcript127	-		-1.03884	0.736011														0	0	0	0	0	0	0	0	0	32	0	0			phospholipid biosynthetic process [GO:0008654]	integral component of membrane [GO:0016021]	phosphotransferase activity, for other substituted phosphate groups [GO:0016780]
216	nrdA	254153	257296	Transcript128	+	253969	-1.27229	0.00553922														1	0	0	0	0	0	0	0	0	24	0	0			DNA replication [GO:0006260]		ATP binding [GO:0005524]; ribonucleoside-diphosphate reductase activity, thioredoxin disulfide as acceptor [GO:0004748]
217	nrdB	257334	258374	Transcript128	+	253969	-1.33551	0.0180807														1	1	1	0	0	1	0	0	1	32	0	0			deoxyribonucleotide biosynthetic process [GO:0009263]; DNA replication [GO:0006260]	integral component of membrane [GO:0016021]	metal ion binding [GO:0046872]; ribonucleoside-diphosphate reductase activity, thioredoxin disulfide as acceptor [GO:0004748]
218	trmB	258634	259308	Transcript128	+	253969	-1.0375	0.858092														0	0	0	0	0	0	0	0	0	42	0	0					tRNA (guanine-N7-)-methyltransferase activity [GO:0008176]
220	CTL0202	259424	260008	Transcript129	+		-1.06507	0.674651														0	0	0	0	0	0	0	0	0	42	0	0			methylation [GO:0032259]		methyltransferase activity [GO:0008168]
221	murB	260005	260880	Transcript130	-	260960	-1.02353	0.893321														0	0	0	0	0	0	0	0	0	42	0	0			cell cycle [GO:0007049]; cell division [GO:0051301]; cell wall organization [GO:0071555]; peptidoglycan biosynthetic process [GO:0009252]; regulation of cell shape [GO:0008360]	cytoplasm [GO:0005737]	FAD binding [GO:0071949]; UDP-N-acetylmuramate dehydrogenase activity [GO:0008762]
222	nusB	261013	261519	Transcript131	-	261611	1.18987	0.145546														0	0	0	0	0	0	0	0	0	16	0	0			DNA-templated transcription, termination [GO:0006353]; regulation of transcription, DNA-templated [GO:0006355]; transcription antitermination [GO:0031564]		RNA binding [GO:0003723]
223	infC	261951	262511	Transcript132	+	261808	1.83237	6.03606e-06														1	1	1	0	0	1	0	1	0	16	0	0				cytoplasm [GO:0005737]	translation initiation factor activity [GO:0003743]
224	rpmI	262498	262683	Transcript132	+	261808	1.52277	0.0271395														1	1	1	0	0	1	0	1	0	20	0	0			translation [GO:0006412]	ribosome [GO:0005840]	structural constituent of ribosome [GO:0003735]
225	rplT	262702	263073	Transcript132	+	261808	1.20237	0.146605														0	0	0	0	0	0	0	0	0	20	0	0			ribosomal large subunit assembly [GO:0000027]; translation [GO:0006412]	ribosome [GO:0005840]	rRNA binding [GO:0019843]; structural constituent of ribosome [GO:0003735]
226	pheS	263080	264108	Transcript132	+	261808	1.14644	0.0705522														0	0	0	0	0	0	0	0	0	20	0	0			phenylalanyl-tRNA aminoacylation [GO:0006432]	cytoplasm [GO:0005737]	ATP binding [GO:0005524]; magnesium ion binding [GO:0000287]; phenylalanine-tRNA ligase activity [GO:0004826]; tRNA binding [GO:0000049]
228	CTL0209	264419	266395	Transcript133	+		-1.1892	0.103771	Peak11	263917	264828	264370	912	480.086	550	1560.19	1374	153.209	447	4.03224	2.76238e-05	0	0	0	1	0	0	0	0	0	36	0	0
229	CTL0210	266392	267492	Transcript134	-		-1.02611	0.801875														0	0	0	0	0	0	0	0	0	42	0	0				integral component of membrane [GO:0016021]; plasma membrane [GO:0005886]
230	CTL0211	267495	268559	Transcript135	-		-1.09577	0.23273														0	0	0	0	0	0	0	0	0	16	0	0				integral component of membrane [GO:0016021]; plasma membrane [GO:0005886]
231	tilS	268657	269622	Transcript136	+		-1.02627	0.836741														0	0	0	0	0	0	0	0	0	42	0	0			tRNA modification [GO:0006400]	cytoplasm [GO:0005737]	ATP binding [GO:0005524]; ligase activity, forming carbon-nitrogen bonds [GO:0016879]
232	ftsH	269783	272524	Transcript137	+	269746	-1.18175	0.129856	Peak12	269227	270155	269703	929	389.038	454	895.127	803	139.301	414	2.83553	0.00228749	0	0	0	1	0	0	0	0	0	32	0	0			protein catabolic process [GO:0030163]	integral component of membrane [GO:0016021]; plasma membrane [GO:0005886]	ATP binding [GO:0005524]; ATP hydrolysis activity [GO:0016887]; ATP-dependent peptidase activity [GO:0004176]; metalloendopeptidase activity [GO:0004222]; zinc ion binding [GO:0008270]
233	pnp	272739	274826	Transcript138	-	275159	1.13686	0.0834063	Peak13	274998	275925	275473	928	474.383	553	1095.84	982	149.22	443	3.2491	0.000578856	0	0	0	1	0	0	0	0	0	16	0	0			mRNA catabolic process [GO:0006402]; RNA processing [GO:0006396]	cytoplasm [GO:0005737]	magnesium ion binding [GO:0000287]; polyribonucleotide nucleotidyltransferase activity [GO:0004654]; RNA binding [GO:0003723]
234	rpsO	274855	275124	Transcript138	-	275159	1.48271	0.0125351	Peak13	274998	275925	275473	928	474.383	553	1095.84	982	149.22	443	3.2491	0.000578856	1	1	1	1	1	0	1	1	0	20	1	0			translation [GO:0006412]	ribosome [GO:0005840]	rRNA binding [GO:0019843]; structural constituent of ribosome [GO:0003735]
235	CTL0216	275350	275841	Transcript139	+		-1.05207	0.73474	Peak13	274998	275925	275473	928	474.383	553	1095.84	982	149.22	443	3.2491	0.000578856	0	0	0	1	0	0	0	0	0	42	0	0			tRNA wobble adenosine to inosine editing [GO:0002100]		tRNA-specific adenosine-34 deaminase activity [GO:0052717]; zinc ion binding [GO:0008270]
236	CTL0217	275873	276091	Transcript140	+		1.14152	0.428909														0	0	0	0	0	0	0	0	0	28	0	0
237	CTL0218	276063	276767	Transcript141	-	278476	1.09382	0.351058	Peak14	278073	278953	278497	881	561.135	621	2121.71	1805	135.182	381	4.92221	4.27865e-07	0	0	0	1	0	0	0	0	0	28	0	0				integral component of membrane [GO:0016021]
238	CTL0219	276902	277420	Transcript141	-	278476	-1.31765	0.0189044	Peak14	278073	278953	278497	881	561.135	621	2121.71	1805	135.182	381	4.92221	4.27865e-07	1	0	0	1	0	0	0	0	0	32	0	0
239	CTL0220	277433	277939	Transcript141	-	278476	-1.30171	0.0740982	Peak14	278073	278953	278497	881	561.135	621	2121.71	1805	135.182	381	4.92221	4.27865e-07	0	0	0	1	0	0	0	0	0	32	0	0
240	CTL0221	277967	278446	Transcript141	-	278476	-1.5107	0.0153693	Peak14	278073	278953	278497	881	561.135	621	2121.71	1805	135.182	381	4.92221	4.27865e-07	1	1	1	1	1	0	1	0	1	28	0	1
241	CTL0222	278763	278951	Transcript142	+	278536	1.40571	0.163033	Peak14	278073	278953	278497	881	561.135	621	2121.71	1805	135.182	381	4.92221	4.27865e-07	0	1	0	1	0	0	0	0	0	20	0	0
242	CTL0223	278970	280187	Transcript143	+	278826	1.09356	0.163033														0	0	0	0	0	0	0	0	0	20	0	0				integral component of membrane [GO:0016021]
243	map	280144	281019	Transcript144	-	282394	1.08271	0.443199														0	0	0	0	0	0	0	0	0	16	0	0			protein initiator methionine removal [GO:0070084]		metalloaminopeptidase activity [GO:0070006]; transition metal ion binding [GO:0046914]
244	CTL0225	281052	281693	Transcript144	-	282394	1.08639	0.390823														0	0	0	0	0	0	0	0	0	42	0	0				integral component of membrane [GO:0016021]; plasma membrane [GO:0005886]
245	CTL0226	281710	282309	Transcript144	-	282394	1.14969	0.126615														0	0	0	0	0	0	0	0	0	16	0	0				integral component of membrane [GO:0016021]; plasma membrane [GO:0005886]
246	CTL0227	282504	284273	Transcript145	-	284297	1.01276	0.910943														0	0	0	0	0	0	0	0	0	42	0	0			sulfur compound metabolic process [GO:0006790]; transmembrane transport [GO:0055085]	integral component of membrane [GO:0016021]; plasma membrane [GO:0005886]
247	fumC	284326	285718	Transcript146	+		-1.03531	0.758247	Peak15	284347	285208	284769	862	490.387	531	975.514	812	162.821	449	2.29269	0.010933	0	0	0	1	0	0	0	0	0	42	0	0
248	CTL0231	285800	287503	Transcript147	-		-1.03902	0.729609														0	0	0	0	0	0	0	0	0	16	0	0				integral component of membrane [GO:0016021]	secondary active sulfate transmembrane transporter activity [GO:0008271]
249	CTL0231A	287734	287895	Transcript148	-		1.03864	0.908065														0	0	0	0	0	0	0	0	0	42	0	0
250	CTL0231B	287935	288144	Transcript149	-		-1.42409	0.00949182														1	1	1	0	0	1	0	0	1	42	0	0
251	CTL0232	288258	289523	Transcript150	+		-1.12301	0.094588														0	0	0	0	0	0	0	0	0	42	0	0			sodium ion transport [GO:0006814]	integral component of membrane [GO:0016021]	antiporter activity [GO:0015297]
252	cpa	289633	291438	Transcript151	+		1.21208	0.122222														0	0	0	0	0	0	0	0	0	20	0	0					serine-type peptidase activity [GO:0008236]
253	ispH	291533	292456	Transcript152	+	291503	1.46101	0.0189044														1	1	1	0	0	1	0	1	0	20	0	0			dimethylallyl diphosphate biosynthetic process [GO:0050992]; isopentenyl diphosphate biosynthetic process, methylerythritol 4-phosphate pathway [GO:0019288]; terpenoid biosynthetic process [GO:0016114]		4 iron, 4 sulfur cluster binding [GO:0051539]; 4-hydroxy-3-methylbut-2-en-1-yl diphosphate reductase activity [GO:0051745]; metal ion binding [GO:0046872]
254	copD2	292508	293989	Transcript153	-	297551	-1.01755	0.870967														0	0	0	0	0	0	0	0	0	42	0	0
255	copB2	294001	295521	Transcript153	-	297551	-1.11141	0.373199														0	0	0	0	0	0	0	0	0	42	0	0				integral component of membrane [GO:0016021]
256	lcrH	295549	296145	Transcript153	-	297551	1.00204	0.987309														0	0	0	0	0	0	0	0	0	42	0	0					protein serine/threonine kinase activity [GO:0004674]
257	CTL0238	296067	297515	Transcript153	-	297551	1.0336	0.788731														0	0	0	0	0	0	0	0	0	16	0	0
259	xerD	298375	299277	Transcript154	-		-1.13708	0.267755														0	0	0	0	0	0	0	0	0	16	0	0			cell cycle [GO:0007049]; cell division [GO:0051301]; chromosome segregation [GO:0007059]; transposition, DNA-mediated [GO:0006313]	cytoplasm [GO:0005737]	DNA binding [GO:0003677]; tyrosine-based site-specific recombinase activity [GO:0009037]
260	CTL0244	299525	300514	Transcript155	+		1.05504	0.758546														0	0	0	0	0	0	0	0	0	16	0	0
261	glgB	300529	302745	Transcript156	+	300500	-1.00023	0.995523														0	0	0	0	0	0	0	0	0	16	0	0			glycogen biosynthetic process [GO:0005978]		1,4-alpha-glucan branching enzyme activity [GO:0003844]; 1,4-alpha-glucan branching enzyme activity (using a glucosylated glycogenin as primer for glycogen synthesis) [GO:0102752]; cation binding [GO:0043169]; hydrolase activity, hydrolyzing O-glycosyl compounds [GO:0004553]
262	CTL0246	302756	303775	Transcript157	-	303804	-1.14604	0.197941	Peak16	303452	304422	303905	971	450.915	550	1759.74	1650	151.947	472	5.0192	2.59433e-07	0	0	0	1	0	0	0	0	0	42	0	0			protein deneddylation [GO:0000338]; protein deubiquitination [GO:0016579]	extracellular region [GO:0005576]; host cell [GO:0043657]; integral component of membrane [GO:0016021]	NEDD8-specific protease activity [GO:0019784]; thiol-dependent deubiquitinase [GO:0004843]
263	CTL0247	303998	305203	Transcript158	-		-1.19898	0.00424406														1	0	0	0	0	0	0	0	0	32	0	0			protein deneddylation [GO:0000338]; protein deubiquitination [GO:0016579]	extracellular region [GO:0005576]; host cell [GO:0043657]; integral component of membrane [GO:0016021]	NEDD8-specific protease activity [GO:0019784]; thiol-dependent deubiquitinase [GO:0004843]
264	pmpE	305380	308277	Transcript159	-		-1.25433	4.90773e-05														1	0	0	0	0	0	0	0	0	24	0	0				cell outer membrane [GO:0009279]; extracellular region [GO:0005576]; integral component of membrane [GO:0016021]
265	pmpF	308280	311378	Transcript160	-		-1.16171	0.153977														0	0	0	0	0	0	0	0	0	24	0	0				cell outer membrane [GO:0009279]; extracellular region [GO:0005576]; integral component of membrane [GO:0016021]
266	pmpG	311543	314581	Transcript161	+	311514	-1.3113	0.00160968														1	0	0	0	0	0	0	0	0	24	0	0				cell outer membrane [GO:0009279]; extracellular region [GO:0005576]; integral component of membrane [GO:0016021]
267	pmpH	314612	317632	Transcript162	+		-1.22355	0.0350277														1	0	0	0	0	0	0	0	0	28	0	0				cell outer membrane [GO:0009279]; extracellular region [GO:0005576]; integral component of membrane [GO:0016021]
268	CTL0252	318047	318643	Transcript163	+		-1.00401	0.979425	Peak17	317491	318423	317944	933	553.751	649	987.855	890	133.343	398	2.8667	0.00207388	0	0	0	1	0	0	0	0	0	42	0	0
269	pmpI	318738	321374	Transcript164	-	321396	-1.00526	0.948568	Peak18	321133	322039	321586	907	560.848	639	4214.26	3691	109.94	319	7.67524	8.25542e-15	0	0	0	1	0	0	0	0	0	32	0	0				cell outer membrane [GO:0009279]; extracellular region [GO:0005576]; integral component of membrane [GO:0016021]
270	CTL0255	321649	323421	Transcript165	+	321617	-1.91842	2.57644e-08	Peak18	321133	322039	321586	907	560.848	639	4214.26	3691	109.94	319	7.67524	8.25542e-15	1	1	1	1	1	0	1	0	1	32	0	1
271	CTL0256	323566	323838	Transcript166	-	323866	-1.117	0.833294														0	0	0	0	0	0	0	0	0	24	0	0				integral component of membrane [GO:0016021]
272	gatC	324039	324341	Transcript167	+	324009	1.02915	0.869593														0	0	0	0	0	0	0	0	0	20	0	0			regulation of translational fidelity [GO:0006450]; translation [GO:0006412]		asparaginyl-tRNA synthase (glutamine-hydrolyzing) activity [GO:0050566]; ATP binding [GO:0005524]; glutaminyl-tRNA synthase (glutamine-hydrolyzing) activity [GO:0050567]
273	gatA	324353	325828	Transcript167	+	324009	1.19572	0.0356666														1	0	0	0	0	0	0	0	0	20	0	0			translation [GO:0006412]	glutamyl-tRNA(Gln) amidotransferase complex [GO:0030956]	ATP binding [GO:0005524]; glutaminyl-tRNA synthase (glutamine-hydrolyzing) activity [GO:0050567]
274	gatB	325830	327296	Transcript167	+	324009	1.1249	0.273641														0	0	0	0	0	0	0	0	0	24	0	0			translation [GO:0006412]		asparaginyl-tRNA synthase (glutamine-hydrolyzing) activity [GO:0050566]; ATP binding [GO:0005524]; glutaminyl-tRNA synthase (glutamine-hydrolyzing) activity [GO:0050567]
275	CTL0260	327395	328486	Transcript168	-	328522	-1.26583	0.00157438														1	0	0	0	0	0	0	0	0	32	0	0				integral component of membrane [GO:0016021]
276	CTL0261	328614	329183	Transcript169	-		-1.09782	0.319347	Peak19	328979	329885	329426	907	507.308	578	1078.97	945	175.076	508	3.18726	0.000718128	0	0	0	1	0	0	0	0	0	42	0	0				integral component of membrane [GO:0016021]
277	CTL0262	329497	330447	Transcript170	+	329422	1.02023	0.863341	Peak19	328979	329885	329426	907	507.308	578	1078.97	945	175.076	508	3.18726	0.000718128	0	0	0	1	0	0	0	0	0	16	0	0
278	rnhC	330463	331365	Transcript171	-		-1.07633	0.388895														0	0	0	0	0	0	0	0	0	16	0	0			RNA catabolic process [GO:0006401]	cytoplasm [GO:0005737]	magnesium ion binding [GO:0000287]; RNA binding [GO:0003723]; RNA-DNA hybrid ribonuclease activity [GO:0004523]
279	CTL0264	331621	332052	Transcript172	+		-1.02821	0.869593														0	0	0	0	0	0	0	0	0	16	0	0				integral component of membrane [GO:0016021]	DNA binding [GO:0003677]
280	htrB	332039	333406	Transcript173	-		-1.12538	0.11885														0	0	0	0	0	0	0	0	0	42	0	0			glycolipid biosynthetic process [GO:0009247]	integral component of membrane [GO:0016021]; plasma membrane [GO:0005886]	acyltransferase activity [GO:0016746]
281	CTL0266	333538	334794	Transcript174	-		1.01798	0.869593														0	0	0	0	0	0	0	0	0	16	0	0				integral component of membrane [GO:0016021]
282	CTL0267	334791	335585	Transcript175	-		1.15192	0.0613804														0	0	0	0	0	0	0	0	0	20	0	0			cAMP biosynthetic process [GO:0006171]; second-messenger-mediated signaling [GO:0019932]	integral component of membrane [GO:0016021]; plasma membrane [GO:0005886]	adenylate cyclase activity [GO:0004016]; ATP binding [GO:0005524]; nucleotidyltransferase activity [GO:0016779]
283	cydA	335860	337200	Transcript176	+	335828	1.05816	0.643887														0	0	0	0	0	0	0	0	0	32	0	0			aerobic electron transport chain [GO:0019646]	cytochrome complex [GO:0070069]; integral component of membrane [GO:0016021]; plasma membrane [GO:0005886]	electron transfer activity [GO:0009055]; metal ion binding [GO:0046872]
284	cydB	337212	338273	Transcript176	+	335828	-1.06745	0.475285														0	0	0	0	0	0	0	0	0	28	0	0				integral component of membrane [GO:0016021]; plasma membrane [GO:0005886]
285	CTL0270	338371	339675	Transcript177	-	339715	-1.05552	0.643887														0	0	0	0	0	0	0	0	0	42	0	0					ATP binding [GO:0005524]
286	CTL0271	339884	340612	Transcript178	+	339855	-1.24097	0.249889														0	0	0	0	0	0	0	0	0	32	0	0
287	CTL0272	340798	342099	Transcript179	+	340700	-1.19072	0.0376936														1	0	0	0	0	0	0	0	0	32	0	0
288	CTL0273	342161	342634	Transcript180	-	342765	1.04817	0.743296														0	0	0	0	0	0	0	0	0	16	0	0				integral component of membrane [GO:0016021]
289	ileS	343680	346790	Transcript181	+		1.03456	0.569709														0	0	0	0	0	0	0	0	0	16	0	0			isoleucyl-tRNA aminoacylation [GO:0006428]	cytoplasm [GO:0005737]	aminoacyl-tRNA editing activity [GO:0002161]; ATP binding [GO:0005524]; isoleucine-tRNA ligase activity [GO:0004822]; tRNA binding [GO:0000049]; zinc ion binding [GO:0008270]
290	lepB	346848	348734	Transcript182	-	348749	1.03472	0.664819														0	0	0	0	0	0	0	0	0	16	0	0			signal peptide processing [GO:0006465]	integral component of membrane [GO:0016021]	serine-type endopeptidase activity [GO:0004252]
291	CTL0276	348920	349663	Transcript183	-	349702	-1.13499	0.330212														0	0	0	0	0	0	0	0	0	42	0	0
292	rpmE	349739	350065	Transcript184	+	349675	-1.03856	0.758546														0	0	0	0	0	0	0	0	0	16	0	0			translation [GO:0006412]	ribosome [GO:0005840]	structural constituent of ribosome [GO:0003735]
293	prfA	350253	351332	Transcript184	+	349675	1.03063	0.798439														0	0	0	0	0	0	0	0	0	16	0	0				cytoplasm [GO:0005737]	translation release factor activity, codon specific [GO:0016149]
294	CTL0279	351316	352188	Transcript184	+	349675	-1.11123	0.208917														0	0	0	0	0	0	0	0	0	42	0	0			peptidyl-glutamine methylation [GO:0018364]; protein methylation [GO:0006479]		nucleic acid binding [GO:0003676]; protein methyltransferase activity [GO:0008276]; protein-(glutamine-N5) methyltransferase activity [GO:0102559]; protein-glutamine N-methyltransferase activity [GO:0036009]; S-adenosylmethionine-dependent methyltransferase activity [GO:0008757]
295	ffh	352185	353531	Transcript185	+	352163	1.3	0.0089965														1	0	0	0	0	0	0	0	0	20	0	0			SRP-dependent cotranslational protein targeting to membrane [GO:0006614]	signal recognition particle [GO:0048500]	7S RNA binding [GO:0008312]; GTP binding [GO:0005525]; GTPase activity [GO:0003924]
296	rpsP	353522	353872	Transcript185	+	352163	1.6515	0.00383359														1	1	1	0	0	1	0	1	0	16	0	0			translation [GO:0006412]	ribosome [GO:0005840]	structural constituent of ribosome [GO:0003735]
297	trmD	353888	354946	Transcript185	+	352163	1.58636	3.90113e-09														1	1	1	0	0	1	0	1	0	20	0	0				cytoplasm [GO:0005737]	tRNA (guanine(37)-N(1))-methyltransferase activity [GO:0052906]
298	rplS	354972	355337	Transcript185	+	352163	1.8505	5.92386e-08														1	1	1	0	0	1	0	1	0	20	0	0			translation [GO:0006412]	ribosome [GO:0005840]	structural constituent of ribosome [GO:0003735]
299	rnhB	355401	356054	Transcript185	+	352163	1.39069	0.00072992														1	1	1	0	0	1	0	1	0	20	0	0			RNA catabolic process [GO:0006401]	cytoplasm [GO:0005737]	manganese ion binding [GO:0030145]; RNA binding [GO:0003723]; RNA-DNA hybrid ribonuclease activity [GO:0004523]
300	gmk	356045	356662	Transcript185	+	352163	1.36701	0.00462466														1	1	1	0	0	1	0	1	0	16	0	0				cytoplasm [GO:0005737]	ATP binding [GO:0005524]; guanylate kinase activity [GO:0004385]
301	CTL0286	356655	356957	Transcript185	+	352163	1.33791	0.0180265														1	1	1	0	0	1	0	1	0	24	0	0
302	metG	356957	358609	Transcript185	+	352163	1.09305	0.238586														0	0	0	0	0	0	0	0	0	16	0	0			methionyl-tRNA aminoacylation [GO:0006431]	cytoplasm [GO:0005737]	ATP binding [GO:0005524]; metal ion binding [GO:0046872]; methionine-tRNA ligase activity [GO:0004825]
303	recD_2	358748	360988	Transcript186	-	362466	-1.00294	0.983573														0	0	0	0	0	0	0	0	0	42	0	0					5'-3' DNA helicase activity [GO:0043139]; ATP binding [GO:0005524]; ATP hydrolysis activity [GO:0016887]; DNA binding [GO:0003677]
304	CTL0289	361236	362216	Transcript186	-	362466	1.00266	0.983573														0	0	0	0	0	0	0	0	0	42	0	0				integral component of membrane [GO:0016021]
305	CTL0290	362599	363372	Transcript187	+	362574	-1.08871	0.343785														0	0	0	0	0	0	0	0	0	42	0	0
306	CTL0291	363337	364494	Transcript188	-		-1.13954	0.257314														0	0	0	0	0	0	0	0	0	42	0	0				integral component of membrane [GO:0016021]
307	CTL0292	364555	364841	Transcript188	-		-1.20565	0.255257														0	0	0	0	0	0	0	0	0	16	0	0
309	CTL0293	365040	365384	Transcript189	-		-1.20627	0.165389														0	0	0	0	0	0	0	0	0	42	0	0				integral component of membrane [GO:0016021]
310	dcd	365406	365978	Transcript190	-		-1.00505	0.976569														0	0	0	0	0	0	0	0	0	24	0	0			dUMP biosynthetic process [GO:0006226]; dUTP biosynthetic process [GO:0006229]		dCTP deaminase activity [GO:0008829]; nucleotide binding [GO:0000166]
311	CTL0295	366065	366217	Transcript191	+		1.17793	0.753333														0	0	0	0	0	0	0	0	0	36	0	0
312	ruvB	366259	367263	Transcript192	+	367015	-1.19927	0.0760613														0	0	0	0	0	0	0	0	0	24	0	0			DNA recombination [GO:0006310]; DNA repair [GO:0006281]; SOS response [GO:0009432]		ATP binding [GO:0005524]; ATP hydrolysis activity [GO:0016887]; DNA binding [GO:0003677]; four-way junction helicase activity [GO:0009378]
313	CTL0297	367265	368077	Transcript192	+	367015	-1.19013	0.0613804														0	0	0	0	0	0	0	0	0	32	0	0
314	CTL0298	368138	370138	Transcript193	-	370790	-1.08566	0.267482														0	0	0	0	0	0	0	0	0	36	0	0					glycogen debranching enzyme activity [GO:0004133]; hydrolase activity, hydrolyzing O-glycosyl compounds [GO:0004553]
315	CTL0299	370259	370762	Transcript193	-	370790	1.1147	0.249889														0	0	0	0	0	0	0	0	0	24	0	0			protein secretion by the type III secretion system [GO:0030254]
316	ssb	371228	371701	Transcript194	+		-1.07628	0.65776														0	0	0	0	0	0	0	0	0	16	0	0			DNA replication [GO:0006260]		single-stranded DNA binding [GO:0003697]
317	CTL0301	372044	373543	Transcript195	+		1.26049	0.0307017														1	0	0	0	0	0	0	0	0	24	0	0				cytoplasm [GO:0005737]	manganese ion binding [GO:0030145]; metalloaminopeptidase activity [GO:0070006]
318	hctB	373681	374352	Transcript196	+	373658	-1.57108	0.0382114														1	1	1	0	0	1	0	0	1	32	0	0			chromosome condensation [GO:0030261]		DNA binding [GO:0003677]
319	CTL0303	374507	375451	Transcript197	+	374463	-1.08957	0.458792														0	0	0	0	0	0	0	0	0	16	0	0			DNA replication [GO:0006260]		DNA binding [GO:0003677]
320	CTL0304	375546	376259	Transcript198	+	375514	-1.00854	0.959679														0	0	0	0	0	0	0	0	0	42	0	0					methyltransferase activity [GO:0008168]
321	CTL0305	376350	377822	Transcript198	+	375514	-1.22521	0.034794	Peak20	375989	376623	376301	635	527.789	421	1068.2	655	142.264	289	1.61494	0.0531615	1	0	0	1	0	0	0	0	0	32	0	0
322	CTL0306	377881	379548	Transcript199	-	383137	-1.06153	0.631682														0	0	0	0	0	0	0	0	0	28	0	0
323	CTL0307	379584	381275	Transcript199	-	383137	-1.03695	0.869648	Peak21	380836	381737	381308	902	413.921	469	1146.95	999	150.055	433	3.17821	0.000740938	0	0	0	1	0	0	0	0	0	28	0	0
324	hemN_2	381336	382466	Transcript199	-	383137	-1.00254	0.986473	Peak22	382855	383552	383183	698	515.507	452	1043	703	126.289	282	2.03274	0.0210392	0	0	0	1	0	0	0	0	0	32	0	0			porphyrin-containing compound biosynthetic process [GO:0006779]	cytoplasm [GO:0005737]	4 iron, 4 sulfur cluster binding [GO:0051539]; coproporphyrinogen oxidase activity [GO:0004109]; metal ion binding [GO:0046872]
325	CTL0309	382456	382902	Transcript199	-	383137	1.10005	0.45592	Peak22	382855	383552	383183	698	515.507	452	1043	703	126.289	282	2.03274	0.0210392	0	0	0	1	0	0	0	0	0	24	0	0
326	sucA	383234	385945	Transcript200	+	383199	-1.06229	0.356483	Peak22	382855	383552	383183	698	515.507	452	1043	703	126.289	282	2.03274	0.0210392	0	0	0	1	0	0	0	0	0	32	0	0			tricarboxylic acid cycle [GO:0006099]		oxoglutarate dehydrogenase (succinyl-transferring) activity [GO:0004591]; thiamine pyrophosphate binding [GO:0030976]
327	sucB_1	385949	387046	Transcript200	+	383199	-1.09793	0.268861	Peak22	382855	383552	383183	698	515.507	452	1043	703	126.289	282	2.03274	0.0210392	0	0	0	1	0	0	0	0	0	32	0	0			L-lysine catabolic process to acetyl-CoA via saccharopine [GO:0033512]; tricarboxylic acid cycle [GO:0006099]	oxoglutarate dehydrogenase complex [GO:0045252]	dihydrolipoyllysine-residue succinyltransferase activity [GO:0004149]
328	CTL0312	387075	387806	Transcript201	-		-1.24135	0.00971925														1	0	0	0	0	0	0	0	0	28	0	0					adenosine deaminase activity [GO:0004000]; metal ion binding [GO:0046872]; S-methyl-5-thioadenosine phosphorylase activity [GO:0017061]
329	gcpE	387815	389623	Transcript201	-		1.06862	0.547411														0	0	0	0	0	0	0	0	0	42	0	0			isopentenyl diphosphate biosynthetic process, methylerythritol 4-phosphate pathway [GO:0019288]; terpenoid biosynthetic process [GO:0016114]		4 iron, 4 sulfur cluster binding [GO:0051539]; 4-hydroxy-3-methylbut-2-en-1-yl diphosphate synthase activity [GO:0046429]; iron ion binding [GO:0005506]
330	CTL0314	389775	390866	Transcript201	-		1.03428	0.758546														0	0	0	0	0	0	0	0	0	42	0	0				integral component of membrane [GO:0016021]
331	fer	390946	391221	Transcript201	-		1.1997	0.0810067														0	0	0	0	0	0	0	0	0	16	0	0					2 iron, 2 sulfur cluster binding [GO:0051537]
333	flhA	391403	393220	Transcript202	+	391465	-1.05334	0.674651														0	0	0	0	0	0	0	0	0	42	0	0			protein secretion [GO:0009306]	integral component of membrane [GO:0016021]
334	fliA	393328	394089	Transcript203	+	393239	-1.10073	0.373199	Peak23	392851	393779	393304	929	444.737	519	1677.67	1505	160.163	476	4.45972	4.10328e-06	0	0	0	1	0	0	0	0	0	16	0	0			DNA-templated transcription, initiation [GO:0006352]		DNA binding [GO:0003677]; DNA-directed 5'-3' RNA polymerase activity [GO:0003899]; sigma factor activity [GO:0016987]
335	tyrS	394248	395486	Transcript203	+	393239	1.11169	0.265125	Peak23	392851	393779	393304	929	444.737	519	1677.67	1505	160.163	476	4.45972	4.10328e-06	0	0	0	1	0	0	0	0	0	20	0	0			tyrosyl-tRNA aminoacylation [GO:0006437]	cytoplasm [GO:0005737]	ATP binding [GO:0005524]; RNA binding [GO:0003723]; tyrosine-tRNA ligase activity [GO:0004831]
336	gnd	395496	396938	Transcript203	+	393239	1.20329	0.00486406	Peak23	392851	393779	393304	929	444.737	519	1677.67	1505	160.163	476	4.45972	4.10328e-06	1	0	0	1	0	0	0	0	0	24	0	0			D-gluconate metabolic process [GO:0019521]; organic acid catabolic process [GO:0016054]; pentose-phosphate shunt [GO:0006098]		NADP binding [GO:0050661]; phosphogluconate dehydrogenase (decarboxylating) activity [GO:0004616]
337	lepA	396999	398807	Transcript204	-	400793	1.04098	0.633	Peak24	400388	401416	400841	1029	507.505	656	1211.7	1204	122.422	403	4.82723	6.92236e-07	0	0	0	1	0	0	0	0	0	16	0	0			positive regulation of translation [GO:0045727]	plasma membrane [GO:0005886]	GTP binding [GO:0005525]; GTPase activity [GO:0003924]; ribosome binding [GO:0043022]; translation elongation factor activity [GO:0003746]
338	CTL0321	398993	400579	Transcript204	-	400793	1.31163	0.0095238	Peak24	400388	401416	400841	1029	507.505	656	1211.7	1204	122.422	403	4.82723	6.92236e-07	1	0	0	1	0	0	0	0	0	24	0	0				integral component of membrane [GO:0016021]	ATP binding [GO:0005524]; ATP:ADP antiporter activity [GO:0005471]
339	CTL0322	400930	401406	Transcript205	-	401421	1.29691	0.117311														0	0	0	0	0	0	0	0	0	24	0	0
340	CTL0323	402067	403047	Transcript206	+	401865	1.18368	0.147704														0	0	0	0	0	0	0	0	0	16	0	0			cell adhesion [GO:0007155]; metal ion transport [GO:0030001]		metal ion binding [GO:0046872]
341	CTL0324	403040	403819	Transcript206	+	401865	1.22121	0.0146184														1	0	0	0	0	0	0	0	0	20	0	0					ATP binding [GO:0005524]
342	CTL0325	403820	405175	Transcript206	+	401865	1.0903	0.351058														0	0	0	0	0	0	0	0	0	20	0	0				ATP-binding cassette (ABC) transporter complex [GO:0043190]; integral component of plasma membrane [GO:0005887]	ATPase-coupled transmembrane transporter activity [GO:0042626]; DNA-binding transcription factor activity [GO:0003700]; protein dimerization activity [GO:0046983]; transition metal ion binding [GO:0046914]
343	CTL0326	405165	406121	Transcript206	+	401865	1.07918	0.57049														0	0	0	0	0	0	0	0	0	42	0	0				ATP-binding cassette (ABC) transporter complex [GO:0043190]; integral component of plasma membrane [GO:0005887]	ATPase-coupled transmembrane transporter activity [GO:0042626]
344	dxr	406148	407287	Transcript206	+	401865	1.02312	0.805331														0	0	0	0	0	0	0	0	0	20	0	0			isopentenyl diphosphate biosynthetic process, methylerythritol 4-phosphate pathway [GO:0019288]; terpenoid biosynthetic process [GO:0016114]		1-deoxy-D-xylulose-5-phosphate reductoisomerase activity [GO:0030604]; metal ion binding [GO:0046872]; NADPH binding [GO:0070402]
345	CTL0328	407483	409342	Transcript207	+	407362	1.12443	0.165904														0	0	0	0	0	0	0	0	0	20	0	0				integral component of membrane [GO:0016021]	metalloendopeptidase activity [GO:0004222]
346	CTL0329	409289	410266	Transcript208	-	410281	-1.33128	0.019042	Peak25	409963	410731	410358	769	491.721	475	965.556	717	115.442	284	2.32235	0.010107	1	1	1	1	1	0	1	0	1	32	0	1
347	recF	410424	411521	Transcript209	-		-1.17254	0.110083														0	0	0	0	0	0	0	0	0	42	0	0			DNA repair [GO:0006281]; DNA replication [GO:0006260]; SOS response [GO:0009432]	cytoplasm [GO:0005737]	ATP binding [GO:0005524]; single-stranded DNA binding [GO:0003697]
348	dnaN	411521	412771	Transcript210	-		1.12077	0.127782														0	0	0	0	0	0	0	0	0	28	0	0			DNA replication [GO:0006260]	cytoplasm [GO:0005737]; DNA polymerase III complex [GO:0009360]	3'-5' exonuclease activity [GO:0008408]; DNA binding [GO:0003677]; DNA-directed DNA polymerase activity [GO:0003887]
349	smpB	412901	413356	Transcript211	+		-1.09598	0.507866														0	0	0	0	0	0	0	0	0	42	0	0			trans-translation [GO:0070929]	cytoplasm [GO:0005737]	RNA binding [GO:0003723]
350	apbE	413334	414284	Transcript212	-	415180	1.03644	0.788731														0	0	0	0	0	0	0	0	0	16	0	0			protein flavinylation [GO:0017013]	plasma membrane [GO:0005886]	metal ion binding [GO:0046872]; transferase activity [GO:0016740]
351	folD	414254	415117	Transcript212	-	415180	1.02373	0.824336														0	0	0	0	0	0	0	0	0	42	0	0			histidine biosynthetic process [GO:0000105]; methionine biosynthetic process [GO:0009086]; purine nucleotide biosynthetic process [GO:0006164]; tetrahydrofolate interconversion [GO:0035999]		methenyltetrahydrofolate cyclohydrolase activity [GO:0004477]; methylenetetrahydrofolate dehydrogenase (NADP+) activity [GO:0004488]
352	CTL0335	415235	415630	Transcript213	-		1.02629	0.84979	Peak26	415504	416638	415957	1135	453.094	646	1775.55	1946	123.658	449	5.61379	9.8971e-09	0	0	0	1	0	0	0	0	0	42	0	0				integral component of membrane [GO:0016021]
353	ltuB	415955	416248	Transcript214	+	415922	-2.19012	3.98959e-07	Peak26	415504	416638	415957	1135	453.094	646	1775.55	1946	123.658	449	5.61379	9.8971e-09	1	1	1	1	1	0	1	0	1	32	0	1
354	CTL0337	416281	416601	Transcript214	+	415922	-1.11705	0.609071	Peak26	415504	416638	415957	1135	453.094	646	1775.55	1946	123.658	449	5.61379	9.8971e-09	0	0	0	1	0	0	0	0	0	42	0	0				integral component of membrane [GO:0016021]
355	CTL0338	416611	418293	Transcript215	+	416574	-1.3824	0.00027685														1	1	1	0	0	1	0	0	1	32	0	0
356	CTL0338A	418290	418772	Transcript216	+	418267	-1.3279	0.027688														1	0	0	0	0	0	0	0	0	32	0	0
357	CTL0339	418786	419871	Transcript217	-	425764	-1.02359	0.910726	Peak27	419670	420392	420046	723	391.979	356	1039.88	726	99.8721	231	2.16953	0.0150212	0	0	0	1	0	0	0	0	0	32	0	0					catalytic activity [GO:0003824]
358	CTL0340	420042	421781	Transcript217	-	425764	-1.04476	0.741683	Peak28	422022	422688	422381	667	552.595	463	1035.58	667	141.062	301	1.92316	0.0272298	0	0	0	1	0	0	0	0	0	16	0	0					carboxy-lyase activity [GO:0016831]
359	rpmB	421901	422170	Transcript217	-	425764	1.12069	0.390382	Peak28	422022	422688	422381	667	552.595	463	1035.58	667	141.062	301	1.92316	0.0272298	0	0	0	1	0	0	0	0	0	16	0	0			translation [GO:0006412]	ribosome [GO:0005840]	structural constituent of ribosome [GO:0003735]
360	malQ	422319	423902	Transcript217	-	425764	-1.07689	0.49185														0	0	0	0	0	0	0	0	0	42	0	0					4-alpha-glucanotransferase activity [GO:0004134]; beta-maltose 4-alpha-glucanotransferase activity [GO:0102500]
361	scc1	423906	424346	Transcript217	-	425764	-1.14239	0.178481														0	0	0	0	0	0	0	0	0	36	0	0			protein secretion by the type III secretion system [GO:0030254]
362	lcrE	424384	425649	Transcript217	-	425764	-1.22235	0.00486406														1	0	0	0	0	0	0	0	0	32	0	0			negative regulation of protein secretion [GO:0050709]; protein secretion by the type III secretion system [GO:0030254]	cell surface [GO:0009986]; outer membrane [GO:0019867]
363	lcrD	425667	427793	Transcript218	-	428907	-1.25172	2.52408e-05														1	0	0	0	0	0	0	0	0	24	0	0			protein secretion [GO:0009306]	integral component of membrane [GO:0016021]; plasma membrane [GO:0005886]
364	sctU	427793	428875	Transcript218	-	428907	-1.03573	0.749303														0	0	0	0	0	0	0	0	0	32	0	0			protein secretion [GO:0009306]	integral component of membrane [GO:0016021]; plasma membrane [GO:0005886]
365	CTL0347	429132	430232	Transcript219	+		-1.13976	0.0510202														0	0	0	0	0	0	0	0	0	42	0	0					ATP binding [GO:0005524]; ATP hydrolysis activity [GO:0016887]; GTP binding [GO:0005525]; ribosomal large subunit binding [GO:0043023]; ribosome binding [GO:0043022]
366	ribF	430241	431146	Transcript220	-		-1.06072	0.638287														0	0	0	0	0	0	0	0	0	16	0	0			FAD biosynthetic process [GO:0006747]; FMN biosynthetic process [GO:0009398]; riboflavin biosynthetic process [GO:0009231]		ATP binding [GO:0005524]; FMN adenylyltransferase activity [GO:0003919]; riboflavin kinase activity [GO:0008531]
367	truB	431103	431828	Transcript221	-	438058	1.16712	0.272335	Peak29	437830	438598	438203	769	400.623	387	820.117	609	140.237	345	1.87219	0.0305901	0	0	0	1	0	0	0	0	0	20	0	0			tRNA pseudouridine synthesis [GO:0031119]		RNA binding [GO:0003723]; tRNA pseudouridine synthase activity [GO:0106029]
368	rbfA	431866	432237	Transcript221	-	438058	1.10956	0.430536	Peak29	437830	438598	438203	769	400.623	387	820.117	609	140.237	345	1.87219	0.0305901	0	0	0	1	0	0	0	0	0	16	0	0			maturation of SSU-rRNA [GO:0030490]	cytoplasm [GO:0005737]
369	infA	432244	434934	Transcript221	-	438058	1.33438	0.00248632	Peak29	437830	438598	438203	769	400.623	387	820.117	609	140.237	345	1.87219	0.0305901	1	1	1	1	1	0	1	1	0	16	1	0				cytoplasm [GO:0005737]	GTP binding [GO:0005525]; GTPase activity [GO:0003924]; translation initiation factor activity [GO:0003743]
370	nusA	434891	436195	Transcript221	-	438058	1.396	0.00246204	Peak29	437830	438598	438203	769	400.623	387	820.117	609	140.237	345	1.87219	0.0305901	1	1	1	1	1	0	1	1	0	20	1	0			DNA-templated transcription, termination [GO:0006353]; transcription antitermination [GO:0031564]	cytoplasm [GO:0005737]	DNA-binding transcription factor activity [GO:0003700]; nucleotide binding [GO:0000166]; RNA binding [GO:0003723]
371	rpsA	436313	438022	Transcript221	-	438058	1.72663	1.44726e-05	Peak29	437830	438598	438203	769	400.623	387	820.117	609	140.237	345	1.87219	0.0305901	1	1	1	1	1	0	1	1	0	16	1	0			translation [GO:0006412]	ribosome [GO:0005840]	RNA binding [GO:0003723]; structural constituent of ribosome [GO:0003735]
372	trxB	438267	439322	Transcript222	+	438322	1.19273	0.0332955	Peak29	437830	438598	438203	769	400.623	387	820.117	609	140.237	345	1.87219	0.0305901	1	0	0	1	0	0	0	0	0	20	0	0			removal of superoxide radicals [GO:0019430]	cytoplasm [GO:0005737]	thioredoxin-disulfide reductase activity [GO:0004791]
373	acpS	439328	439687	Transcript222	+	438322	-1.06729	0.773941	Peak29	437830	438598	438203	769	400.623	387	820.117	609	140.237	345	1.87219	0.0305901	0	0	0	1	0	0	0	0	0	42	0	0			fatty acid biosynthetic process [GO:0006633]	cytoplasm [GO:0005737]	holo-[acyl-carrier-protein] synthase activity [GO:0008897]; magnesium ion binding [GO:0000287]
374	CTL0356	439688	440149	Transcript223	-		1.09972	0.393172														0	0	0	0	0	0	0	0	0	42	0	0				integral component of membrane [GO:0016021]
375	CTL0357	440285	440746	Transcript224	+	440247	1.0089	0.959679														0	0	0	0	0	0	0	0	0	24	0	0			bacterial-type flagellum organization [GO:0044781]	integral component of membrane [GO:0016021]; plasma membrane [GO:0005886]
376	CTL0358	440781	441677	Transcript224	+	440247	-1.1128	0.247982														0	0	0	0	0	0	0	0	0	42	0	0					phosphatase activity [GO:0016791]
377	fabI	441667	442563	Transcript225	-		1.20401	0.0344023	Peak30	442240	443226	442774	987	429.088	532	1986.18	1893	128.898	407	5.5041	1.85526e-08	1	0	0	1	0	0	0	0	0	16	0	0			fatty acid biosynthetic process [GO:0006633]		enoyl-[acyl-carrier-protein] reductase (NADH) activity [GO:0004318]; enoyl-[acyl-carrier-protein] reductase activity [GO:0016631]
378	CTL0360	442875	444845	Transcript226	+	442790	-1.07393	0.606012	Peak30	442240	443226	442774	987	429.088	532	1986.18	1893	128.898	407	5.5041	1.85526e-08	0	0	0	1	0	0	0	0	0	42	0	0
379	CTL0361	445045	445869	Transcript227	-		-1.05589	0.741683														0	0	0	0	0	0	0	0	0	42	0	0			enzyme-directed rRNA pseudouridine synthesis [GO:0000455]		RNA binding [GO:0003723]; rRNA pseudouridine synthase activity [GO:0120159]
380	CTL0362	445916	447022	Transcript228	+		-1.02904	0.788731														0	0	0	0	0	0	0	0	0	42	0	0			base-excision repair [GO:0006284]		4 iron, 4 sulfur cluster binding [GO:0051539]; DNA binding [GO:0003677]; metal ion binding [GO:0046872]; purine-specific mismatch base pair DNA N-glycosylase activity [GO:0000701]
381	CTL0363	447076	447831	Transcript229	+		-1.08737	0.333287														0	0	0	0	0	0	0	0	0	42	0	0
382	CTL0364	447844	448632	Transcript230	-	448735	1.07685	0.464606														0	0	0	0	0	0	0	0	0	36	0	0
383	hsp60_1	448761	450395	Transcript231	-	450837	1.79438	1.45586e-05														1	1	1	0	0	1	0	1	0	20	0	0			protein refolding [GO:0042026]	cytoplasm [GO:0005737]	ATP binding [GO:0005524]; ATP hydrolysis activity [GO:0016887]; isomerase activity [GO:0016853]; unfolded protein binding [GO:0051082]
384	groES	450434	450742	Transcript231	-	450837	2.06201	1.30693e-05														1	1	1	0	0	1	0	1	0	16	0	0			protein folding [GO:0006457]	cytoplasm [GO:0005737]	ATP binding [GO:0005524]; ATP hydrolysis activity [GO:0016887]
385	pepF	450914	452740	Transcript232	-		1.27581	0.000205454														1	0	0	0	0	0	0	0	0	16	0	0					metal ion binding [GO:0046872]; metalloendopeptidase activity [GO:0004222]
386	clpB	453042	455645	Transcript233	+	452966	1.23398	0.0395524														1	0	0	0	0	0	0	0	0	20	0	0					ATP binding [GO:0005524]; ATP hydrolysis activity [GO:0016887]; peptidase activity [GO:0008233]
387	CTL0369	455671	457131	Transcript233	+	452966	1.12768	0.0779237														0	0	0	0	0	0	0	0	0	20	0	0					protein serine/threonine kinase activity [GO:0004674]
388	incD	457317	457799	Transcript234	+		1.33271	0.0356666														1	1	1	0	0	1	0	1	0	24	0	0				extracellular region [GO:0005576]; host cell membrane [GO:0033644]; integral component of membrane [GO:0016021]; pathogen-containing vacuole membrane [GO:0140221]
389	incE	457866	458264	Transcript234	+		1.35568	0.019042														1	1	1	0	0	1	0	1	0	20	0	0				extracellular region [GO:0005576]; host cell membrane [GO:0033644]; integral component of membrane [GO:0016021]; pathogen-containing vacuole membrane [GO:0140221]
390	incF	458269	458583	Transcript234	+		1.51765	0.000139687														1	1	1	0	0	1	0	1	0	20	0	0				extracellular region [GO:0005576]; host cell membrane [GO:0033644]; integral component of membrane [GO:0016021]; pathogen-containing vacuole membrane [GO:0140221]
391	incG	458670	459173	Transcript234	+		1.48378	4.80468e-05														1	1	1	0	0	1	0	1	0	20	0	0				extracellular region [GO:0005576]; host cell membrane [GO:0033644]; integral component of membrane [GO:0016021]; pathogen-containing vacuole membrane [GO:0140221]
392	incA	459340	460080	Transcript235	-		1.00343	0.983573														0	0	0	0	0	0	0	0	0	28	0	0				extracellular region [GO:0005576]; host cell membrane [GO:0033644]; integral component of membrane [GO:0016021]; pathogen-containing vacuole membrane [GO:0140221]
393	CTL0375	460207	460482	Transcript236	-		-1.09954	0.621598														0	0	0	0	0	0	0	0	0	42	0	0
394	araD	460581	461267	Transcript237	+		1.11782	0.273641														0	0	0	0	0	0	0	0	0	20	0	0			pentose catabolic process [GO:0019323]; pentose-phosphate shunt [GO:0006098]		metal ion binding [GO:0046872]; ribulose-phosphate 3-epimerase activity [GO:0004750]
395	efp_2	461254	461811	Transcript238	+	461054	1.32321	0.0279651														1	0	0	0	0	0	0	0	0	16	0	0				cytoplasm [GO:0005737]	translation elongation factor activity [GO:0003746]
396	accB	461824	462318	Transcript238	+	461054	1.21339	0.13564														0	0	0	0	0	0	0	0	0	20	0	0			fatty acid biosynthetic process [GO:0006633]	acetyl-CoA carboxylase complex [GO:0009317]	acetyl-CoA carboxylase activity [GO:0003989]
397	accC	462322	463695	Transcript238	+	461054	1.23827	0.0191924														1	0	0	0	0	0	0	0	0	16	0	0			fatty acid biosynthetic process [GO:0006633]; malonyl-CoA biosynthetic process [GO:2001295]		acetyl-CoA carboxylase activity [GO:0003989]; ATP binding [GO:0005524]; biotin carboxylase activity [GO:0004075]; metal ion binding [GO:0046872]
398	rplM	463918	464370	Transcript239	+	463896	1.62949	0.000242001	Peak31	463367	464296	463820	930	344.108	402	1046.72	940	109.573	326	3.66137	0.000125435	1	1	1	1	1	0	1	1	0	16	1	0			translation [GO:0006412]	ribosome [GO:0005840]	structural constituent of ribosome [GO:0003735]
399	rpsI	464396	464785	Transcript239	+	463896	1.26272	0.0392453	Peak31	463367	464296	463820	930	344.108	402	1046.72	940	109.573	326	3.66137	0.000125435	1	0	0	1	0	0	0	0	0	16	0	0			translation [GO:0006412]	ribosome [GO:0005840]	structural constituent of ribosome [GO:0003735]
400	CTL0382	464833	465684	Transcript240	-	466564	1.08049	0.550046	Peak32	466280	467241	466733	962	388.105	469	1155.07	1073	116.651	359	4.23211	1.15757e-05	0	0	0	1	0	0	0	0	0	28	0	0
401	adk	465780	466517	Transcript240	-	466564	1.02422	0.835909	Peak32	466280	467241	466733	962	388.105	469	1155.07	1073	116.651	359	4.23211	1.15757e-05	0	0	0	1	0	0	0	0	0	16	0	0			AMP salvage [GO:0044209]	cytoplasm [GO:0005737]	adenylate kinase activity [GO:0004017]; ATP binding [GO:0005524]; metal ion binding [GO:0046872]
402	CTL0384	466724	467368	Transcript241	+	466686	1.19231	0.17776	Peak32	466280	467241	466733	962	388.105	469	1155.07	1073	116.651	359	4.23211	1.15757e-05	0	0	0	1	0	0	0	0	0	42	0	0			amino acid transport [GO:0006865]	ATP-binding cassette (ABC) transporter complex [GO:0043190]	transmembrane transporter activity [GO:0022857]
403	CTL0385	467365	468066	Transcript241	+	466686	1.16914	0.0917927	Peak32	466280	467241	466733	962	388.105	469	1155.07	1073	116.651	359	4.23211	1.15757e-05	0	0	0	1	0	0	0	0	0	16	0	0					ATP binding [GO:0005524]
404	CTL0386	468069	471485	Transcript242	-		-1.09975	0.213889														0	0	0	0	0	0	0	0	0	42	0	0
405	CTL0387	471482	472759	Transcript243	-		-1.15753	0.105828	Peak33	472322	473278	472826	957	400.947	482	1403.5	1297	126.407	387	4.65863	1.59162e-06	0	0	0	1	0	0	0	0	0	42	0	0				integral component of membrane [GO:0016021]
406	CTL0388	472838	473641	Transcript244	-		-1.02186	0.873877														0	0	0	0	0	0	0	0	0	42	0	0			methylation [GO:0032259]		methyltransferase activity [GO:0008168]
407	CTL0389	474097	474510	Transcript245	+	473849	-1.14639	0.24378														0	0	0	0	0	0	0	0	0	42	0	0				integral component of membrane [GO:0016021]
408	CTL0390	474568	475650	Transcript245	+	473849	-1.00823	0.96589														0	0	0	0	0	0	0	0	0	16	0	0				integral component of membrane [GO:0016021]
409	CTL0391	475740	476459	Transcript245	+	473849	-1.03117	0.855782														0	0	0	0	0	0	0	0	0	16	0	0					hydrolase activity [GO:0016787]
410	CTL0392	476478	477323	Transcript245	+	473849	-1.06287	0.758546														0	0	0	0	0	0	0	0	0	36	0	0					double-stranded RNA binding [GO:0003725]
411	CTL0393	477301	478248	Transcript245	+	473849	1.01912	0.870967														0	0	0	0	0	0	0	0	0	42	0	0					metallodipeptidase activity [GO:0070573]
412	oppA	478245	479525	Transcript246	-	479610	-1.07473	0.491137	Peak34	479290	479873	479577	584	509.812	374	916.774	517	103.839	194	1.34504	0.0893065	0	0	0	1	0	0	0	0	0	42	0	0			transmembrane transport [GO:0055085]	ATP-binding cassette (ABC) transporter complex [GO:0043190]; periplasmic space [GO:0042597]
413	CTL0395	479701	480387	Transcript247	+	479606	1.01612	0.92594	Peak34	479290	479873	479577	584	509.812	374	916.774	517	103.839	194	1.34504	0.0893065	0	0	0	1	0	0	0	0	0	42	0	0			queuosine salvage [GO:1990397]	integral component of membrane [GO:0016021]
414	CTL0396	480571	481017	Transcript248	+	480549	-1.04771	0.779569														0	0	0	0	0	0	0	0	0	16	0	0
417	CTL0397	481417	482274	Transcript249	+		-1.37689	0.139511														0	1	0	0	0	0	0	0	0	32	0	0
418	CTL0398	482276	483118	Transcript250	+	484106	-1.33778	0.21044														0	1	0	0	0	0	0	0	0	32	0	0
419	CTL0399	483118	483984	Transcript250	+	484106	-1.50936	0.0115469														1	1	1	0	0	1	0	0	1	32	0	0				integral component of membrane [GO:0016021]
420	pkn1	484170	486014	Transcript250	+	484106	1.07634	0.47355														0	0	0	0	0	0	0	0	0	20	0	0					ATP binding [GO:0005524]; protein serine kinase activity [GO:0106310]; protein serine/threonine kinase activity [GO:0004674]; protein serine/threonine/tyrosine kinase activity [GO:0004712]
421	dnlJ	486025	488016	Transcript250	+	484106	1.07822	0.36068														0	0	0	0	0	0	0	0	0	20	0	0			DNA repair [GO:0006281]; DNA replication [GO:0006260]		DNA binding [GO:0003677]; DNA ligase (NAD+) activity [GO:0003911]; metal ion binding [GO:0046872]
422	CTL0402	488114	492463	Transcript251	+	488089	1.0143	0.870096														0	0	0	0	0	0	0	0	0	42	0	0				integral component of membrane [GO:0016021]
423	mhpA	492526	494049	Transcript252	-	494134	-1.06485	0.583907														0	0	0	0	0	0	0	0	0	42	0	0					FAD binding [GO:0071949]; monooxygenase activity [GO:0004497]
424	CTL0404	494249	495196	Transcript253	-	495277	-1.09142	0.572733	Peak35	494991	495873	495427	883	499.46	554	1014.47	865	110.804	313	3.14547	0.000829091	0	0	0	1	0	0	0	0	0	42	0	0
425	rpmG	495595	495753	Transcript254	+	495562	1.78157	0.00435537	Peak35	494991	495873	495427	883	499.46	554	1014.47	865	110.804	313	3.14547	0.000829091	1	1	1	1	1	0	1	1	0	42	1	0			translation [GO:0006412]	ribosome [GO:0005840]	structural constituent of ribosome [GO:0003735]
426	CTL0406	495789	497300	Transcript254	+	495562	-1.10391	0.242403	Peak35	494991	495873	495427	883	499.46	554	1014.47	865	110.804	313	3.14547	0.000829091	0	0	0	1	0	0	0	0	0	16	0	0				integral component of membrane [GO:0016021]; plasma membrane [GO:0005886]
427	CTL0407	497305	497982	Transcript254	+	495562	1.00633	0.973057	Peak35	494991	495873	495427	883	499.46	554	1014.47	865	110.804	313	3.14547	0.000829091	0	0	0	1	0	0	0	0	0	42	0	0			lipoprotein transport [GO:0042953]	membrane [GO:0016020]	ATP binding [GO:0005524]
428	CTL0408	498133	500565	Transcript255	-	500596	1.05521	0.417061														0	0	0	0	0	0	0	0	0	16	0	0
429	CTL0409	500754	502209	Transcript256	-	503708	-1.17479	0.0883959	Peak36	503319	504243	503791	925	415.678	483	2716.03	2426	101.042	299	6.90139	2.57481e-12	0	0	0	1	0	0	0	0	0	42	0	0
430	CTL0411	502302	503240	Transcript256	-	503708	-1.25056	0.00632603	Peak36	503319	504243	503791	925	415.678	483	2716.03	2426	101.042	299	6.90139	2.57481e-12	1	0	0	1	0	0	0	0	0	42	0	0					catalytic activity [GO:0003824]
431	CTL0413	503754	504959	Transcript257	-		-1.22096	0.0297227	Peak36	503319	504243	503791	925	415.678	483	2716.03	2426	101.042	299	6.90139	2.57481e-12	1	0	0	1	0	0	0	0	0	42	0	0					catalytic activity [GO:0003824]
432	CTL0414	505085	506203	Transcript258	-		-1.09262	0.336199														0	0	0	0	0	0	0	0	0	42	0	0
433	CTL0415	506811	507313	Transcript259	-		-1.17425	0.188552														0	0	0	0	0	0	0	0	0	42	0	0
434	CTL0417	507306	508052	Transcript260	-		-1.12826	0.428302														0	0	0	0	0	0	0	0	0	16	0	0
435	CTL0418	508192	508433	Transcript261	-		-1.29015	0.125986	Peak37	508201	509027	508594	827	433.17	450	856.516	684	122.464	324	2.27257	0.011526	0	0	0	1	0	0	0	0	0	16	0	0
436	CTL0419	508663	510192	Transcript262	+		-1.076	0.45592	Peak37	508201	509027	508594	827	433.17	450	856.516	684	122.464	324	2.27257	0.011526	0	0	0	1	0	0	0	0	0	42	0	0				integral component of membrane [GO:0016021]
437	CTL0419A	510245	510505	Transcript263	+		-1.14795	0.325006														0	0	0	0	0	0	0	0	0	42	0	0				integral component of membrane [GO:0016021]
438	CTL0420	510787	510981	Transcript264	+		-1.02944	0.90073														0	0	0	0	0	0	0	0	0	36	0	0
439	CTL0421	511050	511351	Transcript265	+		1.05335	0.743296														0	0	0	0	0	0	0	0	0	42	0	0
440	trpR	511407	511691	Transcript266	+	511389	-1.03753	0.843344														0	0	0	0	0	0	0	0	0	42	0	0			negative regulation of transcription, DNA-templated [GO:0045892]	cytoplasm [GO:0005737]	DNA-binding transcription factor activity [GO:0003700]; sequence-specific DNA binding [GO:0043565]
441	trpB	512040	513218	Transcript266	+	511389	-1.02312	0.870314														0	0	0	0	0	0	0	0	0	42	0	0					tryptophan synthase activity [GO:0004834]
442	trpA	513211	513972	Transcript266	+	511389	1.02606	0.868783														0	0	0	0	0	0	0	0	0	16	0	0					tryptophan synthase activity [GO:0004834]
443	CTL0425	514163	514684	Transcript267	-		-1.09593	0.695609														0	0	0	0	0	0	0	0	0	42	0	0
444	CTL0426	514761	514916	Transcript268	-		1.15927	0.758546														0	0	0	0	0	0	0	0	0	42	0	0
445	CTL0426A	514962	515098	Transcript269	-		-1.17581	0.656764														0	0	0	0	0	0	0	0	0	42	0	0
446	oppA2	515293	516882	Transcript270	+		-1.04192	0.801422														0	0	0	0	0	0	0	0	0	42	0	0			transmembrane transport [GO:0055085]	ATP-binding cassette (ABC) transporter complex [GO:0043190]; periplasmic space [GO:0042597]
447	dsbB	516909	517316	Transcript271	-	518038	-1.26515	0.0414961														1	0	0	0	0	0	0	0	0	28	0	0			protein folding [GO:0006457]	integral component of membrane [GO:0016021]; plasma membrane [GO:0005886]	protein-disulfide reductase activity [GO:0015035]
448	dsbG	517313	518029	Transcript271	-	518038	-1.17146	0.200495														0	0	0	0	0	0	0	0	0	28	0	0				integral component of membrane [GO:0016021]
449	CTL0430	518175	519389	Transcript272	+	518154	1.02657	0.859902														0	0	0	0	0	0	0	0	0	42	0	0				integral component of membrane [GO:0016021]
450	CTL0431	519391	519903	Transcript273	-	521787	1.03044	0.854809														0	0	0	0	0	0	0	0	0	42	0	0				integral component of membrane [GO:0016021]
451	CTL0432	520047	520739	Transcript273	-	521787	1.16511	0.0334632														1	0	0	0	0	0	0	0	0	20	0	0					ATP binding [GO:0005524]
454	CTL0433	521047	521757	Transcript273	-	521787	-1.7519	5.40712e-09														1	1	1	0	0	1	0	0	1	32	0	0
455	kdsB	522125	522889	Transcript274	+		1.07481	0.376095														0	0	0	0	0	0	0	0	0	16	0	0			CMP-keto-3-deoxy-D-manno-octulosonic acid biosynthetic process [GO:0033468]; lipopolysaccharide biosynthetic process [GO:0009103]	cytoplasm [GO:0005737]	3-deoxy-manno-octulosonate cytidylyltransferase activity [GO:0008690]
456	pyrG	522865	524484	Transcript275	+		1.03708	0.69243														0	0	0	0	0	0	0	0	0	42	0	0			'de novo' CTP biosynthetic process [GO:0044210]; glutamine metabolic process [GO:0006541]		ATP binding [GO:0005524]; CTP synthase activity [GO:0003883]; metal ion binding [GO:0046872]
457	CTL0436	524471	524917	Transcript276	+		1.0187	0.891358														0	0	0	0	0	0	0	0	0	42	0	0			rRNA 5'-end processing [GO:0000967]	cytoplasm [GO:0005737]	nuclease activity [GO:0004518]
458	zwf	525034	526557	Transcript277	+	525029	1.21904	0.057284														0	0	0	0	0	0	0	0	0	16	0	0			glucose metabolic process [GO:0006006]; pentose-phosphate shunt [GO:0006098]		glucose-6-phosphate dehydrogenase activity [GO:0004345]; NADP binding [GO:0050661]
459	devB	526582	527352	Transcript277	+	525029	1.10362	0.23273														0	0	0	0	0	0	0	0	0	20	0	0			carbohydrate metabolic process [GO:0005975]; pentose-phosphate shunt [GO:0006098]		6-phosphogluconolactonase activity [GO:0017057]
460	dnaX_1	527349	528221	Transcript278	-		1.00699	0.96589														0	0	0	0	0	0	0	0	0	20	0	0
461	tdk	528235	528846	Transcript279	-		1.24683	0.00183855														1	0	0	0	0	0	0	0	0	16	0	0			dTDP biosynthetic process [GO:0006233]; dTTP biosynthetic process [GO:0006235]		ATP binding [GO:0005524]; thymidylate kinase activity [GO:0004798]
462	gyrA	528848	531358	Transcript280	-		1.24768	0.000762272														1	0	0	0	0	0	0	0	0	20	0	0			DNA topological change [GO:0006265]; DNA-dependent DNA replication [GO:0006261]	chromosome [GO:0005694]; cytoplasm [GO:0005737]	ATP binding [GO:0005524]; DNA binding [GO:0003677]; DNA negative supercoiling activity [GO:0034335]
463	gyrB2	531373	533787	Transcript281	-		1.22452	0.0243191														1	0	0	0	0	0	0	0	0	20	0	0			DNA topological change [GO:0006265]; DNA-dependent DNA replication [GO:0006261]	chromosome [GO:0005694]; cytoplasm [GO:0005737]	ATP binding [GO:0005524]; DNA binding [GO:0003677]; DNA topoisomerase type II (double strand cut, ATP-hydrolyzing) activity [GO:0003918]; metal ion binding [GO:0046872]
464	CTL0443	533790	534140	Transcript282	-		1.12328	0.28657														0	0	0	0	0	0	0	0	0	16	0	0
465	CTL0444	534287	534982	Transcript283	-		1.01506	0.910943														0	0	0	0	0	0	0	0	0	42	0	0				integral component of membrane [GO:0016021]
466	tgt	535086	536204	Transcript284	-		1.12244	0.187943														0	0	0	0	0	0	0	0	0	42	0	0			queuosine biosynthetic process [GO:0008616]; tRNA-guanine transglycosylation [GO:0101030]		metal ion binding [GO:0046872]; queuine tRNA-ribosyltransferase activity [GO:0008479]
467	mgtE	536331	537743	Transcript285	-		-1.00669	0.960041														0	0	0	0	0	0	0	0	0	42	0	0				integral component of membrane [GO:0016021]; plasma membrane [GO:0005886]	magnesium ion transmembrane transporter activity [GO:0015095]; metal ion binding [GO:0046872]
468	CTL0447	538183	539274	Transcript286	-		1.08246	0.390382	Peak38	538828	539773	539321	946	410.658	488	927.208	847	123.25	373	3.41663	0.000317002	0	0	0	1	0	0	0	0	0	42	0	0				integral component of membrane [GO:0016021]
469	CTL0448	539500	539820	Transcript287	+		1.02515	0.930014	Peak38	538828	539773	539321	946	410.658	488	927.208	847	123.25	373	3.41663	0.000317002	0	0	0	1	0	0	0	0	0	42	0	0				integral component of membrane [GO:0016021]
470	gcp	539896	540912	Transcript288	+		-1.01041	0.934345														0	0	0	0	0	0	0	0	0	24	0	0			tRNA threonylcarbamoyladenosine modification [GO:0002949]	cytoplasm [GO:0005737]	iron ion binding [GO:0005506]; N(6)-L-threonylcarbamoyladenine synthase activity [GO:0061711]
471	oppA3	540876	542432	Transcript289	+		-1.01703	0.858092														0	0	0	0	0	0	0	0	0	16	0	0			transmembrane transport [GO:0055085]	ATP-binding cassette (ABC) transporter complex [GO:0043190]; periplasmic space [GO:0042597]
472	oppB	542591	543532	Transcript290	+		-1.00194	0.986851														0	0	0	0	0	0	0	0	0	42	0	0			transmembrane transport [GO:0055085]	integral component of membrane [GO:0016021]; plasma membrane [GO:0005886]
473	oppC	543564	544409	Transcript291	+		1.04427	0.773941														0	0	0	0	0	0	0	0	0	42	0	0			transmembrane transport [GO:0055085]	integral component of membrane [GO:0016021]; plasma membrane [GO:0005886]
474	oppD	544402	545235	Transcript292	+		-1.05402	0.659052														0	0	0	0	0	0	0	0	0	16	0	0			peptide transport [GO:0015833]		ATP binding [GO:0005524]
475	oppF	545250	545993	Transcript293	+		1.05076	0.659052														0	0	0	0	0	0	0	0	0	42	0	0					ATP binding [GO:0005524]
476	CTL0455	546305	547054	Transcript294	+	546254	-1.05519	0.680679														0	0	0	0	0	0	0	0	0	36	0	0
477	CTL0456	547084	548499	Transcript294	+	546254	-1.06944	0.533086														0	0	0	0	0	0	0	0	0	36	0	0				integral component of membrane [GO:0016021]	transmembrane transporter activity [GO:0022857]
478	pfkA	548519	550180	Transcript294	+	546254	-1.07309	0.283555														0	0	0	0	0	0	0	0	0	28	0	0			fructose 6-phosphate metabolic process [GO:0006002]	cytoplasm [GO:0005737]	6-phosphofructokinase activity [GO:0003872]; ATP binding [GO:0005524]; diphosphate-fructose-6-phosphate 1-phosphotransferase activity [GO:0047334]; metal ion binding [GO:0046872]
479	CTL0458	550189	551037	Transcript294	+	546254	-1.11928	0.279264														0	0	0	0	0	0	0	0	0	42	0	0
480	pfkA_2	551019	552665	Transcript294	+	546254	-1.04727	0.65938														0	0	0	0	0	0	0	0	0	42	0	0			fructose 6-phosphate metabolic process [GO:0006002]	cytoplasm [GO:0005737]	6-phosphofructokinase activity [GO:0003872]; ATP binding [GO:0005524]; diphosphate-fructose-6-phosphate 1-phosphotransferase activity [GO:0047334]; metal ion binding [GO:0046872]
483	gseA	552911	554206	Transcript295	-		-1.12005	0.157481														0	0	0	0	0	0	0	0	0	42	0	0			lipopolysaccharide core region biosynthetic process [GO:0009244]	integral component of membrane [GO:0016021]; plasma membrane [GO:0005886]	Kdo transferase activity [GO:0043842]
484	leuS	554203	556662	Transcript296	-		1.07956	0.213889														0	0	0	0	0	0	0	0	0	16	0	0			leucyl-tRNA aminoacylation [GO:0006429]	cytoplasm [GO:0005737]	aminoacyl-tRNA editing activity [GO:0002161]; ATP binding [GO:0005524]; leucine-tRNA ligase activity [GO:0004823]
485	hemL	556859	558127	Transcript297	+	556830	-1.00715	0.956729														0	0	0	0	0	0	0	0	0	16	0	0			protoporphyrinogen IX biosynthetic process [GO:0006782]	cytoplasm [GO:0005737]	glutamate-1-semialdehyde 2,1-aminomutase activity [GO:0042286]; pyridoxal phosphate binding [GO:0030170]; transaminase activity [GO:0008483]
486	CTL0463	558119	558688	Transcript298	-	561658	-1.23195	0.0714371														0	0	0	0	0	0	0	0	0	32	0	0
487	CTL0464	558708	559154	Transcript298	-	561658	-1.2373	0.0855922														0	0	0	0	0	0	0	0	0	16	0	0					nuclease activity [GO:0004518]
488	rpiA	559144	559872	Transcript298	-	561658	-1.24972	0.0471156														1	0	0	0	0	0	0	0	0	32	0	0			pentose-phosphate shunt, non-oxidative branch [GO:0009052]		ribose-5-phosphate isomerase activity [GO:0004751]
489	CTL0466	559967	561610	Transcript298	-	561658	-1.49971	5.40712e-09														1	1	1	0	0	1	0	0	1	32	0	0				integral component of membrane [GO:0016021]
490	dhnA	561914	562960	Transcript299	+	561823	1.10391	0.263624														0	0	0	0	0	0	0	0	0	24	0	0					fructose-bisphosphate aldolase activity [GO:0004332]
491	xasA	562974	564374	Transcript299	+	561823	1.09065	0.34749														0	0	0	0	0	0	0	0	0	20	0	0				integral component of membrane [GO:0016021]	transmembrane transporter activity [GO:0022857]
492	CTL0469	564468	565232	Transcript300	+	564468	1.12661	0.14311														0	0	0	0	0	0	0	0	0	20	0	0			tRNA modification [GO:0006400]		transferase activity [GO:0016740]
493	surE	565363	566214	Transcript301	+	565311	-1.05132	0.691556	Peak39	564875	565567	565283	693	452.6	394	869.71	582	149.302	331	1.42766	0.0766942	0	0	0	1	0	0	0	0	0	32	0	0				cytoplasm [GO:0005737]	5'-nucleotidase activity [GO:0008253]; metal ion binding [GO:0046872]; nucleotide binding [GO:0000166]
494	ubiA	566326	567234	Transcript301	+	565311	-1.01443	0.930014	Peak39	564875	565567	565283	693	452.6	394	869.71	582	149.302	331	1.42766	0.0766942	0	0	0	1	0	0	0	0	0	42	0	0				integral component of membrane [GO:0016021]	transferase activity, transferring alkyl or aryl (other than methyl) groups [GO:0016765]
495	CTL0472	567231	567809	Transcript301	+	565311	1.08027	0.460363	Peak39	564875	565567	565283	693	452.6	394	869.71	582	149.302	331	1.42766	0.0766942	0	0	0	1	0	0	0	0	0	42	0	0					flavin prenyltransferase activity [GO:0106141]
496	CTL0473	567806	568702	Transcript302	-		1.35926	0.00553922														1	1	1	0	0	1	0	1	0	20	0	0				integral component of membrane [GO:0016021]; plasma membrane [GO:0005886]
499	CTL0474	568992	569132	Transcript303	-	572969	-1.11079	0.758546	Peak40	570293	570869	570571	577	429.078	311	936.87	522	128.393	237	1.31094	0.0949386	0	0	0	1	0	0	0	0	0	16	0	0
500	CTL0475	569159	569545	Transcript303	-	572969	-1.13182	0.311277	Peak40	570293	570869	570571	577	429.078	311	936.87	522	128.393	237	1.31094	0.0949386	0	0	0	1	0	0	0	0	0	16	0	0				integral component of membrane [GO:0016021]
501	CTL0476	569687	570493	Transcript303	-	572969	1.15727	0.426049	Peak40	570293	570869	570571	577	429.078	311	936.87	522	128.393	237	1.31094	0.0949386	0	0	0	1	0	0	0	0	0	16	0	0				integral component of membrane [GO:0016021]
502	CTL0477	570885	571328	Transcript303	-	572969	-1.12625	0.336199	Peak41	572044	572932	572509	889	513.103	573	1110.14	953	148.03	421	3.38655	0.000353888	0	0	0	1	0	0	0	0	0	16	0	0				integral component of membrane [GO:0016021]
503	CTL0477A	571436	571804	Transcript303	-	572969	-1.07295	0.659052	Peak41	572044	572932	572509	889	513.103	573	1110.14	953	148.03	421	3.38655	0.000353888	0	0	0	1	0	0	0	0	0	16	0	0				integral component of membrane [GO:0016021]
504	CTL0478	571903	572418	Transcript303	-	572969	-1.07055	0.66214	Peak41	572044	572932	572509	889	513.103	573	1110.14	953	148.03	421	3.38655	0.000353888	0	0	0	1	0	0	0	0	0	42	0	0				integral component of membrane [GO:0016021]
505	CTL0479	572547	572948	Transcript303	-	572969	-1.05686	0.720882														0	0	0	0	0	0	0	0	0	42	0	0				integral component of membrane [GO:0016021]
506	CTL0480	573229	573819	Transcript304	-	574653	1.0356	0.773941														0	0	0	0	0	0	0	0	0	42	0	0				integral component of membrane [GO:0016021]
507	CTL0481	573969	574616	Transcript304	-	574653	1.03058	0.801422														0	0	0	0	0	0	0	0	0	42	0	0				integral component of membrane [GO:0016021]
508	CTL0482	574842	576089	Transcript305	+	574817	-1.08263	0.426049														0	0	0	0	0	0	0	0	0	42	0	0				integral component of membrane [GO:0016021]	symporter activity [GO:0015293]
509	CTL0483	576273	577745	Transcript305	+	574817	1.00138	0.987309														0	0	0	0	0	0	0	0	0	42	0	0				integral component of membrane [GO:0016021]	symporter activity [GO:0015293]
510	incB	577850	578197	Transcript306	+	577796	1.30341	0.0237473	Peak42	577166	578091	577639	926	506.356	589	1047.88	937	160.344	475	3.48875	0.000242641	1	0	0	1	0	0	0	0	0	20	0	0				integral component of membrane [GO:0016021]
511	incC	578274	578810	Transcript306	+	577796	1.05592	0.650531	Peak42	577166	578091	577639	926	506.356	589	1047.88	937	160.344	475	3.48875	0.000242641	0	0	0	1	0	0	0	0	0	42	0	0				integral component of membrane [GO:0016021]
512	CTL0486	578868	581654	Transcript306	+	577796	1.09306	0.21887	Peak43	578410	579282	578837	873	470.53	516	778.17	656	148.595	415	2.39411	0.00833035	0	0	0	1	0	0	0	0	0	42	0	0				integral component of membrane [GO:0016021]
513	CTL0487	581683	582096	Transcript307	+	581632	1.05459	0.758546														0	0	0	0	0	0	0	0	0	36	0	0
514	acpP	582157	582390	Transcript308	-	585482	1.06076	0.788731														0	0	0	0	0	0	0	0	0	24	0	0				cytoplasm [GO:0005737]	acyl carrier activity [GO:0000036]
515	fabG	582759	583505	Transcript308	-	585482	1.25799	0.0667399														0	0	0	0	0	0	0	0	0	20	0	0			fatty acid biosynthetic process [GO:0006633]		3-oxoacyl-[acyl-carrier-protein] reductase (NADPH) activity [GO:0004316]; NAD binding [GO:0051287]
516	fabD	583502	584428	Transcript308	-	585482	1.15221	0.213889														0	0	0	0	0	0	0	0	0	20	0	0					[acyl-carrier-protein] S-malonyltransferase activity [GO:0004314]
517	fabH	584445	585428	Transcript308	-	585482	1.17306	0.119941														0	0	0	0	0	0	0	0	0	20	0	0			fatty acid biosynthetic process [GO:0006633]	cytoplasm [GO:0005737]	3-oxoacyl-[acyl-carrier-protein] synthase activity [GO:0004315]; beta-ketoacyl-acyl-carrier-protein synthase III activity [GO:0033818]
518	recR	585566	586168	Transcript309	+		-1.19456	0.138676														0	0	0	0	0	0	0	0	0	16	0	0			DNA recombination [GO:0006310]; DNA repair [GO:0006281]		DNA binding [GO:0003677]; metal ion binding [GO:0046872]
519	CTL0493	586542	588920	Transcript310	+	586399	1.16736	0.0119434														1	0	0	0	0	0	0	0	0	16	0	0			membrane assembly [GO:0071709]	cell outer membrane [GO:0009279]; integral component of membrane [GO:0016021]
520	ompH	588987	589508	Transcript310	+	586399	1.24267	0.158866														0	0	0	0	0	0	0	0	0	20	0	0					unfolded protein binding [GO:0051082]
521	lpxD	589536	590600	Transcript311	+	589518	-1.02825	0.863341														0	0	0	0	0	0	0	0	0	20	0	0			lipid A biosynthetic process [GO:0009245]		N-acyltransferase activity [GO:0016410]
522	CTL0496	590597	591793	Transcript312	-		-1.02068	0.89475	Peak44	591201	592145	591693	945	440.577	523	846	772	118.419	358	2.68916	0.00358163	0	0	0	1	0	0	0	0	0	42	0	0
523	pdhA	592015	593037	Transcript313	+		1.02068	0.843344	Peak44	591201	592145	591693	945	440.577	523	846	772	118.419	358	2.68916	0.00358163	0	0	0	1	0	0	0	0	0	20	0	0			acetyl-CoA biosynthetic process from pyruvate [GO:0006086]	cytoplasm [GO:0005737]; intracellular membrane-bounded organelle [GO:0043231]	pyruvate dehydrogenase (acetyl-transferring) activity [GO:0004739]
524	pdhB	593030	594016	Transcript314	+		1.06042	0.547205														0	0	0	0	0	0	0	0	0	20	0	0			acetyl-CoA biosynthetic process from pyruvate [GO:0006086]		pyruvate dehydrogenase (acetyl-transferring) activity [GO:0004739]
525	pdhC	594021	595310	Transcript315	+		1.03946	0.659052														0	0	0	0	0	0	0	0	0	42	0	0			pyruvate metabolic process [GO:0006090]	intracellular membrane-bounded organelle [GO:0043231]; pyruvate dehydrogenase complex [GO:0045254]	dihydrolipoyllysine-residue acetyltransferase activity [GO:0004742]
526	glgP	595337	597781	Transcript316	-	597866	-1.01181	0.961963														0	0	0	0	0	0	0	0	0	28	0	0			carbohydrate metabolic process [GO:0005975]		glycogen phosphorylase activity [GO:0008184]; linear malto-oligosaccharide phosphorylase activity [GO:0102250]; pyridoxal phosphate binding [GO:0030170]; SHG alpha-glucan phosphorylase activity [GO:0102499]
527	CTL0500A	597937	598287	Transcript317	+	597915	1.06395	0.665895														0	0	0	0	0	0	0	0	0	42	0	0				integral component of membrane [GO:0016021]
528	dnaA	598341	599711	Transcript318	-	602329	1.05034	0.659986														0	0	0	0	0	0	0	0	0	42	0	0			DNA replication initiation [GO:0006270]; regulation of DNA replication [GO:0006275]	cytoplasm [GO:0005737]	ATP binding [GO:0005524]; DNA replication origin binding [GO:0003688]
529	oxaA	599788	602151	Transcript318	-	602329	-1.01794	0.863341														0	0	0	0	0	0	0	0	0	20	0	0			protein transport [GO:0015031]	integral component of membrane [GO:0016021]; plasma membrane [GO:0005886]	membrane insertase activity [GO:0032977]
530	lgt	602461	603279	Transcript319	-	603308	1.02505	0.829646														0	0	0	0	0	0	0	0	0	42	0	0			lipoprotein biosynthetic process [GO:0042158]	integral component of plasma membrane [GO:0005887]	phosphatidylglycerol-prolipoprotein diacylglyceryl transferase activity [GO:0008961]
531	CTL0505	603530	604177	Transcript320	+	603438	1.00303	0.983573														0	0	0	0	0	0	0	0	0	24	0	0
532	CTL0506	604181	604951	Transcript3211	+	604014	1.00326	0.983573														0	0	0	0	0	0	0	0	0	36	0	0			CAAX-box protein processing [GO:0071586]	integral component of membrane [GO:0016021]	metalloendopeptidase activity [GO:0004222]
533	CTL0507	605159	605542	Transcript322	-		1.10828	0.460194														0	0	0	0	0	0	0	0	0	28	0	0
534	CTL0508	605731	606975	Transcript323	+	605708	1.02379	0.843344														0	0	0	0	0	0	0	0	0	16	0	0				integral component of membrane [GO:0016021]	flavin adenine dinucleotide binding [GO:0050660]
535	CTL0509	606965	608179	Transcript323	+	605708	1.00749	0.961963														0	0	0	0	0	0	0	0	0	42	0	0				integral component of membrane [GO:0016021]	flavin adenine dinucleotide binding [GO:0050660]
536	CTL0510	608183	609307	Transcript324	-	610117	1.00362	0.982074	Peak45	609818	610571	610204	754	557.461	528	817.204	595	111.52	269	1.88668	0.0296016	0	0	0	1	0	0	0	0	0	36	0	0					catalytic activity [GO:0003824]
537	CTL0511	609313	610059	Transcript324	-	610117	-1.05271	0.843344	Peak45	609818	610571	610204	754	557.461	528	817.204	595	111.52	269	1.88668	0.0296016	0	0	0	1	0	0	0	0	0	24	0	0					protein serine/threonine phosphatase activity [GO:0004722]
538	CTL0512	610378	610869	Transcript325	+		1.12749	0.21044	Peak45	609818	610571	610204	754	557.461	528	817.204	595	111.52	269	1.88668	0.0296016	0	0	0	1	0	0	0	0	0	16	0	0
539	dnaQ	610878	611576	Transcript326	+		1.03455	0.832963														0	0	0	0	0	0	0	0	0	20	0	0					3'-5' exonuclease activity [GO:0008408]; nucleic acid binding [GO:0003676]
540	CTL0514	611573	612343	Transcript327	+		-1.03821	0.778376														0	0	0	0	0	0	0	0	0	42	0	0			menaquinone biosynthetic process [GO:0009234]		carbon-carbon lyase activity [GO:0016830]
541	CTL0515	612336	612926	Transcript328	+		-1.03756	0.778376														0	0	0	0	0	0	0	0	0	42	0	0			nucleoside metabolic process [GO:0009116]		catalytic activity [GO:0003824]
542	CTL0516	612947	614887	Transcript329	-	615854	1.0868	0.257314	Peak46	615472	616380	615925	909	454.522	519	2180.53	1914	119.67	348	7.04104	9.54035e-13	0	0	0	1	0	0	0	0	0	16	0	0				integral component of membrane [GO:0016021]	ABC-type transporter activity [GO:0140359]; ATP binding [GO:0005524]
543	accA	614853	615827	Transcript329	-	615854	1.12111	0.118006	Peak46	615472	616380	615925	909	454.522	519	2180.53	1914	119.67	348	7.04104	9.54035e-13	0	0	0	1	0	0	0	0	0	16	0	0			fatty acid biosynthetic process [GO:0006633]; malonyl-CoA biosynthetic process [GO:2001295]	acetyl-CoA carboxylase complex [GO:0009317]	acetyl-CoA carboxylase activity [GO:0003989]; ATP binding [GO:0005524]; carboxyl- or carbamoyltransferase activity [GO:0016743]
544	CTL0518	615960	617141	Transcript330	-	617620	1.09525	0.494053														0	0	0	0	0	0	0	0	0	24	0	0
545	ihfA	617259	617561	Transcript330	-	617620	-1.1073	0.500819														0	0	0	0	0	0	0	0	0	24	0	0					DNA binding [GO:0003677]
546	amiA	617781	618560	Transcript331	-	619968	1.48179	8.85987e-05														1	1	1	0	0	1	0	1	0	20	0	0			peptidoglycan catabolic process [GO:0009253]		N-acetylmuramoyl-L-alanine amidase activity [GO:0008745]
547	murE	618475	619926	Transcript331	-	619968	1.30839	0.00478241														1	0	0	0	0	0	0	0	0	20	0	0			cell cycle [GO:0007049]; cell division [GO:0051301]; cell wall organization [GO:0071555]; peptidoglycan biosynthetic process [GO:0009252]; regulation of cell shape [GO:0008360]	cytoplasm [GO:0005737]	ATP binding [GO:0005524]; magnesium ion binding [GO:0000287]; UDP-N-acetylmuramoylalanyl-D-glutamate-2,6-diaminopimelate ligase activity [GO:0008765]
548	pbp	620249	622192	Transcript332	-		1.00918	0.948568														0	0	0	0	0	0	0	0	0	42	0	0				integral component of membrane [GO:0016021]	penicillin binding [GO:0008658]
549	CTL0523	622179	622466	Transcript333	-		-1.01338	0.964734														0	0	0	0	0	0	0	0	0	24	0	0
550	mraW	622466	623368	Transcript334	-		1.04673	0.703475														0	0	0	0	0	0	0	0	0	42	0	0			rRNA base methylation [GO:0070475]	cytoplasm [GO:0005737]	rRNA (cytosine-N4-)-methyltransferase activity [GO:0071424]
551	CTL0525	623646	624212	Transcript335	+	623624	-1.11656	0.332531														0	0	0	0	0	0	0	0	0	32	0	0
552	CTL0526	624219	624638	Transcript336	+		-1.1958	0.110083														0	0	0	0	0	0	0	0	0	36	0	0					protein serine/threonine kinase activity [GO:0004674]
553	dnaA2	624880	626247	Transcript337	+	624818	1.07831	0.307502														0	0	0	0	0	0	0	0	0	20	0	0			DNA replication initiation [GO:0006270]; regulation of DNA replication [GO:0006275]	cytoplasm [GO:0005737]	ATP binding [GO:0005524]; DNA replication origin binding [GO:0003688]
554	CTL0528	626299	626883	Transcript338	+		1.1193	0.374385														0	0	0	0	0	0	0	0	0	16	0	0
555	CTL0529	626855	627514	Transcript339	-		-1.04077	0.83489														0	0	0	0	0	0	0	0	0	16	0	0
556	nqrB	627516	629027	Transcript340	+	627484	1.00883	0.956679														0	0	0	0	0	0	0	0	0	24	0	0			respiratory electron transport chain [GO:0022904]; sodium ion transport [GO:0006814]; transmembrane transport [GO:0055085]	integral component of membrane [GO:0016021]; plasma membrane [GO:0005886]	FMN binding [GO:0010181]; oxidoreductase activity, acting on NAD(P)H, quinone or similar compound as acceptor [GO:0016655]
557	nqrC	629031	629981	Transcript340	+	627484	-1.06892	0.490001														0	0	0	0	0	0	0	0	0	42	0	0			sodium ion transport [GO:0006814]	integral component of membrane [GO:0016021]; plasma membrane [GO:0005886]	FMN binding [GO:0010181]; oxidoreductase activity, acting on NAD(P)H, quinone or similar compound as acceptor [GO:0016655]
558	nqrD	629971	630612	Transcript340	+	627484	-1.03406	0.781778														0	0	0	0	0	0	0	0	0	24	0	0			sodium ion transport [GO:0006814]	integral component of membrane [GO:0016021]; plasma membrane [GO:0005886]	oxidoreductase activity, acting on NAD(P)H, quinone or similar compound as acceptor [GO:0016655]
559	nqrE	630618	631352	Transcript341	+	633919	-1.02462	0.853112														0	0	0	0	0	0	0	0	0	42	0	0			respiratory electron transport chain [GO:0022904]; sodium ion transport [GO:0006814]	Gram-negative-bacterium-type cell wall [GO:0009276]; integral component of membrane [GO:0016021]; plasma membrane [GO:0005886]	oxidoreductase activity, acting on NAD(P)H, quinone or similar compound as acceptor [GO:0016655]
560	gcsH	631376	631729	Transcript342	-		1.09806	0.532035														0	0	0	0	0	0	0	0	0	28	0	0			glycine decarboxylation via glycine cleavage system [GO:0019464]	glycine cleavage complex [GO:0005960]
561	CTL0535	631749	633821	Transcript343	-		1.05477	0.362239														0	0	0	0	0	0	0	0	0	16	0	0
562	CTL0536	634016	635440	Transcript344	-		-1.07629	0.405171														0	0	0	0	0	0	0	0	0	42	0	0					catalytic activity [GO:0003824]
563	lplA_1	635446	636165	Transcript345	-		-1.09236	0.458722	Peak47	635873	636811	636326	939	503.585	594	960.588	871	125.501	377	2.8459	0.00221428	0	0	0	1	0	0	0	0	0	42	0	0			cellular protein modification process [GO:0006464]		ligase activity [GO:0016874]
564	clpC	636430	638994	Transcript346	+	636403	-1.04953	0.657599	Peak47	635873	636811	636326	939	503.585	594	960.588	871	125.501	377	2.8459	0.00221428	0	0	0	1	0	0	0	0	0	32	0	0					ATP binding [GO:0005524]; ATP hydrolysis activity [GO:0016887]; peptidase activity [GO:0008233]
565	trmU	638975	640051	Transcript347	-	640204	-1.13306	0.0763681	Peak48	639776	640692	640240	917	472.26	544	1207.24	1069	111.468	327	3.88625	5.0902e-05	0	0	0	1	0	0	0	0	0	42	0	0			tRNA modification [GO:0006400]	cytoplasm [GO:0005737]	ATP binding [GO:0005524]; sulfurtransferase activity [GO:0016783]; tRNA binding [GO:0000049]
566	CTL0540	640283	641977	Transcript348	+	640260	-1.41835	5.04891e-06	Peak48	639776	640692	640240	917	472.26	544	1207.24	1069	111.468	327	3.88625	5.0902e-05	1	1	1	1	1	0	1	0	1	32	0	1				integral component of membrane [GO:0016021]
567	CTL0541	642064	643209	Transcript349	-	643199	-1.05012	0.807129														0	0	0	0	0	0	0	0	0	24	0	0				integral component of membrane [GO:0016021]
568	CTL0542	643267	643944	Transcript350	-	644884	1.7596	5.90986e-05														1	1	1	0	0	1	0	1	0	16	0	0
569	ptsN_2	643947	644423	Transcript350	-	644884	1.81612	0.000299366														1	1	1	0	0	1	0	1	0	16	0	0
570	dut	644425	644862	Transcript350	-	644884	2.07005	2.66277e-09														1	1	1	0	0	1	0	1	0	20	0	0			dUMP biosynthetic process [GO:0006226]; dUTP catabolic process [GO:0046081]		dUTP diphosphatase activity [GO:0004170]; magnesium ion binding [GO:0000287]
571	accD	644899	645825	Transcript351	-	645853	1.12681	0.14563	Peak49	645678	646656	646131	979	375.674	462	1371.96	1297	128.675	403	4.92599	4.19679e-07	0	0	0	1	0	0	0	0	0	20	0	0			fatty acid biosynthetic process [GO:0006633]; malonyl-CoA biosynthetic process [GO:2001295]	acetyl-CoA carboxylase complex [GO:0009317]	acetyl-CoA carboxylase activity [GO:0003989]; ATP binding [GO:0005524]; carboxyl- or carbamoyltransferase activity [GO:0016743]; zinc ion binding [GO:0008270]
572	sodM	645896	646516	Transcript352	-	648499	1.49122	0.0184552														1	1	1	0	0	1	0	1	0	16	0	0					metal ion binding [GO:0046872]; superoxide dismutase activity [GO:0004784]
573	mrsA	646648	648429	Transcript352	-	648499	1.0681	0.5281														0	0	0	0	0	0	0	0	0	20	0	0			carbohydrate metabolic process [GO:0005975]		intramolecular transferase activity, phosphotransferases [GO:0016868]; magnesium ion binding [GO:0000287]
574	CTL0548	648581	649048	Transcript353	-		1.40751	0.00103867														1	1	1	0	0	1	0	1	0	16	0	0
575	rnc	649157	649852	Transcript354	+		-1.02818	0.853112														0	0	0	0	0	0	0	0	0	42	0	0			mRNA processing [GO:0006397]; rRNA catabolic process [GO:0016075]; rRNA processing [GO:0006364]; tRNA processing [GO:0008033]	cytoplasm [GO:0005737]	metal ion binding [GO:0046872]; ribonuclease III activity [GO:0004525]; rRNA binding [GO:0019843]
576	radA	649836	651200	Transcript355	+		1.06369	0.508802														0	0	0	0	0	0	0	0	0	36	0	0			recombinational repair [GO:0000725]		ATP binding [GO:0005524]; ATP-dependent activity, acting on DNA [GO:0008094]; ATP-dependent peptidase activity [GO:0004176]; damaged DNA binding [GO:0003684]; metal ion binding [GO:0046872]; serine-type endopeptidase activity [GO:0004252]
577	hemC	651244	651903	Transcript356	+	651108	-1.10222	0.355677														0	0	0	0	0	0	0	0	0	36	0	0			porphyrin-containing compound biosynthetic process [GO:0006779]		hydroxymethylbilane synthase activity [GO:0004418]
578	CTL0552	652297	652645	Transcript357	+		1.04222	0.743296	Peak50	651529	652447	651995	919	433.118	500	1297.01	1151	152.382	448	4.19326	1.37486e-05	0	0	0	1	0	0	0	0	0	42	0	0
579	pknD	652698	655502	Transcript358	-	659072	1.02948	0.778376														0	0	0	0	0	0	0	0	0	42	0	0					ATP binding [GO:0005524]; protein serine kinase activity [GO:0106310]; protein serine/threonine kinase activity [GO:0004674]; protein serine/threonine/tyrosine kinase activity [GO:0004712]
580	valS	655517	658336	Transcript358	-	659072	1.15024	0.0253389														1	0	0	0	0	0	0	0	0	16	0	0			valyl-tRNA aminoacylation [GO:0006438]	cytoplasm [GO:0005737]	aminoacyl-tRNA editing activity [GO:0002161]; ATP binding [GO:0005524]; valine-tRNA ligase activity [GO:0004832]
581	CTL0555	658463	658978	Transcript358	-	659072	1.07171	0.621598														0	0	0	0	0	0	0	0	0	36	0	0
582	atpK	658899	659324	Transcript359	-	666679	1.24097	0.222566														0	0	0	0	0	0	0	0	0	16	0	0				integral component of membrane [GO:0016021]; proton-transporting two-sector ATPase complex, proton-transporting domain [GO:0033177]	proton transmembrane transporter activity [GO:0015078]
583	atpI	659386	661335	Transcript359	-	666679	1.17384	0.0671323														0	0	0	0	0	0	0	0	0	16	0	0				integral component of membrane [GO:0016021]; proton-transporting V-type ATPase, V0 domain [GO:0033179]	proton transmembrane transporter activity [GO:0015078]
584	atpD	661341	661952	Transcript359	-	666679	1.09949	0.307022														0	0	0	0	0	0	0	0	0	16	0	0			plasma membrane ATP synthesis coupled proton transport [GO:0042777]		ATP binding [GO:0005524]; ATPase-coupled transmembrane transporter activity [GO:0042626]; proton-transporting ATP synthase activity, rotational mechanism [GO:0046933]
585	atpB	661937	663253	Transcript359	-	666679	1.01524	0.870967														0	0	0	0	0	0	0	0	0	36	0	0			plasma membrane ATP synthesis coupled proton transport [GO:0042777]		ATP binding [GO:0005524]; proton-transporting ATP synthase activity, rotational mechanism [GO:0046933]
586	atpA	663256	665031	Transcript359	-	666679	1.13077	0.0246449														1	0	0	0	0	0	0	0	0	16	0	0			plasma membrane ATP synthesis coupled proton transport [GO:0042777]		ATP binding [GO:0005524]; proton-transporting ATP synthase activity, rotational mechanism [GO:0046933]; proton-transporting ATPase activity, rotational mechanism [GO:0046961]
587	CTL0561	665025	665825	Transcript359	-	666679	1.09325	0.244884														0	0	0	0	0	0	0	0	0	20	0	0
588	atpE	665992	666618	Transcript359	-	666679	1.31168	0.00448819														1	0	0	0	0	0	0	0	0	16	0	0			plasma membrane ATP synthesis coupled proton transport [GO:0042777]	proton-transporting two-sector ATPase complex, catalytic domain [GO:0033178]	ATP binding [GO:0005524]; proton-transporting ATP synthase activity, rotational mechanism [GO:0046933]; proton-transporting ATPase activity, rotational mechanism [GO:0046961]
589	CTL0563	666727	667437	Transcript360	+	666677	1.01238	0.948568														0	0	0	0	0	0	0	0	0	24	0	0
590	CTL0564	667445	667816	Transcript361	-	668869	1.16863	0.238225														0	0	0	0	0	0	0	0	0	32	0	0
591	tal	667861	668844	Transcript361	-	668869	-1.04907	0.758546														0	0	0	0	0	0	0	0	0	20	0	0			carbohydrate metabolic process [GO:0005975]; pentose-phosphate shunt [GO:0006098]	cytoplasm [GO:0005737]	transaldolase activity [GO:0004801]
592	rpoC	668956	673146	Transcript362	-	679456	1.33223	0.0246449	Peak51	677363	678384	677811	1022	426.077	547	683.971	675	134.272	439	1.74857	0.0401823	1	1	1	1	1	0	1	1	0	20	1	0			transcription, DNA-templated [GO:0006351]		DNA binding [GO:0003677]; DNA-directed 5'-3' RNA polymerase activity [GO:0003899]; magnesium ion binding [GO:0000287]; zinc ion binding [GO:0008270]
593	rpoB	673171	676929	Transcript362	-	679456	1.31616	0.052842	Peak51	677363	678384	677811	1022	426.077	547	683.971	675	134.272	439	1.74857	0.0401823	0	0	0	1	0	0	0	0	0	20	0	0			transcription, DNA-templated [GO:0006351]		DNA binding [GO:0003677]; DNA-directed 5'-3' RNA polymerase activity [GO:0003899]; ribonucleoside binding [GO:0032549]
594	rplL	677290	677682	Transcript362	-	679456	2.16287	1.88193e-05	Peak51	677363	678384	677811	1022	426.077	547	683.971	675	134.272	439	1.74857	0.0401823	1	1	1	1	1	0	1	1	0	20	1	0			translation [GO:0006412]	ribosome [GO:0005840]	structural constituent of ribosome [GO:0003735]
595	rplJ	677714	678232	Transcript362	-	679456	1.62818	0.000437788														1	1	1	0	0	1	0	1	0	20	0	0			translation [GO:0006412]	large ribosomal subunit [GO:0015934]	large ribosomal subunit rRNA binding [GO:0070180]; structural constituent of ribosome [GO:0003735]
596	rplA	678254	678952	Transcript362	-	679456	1.82752	2.31609e-05														1	1	1	0	0	1	0	1	0	20	0	0			regulation of translation [GO:0006417]; translation [GO:0006412]	large ribosomal subunit [GO:0015934]	rRNA binding [GO:0019843]; structural constituent of ribosome [GO:0003735]; tRNA binding [GO:0000049]
597	rplK	678975	679400	Transcript362	-	679456	1.60822	1.81261e-05														1	1	1	0	0	1	0	1	0	20	0	0			translation [GO:0006412]	ribosome [GO:0005840]	large ribosomal subunit rRNA binding [GO:0070180]; structural constituent of ribosome [GO:0003735]
598	nusG	679506	680054	Transcript363	-		1.60398	0.000593008														1	1	1	0	0	1	0	1	0	20	0	0			DNA-templated transcription, elongation [GO:0006354]; DNA-templated transcription, termination [GO:0006353]; regulation of DNA-templated transcription, elongation [GO:0032784]; transcription antitermination [GO:0031564]
599	secE	680058	680306	Transcript363	-		1.20402	0.235609														0	0	0	0	0	0	0	0	0	24	0	0			intracellular protein transmembrane transport [GO:0065002]; protein secretion [GO:0009306]; protein targeting [GO:0006605]; protein transport by the Sec complex [GO:0043952]	integral component of membrane [GO:0016021]; plasma membrane [GO:0005886]	protein transmembrane transporter activity [GO:0008320]
601	tufA	680449	681633	Transcript363	-		1.70806	0.000618084														1	1	1	0	0	1	0	1	0	20	0	0				cytoplasm [GO:0005737]	GTP binding [GO:0005525]; GTPase activity [GO:0003924]; translation elongation factor activity [GO:0003746]
603	infA2	681981	682202	Transcript364	-	682312	1.39443	0.0276892	Peak52	681855	682834	682453	980	472.768	582	886.586	839	145.13	455	2.43153	0.00751763	1	1	1	1	1	0	1	1	0	16	1	0				cytoplasm [GO:0005737]	ribosome binding [GO:0043022]; rRNA binding [GO:0019843]; translation initiation factor activity [GO:0003743]
604	CTL0576	682615	683526	Transcript365	+	682606	-1.00722	0.973057	Peak52	681855	682834	682453	980	472.768	582	886.586	839	145.13	455	2.43153	0.00751763	0	0	0	1	0	0	0	0	0	42	0	0				integral component of membrane [GO:0016021]
605	CTL0577	683523	683969	Transcript365	+	682606	1.19182	0.163841	Peak52	681855	682834	682453	980	472.768	582	886.586	839	145.13	455	2.43153	0.00751763	0	0	0	1	0	0	0	0	0	36	0	0
606	CTL0578	684021	685991	Transcript366	-		-1.05182	0.633														0	0	0	0	0	0	0	0	0	42	0	0
607	CTL0580	686181	686363	Transcript367	-		-1.25065	0.13564														0	0	0	0	0	0	0	0	0	16	0	0
609	trpC	687086	687712	Transcript368	-		1.2507	0.00053449														1	0	0	0	0	0	0	0	0	20	0	0			tryptophan biosynthetic process [GO:0000162]		phosphoribosylanthranilate isomerase activity [GO:0004640]
610	tpiS	687908	688732	Transcript369	+		1.15937	0.152555														0	0	0	0	0	0	0	0	0	16	0	0			gluconeogenesis [GO:0006094]; glycolytic process [GO:0006096]	cytoplasm [GO:0005737]	triose-phosphate isomerase activity [GO:0004807]
611	xseA	688746	690296	Transcript370	+		1.11135	0.179521														0	0	0	0	0	0	0	0	0	24	0	0			DNA catabolic process [GO:0006308]	cytoplasm [GO:0005737]; exodeoxyribonuclease VII complex [GO:0009318]	exodeoxyribonuclease VII activity [GO:0008855]; nucleic acid binding [GO:0003676]
612	xseB	690280	690498	Transcript371	+		1.17518	0.257314														0	0	0	0	0	0	0	0	0	24	0	0			DNA catabolic process [GO:0006308]	cytoplasm [GO:0005737]; exodeoxyribonuclease VII complex [GO:0009318]	exodeoxyribonuclease VII activity [GO:0008855]
613	CTL0584	690505	690777	Transcript372	+		1.09452	0.663974														0	0	0	0	0	0	0	0	0	16	0	0
614	dxs	690774	692696	Transcript373	+		1.01693	0.869593														0	0	0	0	0	0	0	0	0	16	0	0			1-deoxy-D-xylulose 5-phosphate biosynthetic process [GO:0052865]; terpenoid biosynthetic process [GO:0016114]; thiamine biosynthetic process [GO:0009228]		1-deoxy-D-xylulose-5-phosphate synthase activity [GO:0008661]; magnesium ion binding [GO:0000287]; thiamine pyrophosphate binding [GO:0030976]
615	pykF	692793	694250	Transcript374	+	692762	1.07646	0.268722														0	0	0	0	0	0	0	0	0	16	0	0					ATP binding [GO:0005524]; kinase activity [GO:0016301]; magnesium ion binding [GO:0000287]; potassium ion binding [GO:0030955]; pyruvate kinase activity [GO:0004743]
616	uvrA	694273	699633	Transcript374	+	692762	-1.09927	0.163033														0	0	0	0	0	0	0	0	0	42	0	0			nucleotide-excision repair [GO:0006289]	cytoplasm [GO:0005737]; excinuclease repair complex [GO:0009380]	ATP binding [GO:0005524]; ATP hydrolysis activity [GO:0016887]; DNA binding [GO:0003677]; metal ion binding [GO:0046872]; nuclease activity [GO:0004518]
617	dnaX_2	699851	701251	Transcript375	+	699785	-1.003	0.98192														0	0	0	0	0	0	0	0	0	42	0	0			DNA replication [GO:0006260]	DNA polymerase III complex [GO:0009360]	ATP binding [GO:0005524]; DNA binding [GO:0003677]; DNA-directed DNA polymerase activity [GO:0003887]
618	CTL0589	701244	701534	Transcript375	+	699785	1.13838	0.257314														0	0	0	0	0	0	0	0	0	16	0	0				bacterial nucleoid [GO:0043590]; cytoplasm [GO:0005737]	DNA binding [GO:0003677]
619	ptsI	701544	703259	Transcript376	-		1.01466	0.873877														0	0	0	0	0	0	0	0	0	42	0	0			phosphoenolpyruvate-dependent sugar phosphotransferase system [GO:0009401]	cytoplasm [GO:0005737]	kinase activity [GO:0016301]; metal ion binding [GO:0046872]; phosphoenolpyruvate-protein phosphotransferase activity [GO:0008965]
620	ptsH	703259	703588	Transcript376	-	703615	-1.04358	0.772699														0	0	0	0	0	0	0	0	0	16	0	0
621	CTL0592	703726	704187	Transcript377	-		-1.18468	0.17794														0	0	0	0	0	0	0	0	0	42	0	0
622	CTL0592A	704244	704426	Transcript378	-		1.07468	0.776224														0	0	0	0	0	0	0	0	0	42	0	0
623	CTL0593	704471	706000	Transcript379	+	704294	1.07931	0.364471														0	0	0	0	0	0	0	0	0	42	0	0				integral component of membrane [GO:0016021]; plasma membrane [GO:0005886]
624	CTL0594	706072	708108	Transcript380	-	708134	-1.03171	0.635793														0	0	0	0	0	0	0	0	0	20	0	0					oxidoreductase activity, acting on the aldehyde or oxo group of donors, disulfide as acceptor [GO:0016624]
625	dnaJ	708143	709321	Transcript381	-	709590	1.18132	0.154303	Peak53	709235	710136	709642	902	528.654	599	985.066	858	121.638	351	3.20342	0.000679024	0	0	0	1	0	0	0	0	0	20	0	0			DNA replication [GO:0006260]; protein folding [GO:0006457]; response to heat [GO:0009408]	cytoplasm [GO:0005737]	ATP binding [GO:0005524]; heat shock protein binding [GO:0031072]; unfolded protein binding [GO:0051082]; zinc ion binding [GO:0008270]
626	rpsU	709350	709526	Transcript381	-	709590	1.24416	0.305258	Peak53	709235	710136	709642	902	528.654	599	985.066	858	121.638	351	3.20342	0.000679024	0	0	0	1	0	0	0	0	0	20	0	0			translation [GO:0006412]	ribosome [GO:0005840]	structural constituent of ribosome [GO:0003735]
627	CTL0597	709724	710356	Transcript382	-	710381	-1.02495	0.858092														0	0	0	0	0	0	0	0	0	42	0	0			tRNA processing [GO:0008033]		metal ion binding [GO:0046872]; N(6)-L-threonylcarbamoyladenine synthase activity [GO:0061711]
628	lon	710666	713125	Transcript383	+	710589	-1.10155	0.0969223														0	0	0	0	0	0	0	0	0	32	0	0			cellular response to heat [GO:0034605]; protein quality control for misfolded or incompletely synthesized proteins [GO:0006515]	cytoplasm [GO:0005737]	ATP binding [GO:0005524]; ATP hydrolysis activity [GO:0016887]; ATP-dependent peptidase activity [GO:0004176]; sequence-specific DNA binding [GO:0043565]; serine-type endopeptidase activity [GO:0004252]
629	CTL0599	713227	713592	Transcript383	+		1.07218	0.633														0	0	0	0	0	0	0	0	0	42	0	0				integral component of membrane [GO:0016021]
630	CTL0600	713935	714849	Transcript384	+	713770	-1.02031	0.858092														0	0	0	0	0	0	0	0	0	16	0	0					3'-tRNA processing endoribonuclease activity [GO:0042781]; RNA binding [GO:0003723]; zinc ion binding [GO:0008270]
631	xerC	714911	715858	Transcript384	+	713770	-1.25778	0.0310612														1	0	0	0	0	0	0	0	0	42	0	0			cell cycle [GO:0007049]; cell division [GO:0051301]; chromosome segregation [GO:0007059]; transposition, DNA-mediated [GO:0006313]	cytoplasm [GO:0005737]	DNA binding [GO:0003677]; tyrosine-based site-specific recombinase activity [GO:0009037]
632	CTL0602	715912	717501	Transcript385	+	715912	1.22433	0.00553922														1	0	0	0	0	0	0	0	0	16	0	0					ATP binding [GO:0005524]
633	CTL0603	717537	718127	Transcript385	+	715912	1.10975	0.228366														0	0	0	0	0	0	0	0	0	16	0	0			nucleotide metabolic process [GO:0009117]	cytoplasm [GO:0005737]	dTTP diphosphatase activity [GO:0036218]; NADH pyrophosphatase activity [GO:0035529]; UTP diphosphatase activity [GO:0036221]
634	CTL0604	718109	719809	Transcript385	+	715912	-1.09395	0.209667														0	0	0	0	0	0	0	0	0	36	0	0
635	CTL0605	719816	721918	Transcript385	+	715912	-1.03361	0.7995														0	0	0	0	0	0	0	0	0	42	0	0
636	secG	721992	722300	Transcript386	-	722379	1.19959	0.23273														0	0	0	0	0	0	0	0	0	24	0	0			protein secretion [GO:0009306]	integral component of membrane [GO:0016021]; plasma membrane [GO:0005886]	protein-transporting ATPase activity [GO:0015450]
637	def	722456	723001	Transcript387	-	725372	1.11636	0.249889														0	0	0	0	0	0	0	0	0	16	0	0			translation [GO:0006412]		metal ion binding [GO:0046872]; peptide deformylase activity [GO:0042586]
638	ksgA	723276	724109	Transcript387	-	725372	1.10842	0.290157														0	0	0	0	0	0	0	0	0	20	0	0				cytoplasm [GO:0005737]	16S rRNA (adenine(1518)-N(6)/adenine(1519)-N(6))-dimethyltransferase activity [GO:0052908]; RNA binding [GO:0003723]
639	CTL0609	724125	725186	Transcript387	-	725372	1.1037	0.460363														0	0	0	0	0	0	0	0	0	20	0	0
640	CTL0610	725491	727605	Transcript388	-	727656	-1.24352	0.00254069	Peak54	727223	728136	727684	914	471.197	541	2592.36	2288	141.929	415	6.74838	7.47514e-12	1	0	0	1	0	0	0	0	0	32	0	0			carbohydrate metabolic process [GO:0005975]
642	CTL0611A	728062	728394	Transcript389	+	727985	-1.05732	0.781778	Peak54	727223	728136	727684	914	471.197	541	2592.36	2288	141.929	415	6.74838	7.47514e-12	0	0	0	1	0	0	0	0	0	42	0	0				integral component of membrane [GO:0016021]
643	CTL0612	728420	728954	Transcript389	+	727985	-1.02194	0.868163	Peak54	727223	728136	727684	914	471.197	541	2592.36	2288	141.929	415	6.74838	7.47514e-12	0	0	0	1	0	0	0	0	0	36	0	0
644	CTL0613	729014	729604	Transcript390	-	729798	1.38366	0.000973725	Peak55	729837	730492	730125	656	533.95	440	831.939	527	157.246	330	1.31925	0.0935426	1	1	1	1	1	0	1	1	0	20	1	0				integral component of membrane [GO:0016021]; plasma membrane [GO:0005886]	biotin transmembrane transporter activity [GO:0015225]
645	CTL0614	729856	730482	Transcript391	-	734644	1.90097	2.86477e-11														1	1	1	0	0	1	0	1	0	20	0	0
646	dapA	730644	731504	Transcript391	-	734644	1.63075	6.29628e-05														1	1	1	0	0	1	0	1	0	20	0	0			diaminopimelate biosynthetic process [GO:0019877]; lysine biosynthetic process via diaminopimelate [GO:0009089]		4-hydroxy-tetrahydrodipicolinate synthase activity [GO:0008840]
647	lysC	731514	732809	Transcript391	-	734644	1.47052	0.000165509														1	1	1	0	0	1	0	1	0	20	0	0			lysine biosynthetic process via diaminopimelate [GO:0009089]; threonine biosynthetic process [GO:0009088]		aspartate kinase activity [GO:0004072]
648	asd	732802	733806	Transcript391	-	734644	1.08143	0.447706														0	0	0	0	0	0	0	0	0	20	0	0			cellular amino acid biosynthetic process [GO:0008652]		NAD binding [GO:0051287]; NADP binding [GO:0050661]; oxidoreductase activity, acting on the aldehyde or oxo group of donors, NAD or NADP as acceptor [GO:0016620]; protein dimerization activity [GO:0046983]
649	dapB	733816	734577	Transcript391	-	734644	1.29996	0.0774433														0	0	0	0	0	0	0	0	0	16	0	0			diaminopimelate biosynthetic process [GO:0019877]; lysine biosynthetic process via diaminopimelate [GO:0009089]	cytoplasm [GO:0005737]	4-hydroxy-tetrahydrodipicolinate reductase [GO:0008839]; NAD binding [GO:0051287]; NADP binding [GO:0050661]; oxidoreductase activity, acting on CH or CH2 groups, NAD or NADP as acceptor [GO:0016726]
650	CTL0619	734754	736481	Transcript392	-	736506	-1.22578	0.015219														1	0	0	0	0	0	0	0	0	32	0	0				integral component of membrane [GO:0016021]
651	aroA	736651	737973	Transcript393	+		1.01421	0.930014														0	0	0	0	0	0	0	0	0	42	0	0			aromatic amino acid family biosynthetic process [GO:0009073]; cellular amino acid biosynthetic process [GO:0008652]; chorismate biosynthetic process [GO:0009423]	cytoplasm [GO:0005737]	3-phosphoshikimate 1-carboxyvinyltransferase activity [GO:0003866]
652	aroL	737915	738469	Transcript394	+	737647	1.01086	0.952995														0	0	0	0	0	0	0	0	0	16	0	0			aromatic amino acid family biosynthetic process [GO:0009073]; cellular amino acid biosynthetic process [GO:0008652]; chorismate biosynthetic process [GO:0009423]	cytoplasm [GO:0005737]	ATP binding [GO:0005524]; magnesium ion binding [GO:0000287]; shikimate kinase activity [GO:0004765]
653	aroC	738462	739535	Transcript394	+	737647	-1.07065	0.659052														0	0	0	0	0	0	0	0	0	42	0	0			aromatic amino acid family biosynthetic process [GO:0009073]; cellular amino acid biosynthetic process [GO:0008652]; chorismate biosynthetic process [GO:0009423]		chorismate synthase activity [GO:0004107]
654	aroB	739532	740653	Transcript394	+	737647	-1.00958	0.960041														0	0	0	0	0	0	0	0	0	42	0	0			aromatic amino acid family biosynthetic process [GO:0009073]; cellular amino acid biosynthetic process [GO:0008652]; chorismate biosynthetic process [GO:0009423]	cytoplasm [GO:0005737]	3-dehydroquinate synthase activity [GO:0003856]; metal ion binding [GO:0046872]; nucleotide binding [GO:0000166]
655	aroE	740634	742076	Transcript394	+	737647	-1.0921	0.274609														0	0	0	0	0	0	0	0	0	42	0	0			3,4-dihydroxybenzoate biosynthetic process [GO:0046279]; aromatic amino acid family biosynthetic process [GO:0009073]; cellular amino acid biosynthetic process [GO:0008652]; chorismate biosynthetic process [GO:0009423]; shikimate metabolic process [GO:0019632]		3-dehydroquinate dehydratase activity [GO:0003855]; NADP binding [GO:0050661]; shikimate 3-dehydrogenase (NADP+) activity [GO:0004764]
656	CTL0625	742118	742903	Transcript394	+	737647	-1.03265	0.832085														0	0	0	0	0	0	0	0	0	42	0	0
657	CTL0626	743044	744372	Transcript395	+	742965	-1.22368	0.0180807														1	0	0	0	0	0	0	0	0	28	0	0			amino acid transport [GO:0006865]; carbohydrate transport [GO:0008643]; ion transport [GO:0006811]	cell outer membrane [GO:0009279]; pore complex [GO:0046930]	porin activity [GO:0015288]
658	CTL0627	744441	745028	Transcript395	+	742965	-1.48582	2.85092e-06														1	1	1	0	0	1	0	0	1	28	0	0			arginine catabolic process [GO:0006527]	cytoplasm [GO:0005737]	arginine decarboxylase activity [GO:0008792]
659	CTL0628	745044	746495	Transcript395	+	742965	-1.21486	0.00325585														1	0	0	0	0	0	0	0	0	42	0	0			amino acid transport [GO:0006865]	integral component of membrane [GO:0016021]; plasma membrane [GO:0005886]	antiporter activity [GO:0015297]
660	CTL0629	746667	747725	Transcript396	+	746614	1.00624	0.964734														0	0	0	0	0	0	0	0	0	36	0	0					oxidoreductase activity [GO:0016491]
661	mdhC	747767	748747	Transcript397	-	748816	1.1027	0.154317														0	0	0	0	0	0	0	0	0	20	0	0			carbohydrate metabolic process [GO:0005975]; malate metabolic process [GO:0006108]; tricarboxylic acid cycle [GO:0006099]		L-malate dehydrogenase activity [GO:0030060]
662	ltuA	748937	749077	Transcript398	-	749114	1.11586	0.718649														0	0	0	0	0	0	0	0	0	32	0	0
663	pgi	749192	750769	Transcript399	-	750810	-1.06395	0.550251														0	0	0	0	0	0	0	0	0	24	0	0			gluconeogenesis [GO:0006094]; glycolytic process [GO:0006096]	cytoplasm [GO:0005737]	glucose-6-phosphate isomerase activity [GO:0004347]
664	CTL0634	750882	752225	Transcript400	-	753865	1.09513	0.439861														0	0	0	0	0	0	0	0	0	20	0	0				cytoplasm [GO:0005737]	GTP binding [GO:0005525]; GTPase activity [GO:0003924]; metal ion binding [GO:0046872]
665	phnP	752238	753038	Transcript400	-	753865	1.10078	0.273641														0	0	0	0	0	0	0	0	0	42	0	0					hydrolase activity [GO:0016787]
666	artJ	753067	753840	Transcript400	-	753865	1.07294	0.430536														0	0	0	0	0	0	0	0	0	20	0	0
667	aroG	753909	754745	Transcript401	-	755093	-1.04533	0.66214	Peak56	754695	755600	755148	906	376.069	428	2691.83	2355	120.411	349	6.28416	1.64813e-10	0	0	0	1	0	0	0	0	0	36	0	0			aromatic amino acid family biosynthetic process [GO:0009073]		aldehyde-lyase activity [GO:0016832]
668	CTL0638	754882	755073	Transcript401	-	755093	-1.26847	0.533086	Peak56	754695	755600	755148	906	376.069	428	2691.83	2355	120.411	349	6.28416	1.64813e-10	0	0	0	1	0	0	0	0	0	24	0	0
669	CTL0639	755256	755987	Transcript402	+	755219	-1.04078	0.739085	Peak56	754695	755600	755148	906	376.069	428	2691.83	2355	120.411	349	6.28416	1.64813e-10	0	0	0	1	0	0	0	0	0	32	0	0				integral component of membrane [GO:0016021]
670	CTL0640	755998	757617	Transcript403	-		-1.05351	0.698303														0	0	0	0	0	0	0	0	0	42	0	0
671	CTL0641	757632	757967	Transcript404	-		-1.02095	0.925704														0	0	0	0	0	0	0	0	0	24	0	0					catalytic activity [GO:0003824]
672	CTL0642	757964	758833	Transcript405	-		1.0649	0.500819														0	0	0	0	0	0	0	0	0	28	0	0
673	CTL0643	759120	761195	Transcript406	+		-1.01711	0.882														0	0	0	0	0	0	0	0	0	42	0	0
674	CTL0644	761209	761556	Transcript407	-		1.11459	0.42786														0	0	0	0	0	0	0	0	0	28	0	0
675	CTL0645	761738	762964	Transcript408	+		-1.15405	0.126615														0	0	0	0	0	0	0	0	0	28	0	0
676	dapL	763072	764256	Transcript409	+	763030	-1.05015	0.633														0	0	0	0	0	0	0	0	0	42	0	0			lysine biosynthetic process via diaminopimelate, diaminopimelate-aminotransferase pathway [GO:0033362]		L,L-diaminopimelate aminotransferase activity [GO:0010285]; pyridoxal phosphate binding [GO:0030170]
677	CTL0647	764264	765271	Transcript409	+	763030	1.02061	0.863341														0	0	0	0	0	0	0	0	0	42	0	0				integral component of membrane [GO:0016021]
678	CTL0648	765280	766410	Transcript410	-	766443	-1.19163	0.0421386														1	0	0	0	0	0	0	0	0	36	0	0
679	proS	766611	768356	Transcript411	+	766578	1.02288	0.788731														0	0	0	0	0	0	0	0	0	42	0	0			prolyl-tRNA aminoacylation [GO:0006433]	cytoplasm [GO:0005737]	aminoacyl-tRNA editing activity [GO:0002161]; ATP binding [GO:0005524]; proline-tRNA ligase activity [GO:0004827]
680	CTL0650	768425	769603	Transcript412	+	768420	-1.38397	0.04865														1	1	1	0	0	1	0	0	1	32	0	0			negative regulation of transcription, DNA-templated [GO:0045892]		DNA binding [GO:0003677]
681	grpE	769600	770172	Transcript412	+	768420	-1.2131	0.451305														0	0	0	0	0	0	0	0	0	24	0	0			protein folding [GO:0006457]	cytoplasm [GO:0005737]	adenyl-nucleotide exchange factor activity [GO:0000774]; chaperone binding [GO:0051087]; protein homodimerization activity [GO:0042803]
682	dnaK	770198	772180	Transcript412	+	768420	-1.24553	0.555351														0	0	0	0	0	0	0	0	0	24	0	0			protein folding [GO:0006457]		ATP binding [GO:0005524]; ATP hydrolysis activity [GO:0016887]; unfolded protein binding [GO:0051082]
683	vacB	772473	774557	Transcript413	+	772312	1.07353	0.265125														0	0	0	0	0	0	0	0	0	16	0	0				cytoplasm [GO:0005737]	exoribonuclease II activity [GO:0008859]; RNA binding [GO:0003723]
684	CTL0655	774813	775577	Transcript414	+	774674	1.64273	5.22215e-05														1	1	1	0	0	1	0	1	0	20	0	0					metal ion binding [GO:0046872]
685	CTL0656	776000	776986	Transcript415	-	778332	-1.03061	0.747974														0	0	0	0	0	0	0	0	0	28	0	0			carbohydrate derivative metabolic process [GO:1901135]; carbohydrate metabolic process [GO:0005975]		carbohydrate derivative binding [GO:0097367]; isomerase activity [GO:0016853]
686	sucB_2	777018	778184	Transcript415	-	778332	1.03088	0.739085														0	0	0	0	0	0	0	0	0	20	0	0				cytoplasm [GO:0005737]	acyltransferase activity [GO:0016746]
687	gltT	778430	779668	Transcript416	-	780890	-1.06041	0.382781														0	0	0	0	0	0	0	0	0	42	0	0			carboxylic acid transport [GO:0046942]	integral component of membrane [GO:0016021]	symporter activity [GO:0015293]
688	CTL0659	779665	780774	Transcript416	-	780890	1.05857	0.597521														0	0	0	0	0	0	0	0	0	20	0	0			lipid A biosynthetic process [GO:0009245]		ATP binding [GO:0005524]; tetraacyldisaccharide 4'-kinase activity [GO:0009029]
689	CTL0660	780940	781749	Transcript416	-		-1.00812	0.959679														0	0	0	0	0	0	0	0	0	28	0	0			RNA processing [GO:0006396]	cytoplasm [GO:0005737]	RNA binding [GO:0003723]; RNA methyltransferase activity [GO:0008173]
690	CTL0661	781737	782564	Transcript416	-		1.0315	0.788731														0	0	0	0	0	0	0	0	0	42	0	0			methylation [GO:0032259]		methyltransferase activity [GO:0008168]
691	ribC	782561	783160	Transcript416	-		1.04024	0.705745														0	0	0	0	0	0	0	0	0	20	0	0
692	CTL0663	783553	784017	Transcript417	+	783399	1.04395	0.765079														0	0	0	0	0	0	0	0	0	24	0	0			negative regulation of transcription, DNA-templated [GO:0045892]		ATP binding [GO:0005524]; DNA binding [GO:0003677]; zinc ion binding [GO:0008270]
693	dksA	784031	784405	Transcript417	+	783399	-1.07954	0.555351														0	0	0	0	0	0	0	0	0	24	0	0					zinc ion binding [GO:0008270]
694	lspA	784411	784914	Transcript418	+	784698	1.08515	0.59622														0	0	0	0	0	0	0	0	0	42	0	0				integral component of membrane [GO:0016021]; plasma membrane [GO:0005886]	aspartic-type endopeptidase activity [GO:0004190]
695	CTL0666	785016	786377	Transcript419	+	784980	-1.10218	0.23273	Peak57	784481	785313	784908	833	548.553	574	969.693	780	143.722	383	2.17634	0.014765	0	0	0	1	0	0	0	0	0	42	0	0				integral component of membrane [GO:0016021]; plasma membrane [GO:0005886]	alanine:sodium symporter activity [GO:0015655]
696	pcnB_2	786593	787870	Transcript419	+	784980	-1.02903	0.801422	Peak57	784481	785313	784908	833	548.553	574	969.693	780	143.722	383	2.17634	0.014765	0	0	0	1	0	0	0	0	0	36	0	0			mRNA polyadenylation [GO:0006378]		ATP binding [GO:0005524]; polynucleotide adenylyltransferase activity [GO:0004652]; RNA binding [GO:0003723]
697	lpxB	787931	789754	Transcript419	+	784980	-1.06038	0.451305	Peak57	784481	785313	784908	833	548.553	574	969.693	780	143.722	383	2.17634	0.014765	0	0	0	1	0	0	0	0	0	42	0	0			lipid A biosynthetic process [GO:0009245]	integral component of membrane [GO:0016021]	lipid-A-disaccharide synthase activity [GO:0008915]
698	pmpA	789861	792788	Transcript419	+	784980	1.05365	0.413543	Peak57	784481	785313	784908	833	548.553	574	969.693	780	143.722	383	2.17634	0.014765	0	0	0	1	0	0	0	0	0	42	0	0				cell outer membrane [GO:0009279]; extracellular region [GO:0005576]; integral component of membrane [GO:0016021]
699	pmpB	792927	798176	Transcript420	+	792892	-1.11483	0.028169														1	0	0	0	0	0	0	0	0	28	0	0				cell outer membrane [GO:0009279]; extracellular region [GO:0005576]; integral component of membrane [GO:0016021]
700	pmpC	798351	803675	Transcript421	+	798316	1.14684	0.124435														0	0	0	0	0	0	0	0	0	24	0	0				cell outer membrane [GO:0009279]; extracellular region [GO:0005576]; integral component of membrane [GO:0016021]
702	CTL0672	804228	805058	Transcript422	+	804206	-1.03425	0.773941														0	0	0	0	0	0	0	0	0	16	0	0			cell adhesion [GO:0007155]; metal ion transport [GO:0030001]		metal ion binding [GO:0046872]
703	CTL0673	805055	805765	Transcript422	+	804206	-1.09294	0.460194														0	0	0	0	0	0	0	0	0	42	0	0					ATP binding [GO:0005524]
704	CTL0674	805756	806637	Transcript422	+	804206	-1.03095	0.820089														0	0	0	0	0	0	0	0	0	42	0	0				ATP-binding cassette (ABC) transporter complex [GO:0043190]; integral component of plasma membrane [GO:0005887]	ATPase-coupled transmembrane transporter activity [GO:0042626]
705	CTL0675	806553	807560	Transcript423	-		1.00416	0.979425														0	0	0	0	0	0	0	0	0	16	0	0			ribosome biogenesis [GO:0042254]	cytoplasm [GO:0005737]	GTP binding [GO:0005525]; GTPase activity [GO:0003924]; magnesium ion binding [GO:0000287]
706	rpmA	807650	807901	Transcript424	-		1.1803	0.307502														0	0	0	0	0	0	0	0	0	16	0	0			translation [GO:0006412]	ribosome [GO:0005840]	structural constituent of ribosome [GO:0003735]
707	rplU	807932	808255	Transcript425	-		1.41673	0.00296644														1	1	1	0	0	1	0	1	0	20	0	0			translation [GO:0006412]	ribosome [GO:0005840]	rRNA binding [GO:0019843]; structural constituent of ribosome [GO:0003735]
709	CTL0678	808805	809506	Transcript426	+	808865	-1.00208	0.98416														0	0	0	0	0	0	0	0	0	16	0	0				integral component of membrane [GO:0016021]
710	CTL0679	809691	809852	Transcript427	+	809607	1.27567	0.0836602														0	0	0	0	0	0	0	0	0	20	0	0
711	CTL0680	809869	810030	Transcript427	+	809607	1.38395	0.0249931														1	1	1	0	0	1	0	1	0	16	0	0
712	CTL0681	810043	810528	Transcript427	+	809607	-1.0305	0.836185														0	0	0	0	0	0	0	0	0	16	0	0			rRNA processing [GO:0006364]	cytoplasm [GO:0005737]	endoribonuclease activity [GO:0004521]; metalloendopeptidase activity [GO:0004222]; zinc ion binding [GO:0008270]
713	CTL0682	810661	811770	Transcript428	+	810591	-1.07847	0.32088														0	0	0	0	0	0	0	0	0	42	0	0				integral component of membrane [GO:0016021]	flavin adenine dinucleotide binding [GO:0050660]
714	rsbV	811959	812309	Transcript429	+	811912	-1.10598	0.466728														0	0	0	0	0	0	0	0	0	28	0	0					anti-sigma factor antagonist activity [GO:0043856]
715	CTL0684	812487	814352	Transcript430	+	812396	-1.02026	0.868163														0	0	0	0	0	0	0	0	0	24	0	0
716	CTL0685	814549	815658	Transcript430	+	812396	-1.06733	0.601749														0	0	0	0	0	0	0	0	0	42	0	0					iron-sulfur cluster binding [GO:0051536]; metal ion binding [GO:0046872]; transferase activity, transferring alkyl or aryl (other than methyl) groups [GO:0016765]
717	CTL0686	815631	816452	Transcript430	+	812396	-1.09651	0.444128														0	0	0	0	0	0	0	0	0	16	0	0			menaquinone biosynthetic process [GO:0009234]		hydro-lyase activity [GO:0016836]
718	ubiE	816388	817077	Transcript430	+	812396	1.15335	0.110083														0	0	0	0	0	0	0	0	0	24	0	0			menaquinone biosynthetic process [GO:0009234]; methylation [GO:0032259]		demethylmenaquinone methyltransferase activity [GO:0043770]; S-adenosylmethionine:2-demethylmenaquinol methyltransferase activity [GO:0102094]; S-adenosylmethionine:2-demethylmenaquinol-7 methyltransferase activity [GO:0102955]; S-adenosylmethionine:2-demethylquinol-8 methyltransferase activity [GO:0102027]
719	CTL0688	817103	818092	Transcript431	-	818092	1.18029	0.0312747	Peak58	817517	818168	817809	652	460.305	377	1119.76	705	143.828	300	1.77315	0.0381015	1	0	0	1	0	0	0	0	0	20	0	0
720	dapF	818153	818980	Transcript432	-	821270	1.04705	0.788731														0	0	0	0	0	0	0	0	0	20	0	0			lysine biosynthetic process via diaminopimelate [GO:0009089]	cytoplasm [GO:0005737]	diaminopimelate epimerase activity [GO:0008837]
721	clpP_2	818949	819527	Transcript432	-	821270	-1.02017	0.916936														0	0	0	0	0	0	0	0	0	20	0	0				cytoplasm [GO:0005737]	ATP-dependent peptidase activity [GO:0004176]; serine-type endopeptidase activity [GO:0004252]
722	glyA	819539	821032	Transcript432	-	821270	1.00975	0.952995														0	0	0	0	0	0	0	0	0	24	0	0			glycine biosynthetic process from serine [GO:0019264]; tetrahydrofolate interconversion [GO:0035999]	cytoplasm [GO:0005737]	glycine hydroxymethyltransferase activity [GO:0004372]; pyridoxal phosphate binding [GO:0030170]
723	CTL0692	821396	822067	Transcript433	+		-1.00618	0.973057														0	0	0	0	0	0	0	0	0	42	0	0			tetrapyrrole biosynthetic process [GO:0033014]		uroporphyrinogen-III synthase activity [GO:0004852]
724	ispF	822170	822706	Transcript434	+		1.07082	0.621598														0	0	0	0	0	0	0	0	0	16	0	0			isopentenyl diphosphate biosynthetic process, methylerythritol 4-phosphate pathway [GO:0019288]; terpenoid biosynthetic process [GO:0016114]		2-C-methyl-D-erythritol 2,4-cyclodiphosphate synthase activity [GO:0008685]; metal ion binding [GO:0046872]
725	CTL0694	822703	823755	Transcript435	-	827130	1.17716	0.00118018	Peak59	826952	827684	827302	733	595.152	548	1114.7	789	144.566	339	2.25311	0.0121263	1	0	0	1	0	0	0	0	0	16	0	0					oxidoreductase activity [GO:0016491]
726	rpsJ	823772	824089	Transcript435	-	827130	1.46259	0.000735169	Peak59	826952	827684	827302	733	595.152	548	1114.7	789	144.566	339	2.25311	0.0121263	1	1	1	1	1	0	1	1	0	24	1	0			translation [GO:0006412]	ribosome [GO:0005840]	structural constituent of ribosome [GO:0003735]; tRNA binding [GO:0000049]
727	fusA	824097	826181	Transcript435	-	827130	1.45097	0.000237752	Peak59	826952	827684	827302	733	595.152	548	1114.7	789	144.566	339	2.25311	0.0121263	1	1	1	1	1	0	1	1	0	16	1	0				cytoplasm [GO:0005737]	GTP binding [GO:0005525]; GTPase activity [GO:0003924]; translation elongation factor activity [GO:0003746]
728	rpsG	826223	826696	Transcript435	-	827130	1.61411	0.000654803	Peak59	826952	827684	827302	733	595.152	548	1114.7	789	144.566	339	2.25311	0.0121263	1	1	1	1	1	0	1	1	0	20	1	0			translation [GO:0006412]	small ribosomal subunit [GO:0015935]	rRNA binding [GO:0019843]; structural constituent of ribosome [GO:0003735]; tRNA binding [GO:0000049]
729	rpsL	826746	827135	Transcript435	-	827130	1.7637	6.73678e-06	Peak59	826952	827684	827302	733	595.152	548	1114.7	789	144.566	339	2.25311	0.0121263	1	1	1	1	1	0	1	1	0	16	1	0			translation [GO:0006412]	small ribosomal subunit [GO:0015935]	rRNA binding [GO:0019843]; structural constituent of ribosome [GO:0003735]; tRNA binding [GO:0000049]
730	CTL0699	827377	827715	Transcript436	+		1.00659	0.976788	Peak59	826952	827684	827302	733	595.152	548	1114.7	789	144.566	339	2.25311	0.0121263	0	0	0	1	0	0	0	0	0	16	0	0				integral component of membrane [GO:0016021]
731	tsp	827873	829822	Transcript437	+		-1.11436	0.130712														0	0	0	0	0	0	0	0	0	42	0	0					serine-type peptidase activity [GO:0008236]
732	crpA	829929	830381	Transcript438	-	830484	1.16239	0.0663827														0	0	0	0	0	0	0	0	0	32	0	0				integral component of membrane [GO:0016021]; outer membrane [GO:0019867]
733	omcB	830559	832220	Transcript439	-	832724	-1.91668	7.78087e-10	Peak60	832300	833207	832767	908	465.543	531	1725.59	1513	132.539	385	4.67013	1.50504e-06	1	1	1	1	1	0	1	0	1	32	0	1			regulation of cell shape [GO:0008360]	periplasmic space [GO:0042597]	extracellular matrix structural constituent [GO:0005201]
734	omcA	832367	832633	Transcript439	-	832724	-2.69979	6.32876e-13	Peak60	832300	833207	832767	908	465.543	531	1725.59	1513	132.539	385	4.67013	1.50504e-06	1	1	1	1	1	0	1	0	1	32	0	1			regulation of cell shape [GO:0008360]	cell outer membrane [GO:0009279]	extracellular matrix structural constituent [GO:0005201]
735	CTL0704	832970	833194	Transcript440	+	832953	-1.27809	0.16559	Peak60	832300	833207	832767	908	465.543	531	1725.59	1513	132.539	385	4.67013	1.50504e-06	0	0	0	1	0	0	0	0	0	32	0	0
736	gltX	833191	834711	Transcript441	-	835739	1.08514	0.320706														0	0	0	0	0	0	0	0	0	20	0	0			glutamyl-tRNA aminoacylation [GO:0006424]	cytoplasm [GO:0005737]	ATP binding [GO:0005524]; glutamate-tRNA ligase activity [GO:0004818]; tRNA binding [GO:0000049]; zinc ion binding [GO:0008270]
737	euo	834982	835533	Transcript441	-	835739	29.4163	4.5753e-205	Peak61	835483	836175	835840	693	598.489	521	1300.08	870	160.127	355	2.16112	0.0153431	1	1	1	1	1	0	1	1	0	32	1	0
738	recJ	835937	837691	Transcript442	-	842913	1.08983	0.110083	Peak62	842636	843328	842982	693	553.688	482	1464.46	980	153.812	341	2.4853	0.00647205	0	0	0	1	0	0	0	0	0	20	0	0			DNA recombination [GO:0006310]; DNA repair [GO:0006281]		5'-3' exonuclease activity [GO:0008409]; nucleic acid binding [GO:0003676]
739	secF_1	837809	842011	Transcript442	-	842913	1.04341	0.637881	Peak62	842636	843328	842982	693	553.688	482	1464.46	980	153.812	341	2.4853	0.00647205	0	0	0	1	0	0	0	0	0	20	0	0			intracellular protein transport [GO:0006886]	integral component of membrane [GO:0016021]; plasma membrane [GO:0005886]	protein-transporting ATPase activity [GO:0015450]
741	CTL0709	842431	842763	Transcript442	-	842913	1.07289	0.615951	Peak62	842636	843328	842982	693	553.688	482	1464.46	980	153.812	341	2.4853	0.00647205	0	0	0	1	0	0	0	0	0	16	0	0				integral component of membrane [GO:0016021]
742	uppS	843225	843986	Transcript443	+		1.00441	0.983573	Peak62	842636	843328	842982	693	553.688	482	1464.46	980	153.812	341	2.4853	0.00647205	0	0	0	1	0	0	0	0	0	36	0	0					magnesium ion binding [GO:0000287]; prenyltransferase activity [GO:0004659]
743	cdsA	843992	844909	Transcript444	+		1.00105	0.991217														0	0	0	0	0	0	0	0	0	42	0	0				integral component of membrane [GO:0016021]	nucleotidyltransferase activity [GO:0016779]
744	cmk	844906	845556	Transcript445	+		1.08571	0.500819														0	0	0	0	0	0	0	0	0	28	0	0			pyrimidine nucleotide metabolic process [GO:0006220]	cytoplasm [GO:0005737]	ATP binding [GO:0005524]; CMP kinase activity [GO:0036430]; dCMP kinase activity [GO:0036431]
745	plsC	845553	846203	Transcript446	+		1.05816	0.659052														0	0	0	0	0	0	0	0	0	16	0	0					acyltransferase activity [GO:0016746]
746	argS	846218	847909	Transcript447	+		1.03489	0.739085														0	0	0	0	0	0	0	0	0	42	0	0			arginyl-tRNA aminoacylation [GO:0006420]	cytoplasm [GO:0005737]	arginine-tRNA ligase activity [GO:0004814]; ATP binding [GO:0005524]
747	murA	847947	849281	Transcript448	-		-1.01585	0.869593	Peak63	849105	849806	849482	702	563.6	497	1324.72	898	135.81	305	2.41612	0.00784348	0	0	0	1	0	0	0	0	0	32	0	0			cell cycle [GO:0007049]; cell division [GO:0051301]; cell wall organization [GO:0071555]; peptidoglycan biosynthetic process [GO:0009252]; regulation of cell shape [GO:0008360]; UDP-N-acetylgalactosamine biosynthetic process [GO:0019277]	cytoplasm [GO:0005737]	UDP-N-acetylglucosamine 1-carboxyvinyltransferase activity [GO:0008760]
748	tarp	849494	852511	Transcript449	+		-1.32007	0.00478241	Peak63	849105	849806	849482	702	563.6	497	1324.72	898	135.81	305	2.41612	0.00784348	1	0	0	1	0	0	0	0	0	32	0	0			negative regulation of apoptotic process [GO:0043066]; positive regulation of ERK1 and ERK2 cascade [GO:0070374]; positive regulation of MAPK cascade [GO:0043410]; positive regulation of peptidyl-tyrosine phosphorylation [GO:0050731]	extracellular region [GO:0005576]	PTB domain binding [GO:0051425]; SH2 domain binding [GO:0042169]
749	CTL0717	852563	853279	Transcript450	-	853418	1.02718	0.824336														0	0	0	0	0	0	0	0	0	16	0	0			regulation of transcription, DNA-templated [GO:0006355]	cytoplasm [GO:0005737]	DNA binding [GO:0003677]
750	CTL0718	853462	853965	Transcript451	-		-1.1353	0.245106														0	0	0	0	0	0	0	0	0	28	0	0					N-acetyltransferase activity [GO:0008080]
751	prfB	853962	855069	Transcript452	-		1.02664	0.854713	Peak64	854563	855245	854889	683	618.907	531	1193.27	787	141.419	309	2.05003	0.0201806	0	0	0	1	0	0	0	0	0	24	0	0				cytoplasm [GO:0005737]	translation release factor activity, codon specific [GO:0016149]
752	CTL0720	855389	855649	Transcript453	+	855335	1.39913	0.0244896	Peak64	854563	855245	854889	683	618.907	531	1193.27	787	141.419	309	2.05003	0.0201806	1	1	1	1	1	0	1	1	0	24	1	0
753	CTL0721	855707	856696	Transcript453	+	855335	1.08997	0.278309	Peak64	854563	855245	854889	683	618.907	531	1193.27	787	141.419	309	2.05003	0.0201806	0	0	0	1	0	0	0	0	0	24	0	0					hydrolase activity [GO:0016787]
754	ispD	856686	857345	Transcript453	+	855335	-1.08012	0.528465	Peak64	854563	855245	854889	683	618.907	531	1193.27	787	141.419	309	2.05003	0.0201806	0	0	0	1	0	0	0	0	0	28	0	0			isopentenyl diphosphate biosynthetic process, methylerythritol 4-phosphate pathway [GO:0019288]; terpenoid biosynthetic process [GO:0016114]		2-C-methyl-D-erythritol 4-phosphate cytidylyltransferase activity [GO:0050518]
755	truA	857354	858157	Transcript453	+	855335	1.00668	0.973057	Peak64	854563	855245	854889	683	618.907	531	1193.27	787	141.419	309	2.05003	0.0201806	0	0	0	1	0	0	0	0	0	42	0	0			tRNA pseudouridine synthesis [GO:0031119]		RNA binding [GO:0003723]; tRNA pseudouridine synthase activity [GO:0106029]
756	CTL0724	858109	858783	Transcript454	-		-1.0426	0.708195														0	0	0	0	0	0	0	0	0	28	0	0					hydrolase activity [GO:0016787]
757	CTL0725	858876	859517	Transcript455	+		-1.00307	0.983573														0	0	0	0	0	0	0	0	0	16	0	0
759	CTL0726	859811	860140	Transcript456	+		-1.19026	0.146605														0	0	0	0	0	0	0	0	0	32	0	0
760	atoS	860118	861176	Transcript457	+		-1.19571	0.0394345														1	0	0	0	0	0	0	0	0	16	0	0			regulation of transcription, DNA-templated [GO:0006355]		phosphorelay sensor kinase activity [GO:0000155]
761	atoC	861219	862379	Transcript458	+		-1.07469	0.382706														0	0	0	0	0	0	0	0	0	42	0	0			phosphorelay signal transduction system [GO:0000160]; regulation of transcription, DNA-templated [GO:0006355]		ATP binding [GO:0005524]
763	CTL0729	862606	863142	Transcript459	+		1.19227	0.163033														0	0	0	0	0	0	0	0	0	16	0	0
764	recO	863112	863843	Transcript460	+		1.08709	0.391991														0	0	0	0	0	0	0	0	0	16	0	0			DNA recombination [GO:0006310]; DNA repair [GO:0006281]
765	CTL0731	863840	864442	Transcript461	-		1.01247	0.942488														0	0	0	0	0	0	0	0	0	42	0	0
767	CTL0733	864920	865714	Transcript462	+		1.02787	0.829646														0	0	0	0	0	0	0	0	0	16	0	0
768	CTL0734	865720	866034	Transcript462	+		-1.07315	0.750688														0	0	0	0	0	0	0	0	0	16	0	0				plasma membrane [GO:0005886]
769	CTL0735	865973	866902	Transcript464	-		-1.07532	0.659052														0	0	0	0	0	0	0	0	0	42	0	0				integral component of membrane [GO:0016021]
770	pheT	866990	869362	Transcript465	+		1.01094	0.94792														0	0	0	0	0	0	0	0	0	42	0	0			phenylalanyl-tRNA aminoacylation [GO:0006432]	cytoplasm [GO:0005737]	ATP binding [GO:0005524]; magnesium ion binding [GO:0000287]; phenylalanine-tRNA ligase activity [GO:0004826]; tRNA binding [GO:0000049]
771	CTL0737	869359	870324	Transcript466	+		-1.05463	0.560625														0	0	0	0	0	0	0	0	0	24	0	0
772	CTL0738	870343	870855	Transcript467	+	870326	1.14262	0.228285														0	0	0	0	0	0	0	0	0	16	0	0			DNA repair [GO:0006281]; methylation [GO:0032259]		methylated-DNA-[protein]-cysteine S-methyltransferase activity [GO:0003908]
773	oppC2	870852	872588	Transcript468	-	876232	1.10093	0.136922	Peak65	875957	876853	876411	897	607.925	685	1396.94	1210	117.438	337	3.76138	8.44882e-05	0	0	0	1	0	0	0	0	0	20	0	0			transmembrane transport [GO:0055085]	integral component of membrane [GO:0016021]; plasma membrane [GO:0005886]
774	oppB2	872590	874005	Transcript468	-	876232	1.13339	0.155412	Peak65	875957	876853	876411	897	607.925	685	1396.94	1210	117.438	337	3.76138	8.44882e-05	0	0	0	1	0	0	0	0	0	20	0	0			transmembrane transport [GO:0055085]	integral component of membrane [GO:0016021]; plasma membrane [GO:0005886]
775	oppA4	874050	876140	Transcript468	-	876232	1.10628	0.176469	Peak65	875957	876853	876411	897	607.925	685	1396.94	1210	117.438	337	3.76138	8.44882e-05	0	0	0	1	0	0	0	0	0	20	0	0
776	CTL0742	876746	877477	Transcript469	-	878444	-1.08757	0.643887														0	0	0	0	0	0	0	0	0	42	0	0			carbohydrate metabolic process [GO:0005975]		hydrolase activity, acting on carbon-nitrogen (but not peptide) bonds [GO:0016810]
777	CTL0743	877639	878292	Transcript469	-	878444	1.00503	0.976569														0	0	0	0	0	0	0	0	0	24	0	0				integral component of membrane [GO:0016021]
778	CTL0744	878760	879125	Transcript470	+	878722	1.1542	0.200495														0	0	0	0	0	0	0	0	0	28	0	0				integral component of membrane [GO:0016021]
779	CTL0745	879104	880102	Transcript471	-	881999	-1.01109	0.948568														0	0	0	0	0	0	0	0	0	42	0	0				integral component of membrane [GO:0016021]	protein serine/threonine kinase activity [GO:0004674]
780	hemZ	880259	881203	Transcript471	-	881999	-1.05166	0.607568														0	0	0	0	0	0	0	0	0	32	0	0			heme biosynthetic process [GO:0006783]	cytoplasm [GO:0005737]	ferrochelatase activity [GO:0004325]; metal ion binding [GO:0046872]
781	fliY	881225	882010	Transcript471	-	881999	-1.01398	0.930014														0	0	0	0	0	0	0	0	0	24	0	0
782	CTL0748	882056	882628	Transcript472	-	884789	-1.10757	0.32885	Peak66	884463	885230	884872	768	491.325	474	1483.26	1100	129.43	318	3.04467	0.00116467	0	0	0	1	0	0	0	0	0	42	0	0			rRNA methylation [GO:0031167]		methyltransferase activity [GO:0008168]; nucleic acid binding [GO:0003676]
783	CTL0749	882625	883359	Transcript472	-	884789	-1.15444	0.132696	Peak66	884463	885230	884872	768	491.325	474	1483.26	1100	129.43	318	3.04467	0.00116467	0	0	0	1	0	0	0	0	0	42	0	0					hydrolase activity [GO:0016787]
784	glgC	883448	884773	Transcript472	-	884789	-1.15327	0.0774433	Peak66	884463	885230	884872	768	491.325	474	1483.26	1100	129.43	318	3.04467	0.00116467	0	0	0	1	0	0	0	0	0	32	0	0			glycogen biosynthetic process [GO:0005978]		ATP binding [GO:0005524]; glucose-1-phosphate adenylyltransferase activity [GO:0008878]
785	CTL0751	884965	885216	Transcript473	+	884942	1.03939	0.88278	Peak66	884463	885230	884872	768	491.325	474	1483.26	1100	129.43	318	3.04467	0.00116467	0	0	0	1	0	0	0	0	0	16	0	0
786	rho	885226	886620	Transcript474	-	890870	1.10673	0.38864														0	0	0	0	0	0	0	0	0	24	0	0			DNA-templated transcription, termination [GO:0006353]		ATP binding [GO:0005524]; ATP-dependent activity, acting on RNA [GO:0008186]; helicase activity [GO:0004386]; hydrolase activity [GO:0016787]; RNA binding [GO:0003723]
787	CTL0753	886617	887225	Transcript474	-	890870	1.08477	0.722875														0	0	0	0	0	0	0	0	0	24	0	0			coenzyme A biosynthetic process [GO:0015937]	cytoplasm [GO:0005737]	ATP binding [GO:0005524]; dephospho-CoA kinase activity [GO:0004140]
788	polA	887219	889819	Transcript474	-	890870	1.03635	0.824336														0	0	0	0	0	0	0	0	0	24	0	0			DNA repair [GO:0006281]; DNA-dependent DNA replication [GO:0006261]		3'-5' exonuclease activity [GO:0008408]; DNA binding [GO:0003677]; DNA-directed DNA polymerase activity [GO:0003887]
789	sohB	889836	890831	Transcript474	-	890870	1.10712	0.458792														0	0	0	0	0	0	0	0	0	24	0	0					peptidase activity [GO:0008233]
790	CTL0756	890971	892593	Transcript475	-	893426	1.27912	9.64404e-06	Peak67	892670	893396	893059	727	554.074	506	1139.57	800	164.248	382	2.10479	0.017655	1	0	0	1	0	0	0	0	0	16	0	0				integral component of membrane [GO:0016021]	ATP binding [GO:0005524]; ATP:ADP antiporter activity [GO:0005471]
791	pgsA_2	892805	893311	Transcript475	-	893426	1.01333	0.94544	Peak67	892670	893396	893059	727	554.074	506	1139.57	800	164.248	382	2.10479	0.017655	0	0	0	1	0	0	0	0	0	16	0	0			phospholipid biosynthetic process [GO:0008654]	integral component of membrane [GO:0016021]	CDP-diacylglycerol-glycerol-3-phosphate 3-phosphatidyltransferase activity [GO:0008444]
793	CTL0758	893707	893856	Transcript476	-		-1.27178	0.257314														0	0	0	0	0	0	0	0	0	16	0	0				integral component of membrane [GO:0016021]
794	dnaB	893825	895243	Transcript477	+	893786	-1.07064	0.51024														0	0	0	0	0	0	0	0	0	42	0	0			DNA replication, synthesis of RNA primer [GO:0006269]	primosome complex [GO:1990077]	ATP binding [GO:0005524]; ATP hydrolysis activity [GO:0016887]; DNA binding [GO:0003677]; DNA helicase activity [GO:0003678]
795	gidA	895538	897370	Transcript478	+	895673	1.09241	0.179521														0	0	0	0	0	0	0	0	0	20	0	0			tRNA wobble uridine modification [GO:0002098]	cytoplasm [GO:0005737]	flavin adenine dinucleotide binding [GO:0050660]
796	lplA_2	897360	898061	Transcript478	+	895673	1.05008	0.758546														0	0	0	0	0	0	0	0	0	42	0	0			cellular protein modification process [GO:0006464]		ligase activity [GO:0016874]
797	ndk	898118	898543	Transcript479	-	898346	1.20809	0.373199														0	0	0	0	0	0	0	0	0	24	0	0			CTP biosynthetic process [GO:0006241]; GTP biosynthetic process [GO:0006183]; UTP biosynthetic process [GO:0006228]	cytoplasm [GO:0005737]	ATP binding [GO:0005524]; metal ion binding [GO:0046872]; nucleoside diphosphate kinase activity [GO:0004550]
798	ruvA	898703	899305	Transcript480	-	899875	-1.12404	0.24748														0	0	0	0	0	0	0	0	0	42	0	0			DNA recombination [GO:0006310]; DNA repair [GO:0006281]; SOS response [GO:0009432]	Holliday junction helicase complex [GO:0009379]	ATP binding [GO:0005524]; ATP hydrolysis activity [GO:0016887]; DNA binding [GO:0003677]; four-way junction helicase activity [GO:0009378]
799	ruvC	899325	899837	Transcript480	-	899875	-1.08061	0.389181														0	0	0	0	0	0	0	0	0	36	0	0			DNA recombination [GO:0006310]; DNA repair [GO:0006281]		crossover junction endodeoxyribonuclease activity [GO:0008821]; magnesium ion binding [GO:0000287]; nucleic acid binding [GO:0003676]
800	CTL0765	899945	900394	Transcript481	-	900632	-1.17085	0.160721														0	0	0	0	0	0	0	0	0	24	0	0
802	CTL0766	900786	901652	Transcript481	-	905111	1.0949	0.26121														0	0	0	0	0	0	0	0	0	24	0	0
803	gapA	901663	902667	Transcript481	-	905111	1.16086	0.173325														0	0	0	0	0	0	0	0	0	20	0	0			glucose metabolic process [GO:0006006]; glycolytic process [GO:0006096]	cytoplasm [GO:0005737]	glyceraldehyde-3-phosphate dehydrogenase (NAD+) (phosphorylating) activity [GO:0004365]; NAD binding [GO:0051287]; NADP binding [GO:0050661]
804	rplQ	902711	903136	Transcript481	-	905111	1.50818	0.00423255														1	1	1	0	0	1	0	1	0	20	0	0			translation [GO:0006412]	ribosome [GO:0005840]	structural constituent of ribosome [GO:0003735]
805	rpoA	903145	904278	Transcript481	-	905111	1.61944	0.000155852														1	1	1	0	0	1	0	1	0	16	0	0			transcription, DNA-templated [GO:0006351]		DNA binding [GO:0003677]; DNA-directed 5'-3' RNA polymerase activity [GO:0003899]; protein dimerization activity [GO:0046983]
806	rpsK	904299	904697	Transcript481	-	905111	1.7043	6.76995e-05														1	1	1	0	0	1	0	1	0	16	0	0			translation [GO:0006412]	ribosome [GO:0005840]	rRNA binding [GO:0019843]; structural constituent of ribosome [GO:0003735]
807	rpsM	904719	905087	Transcript481	-	905111	1.78034	0.000113242														1	1	1	0	0	1	0	1	0	16	0	0			translation [GO:0006412]	ribosome [GO:0005840]	rRNA binding [GO:0019843]; structural constituent of ribosome [GO:0003735]; tRNA binding [GO:0000049]
808	secY	905143	906516	Transcript482	-	910420	1.31124	0.000923785														1	0	0	0	0	0	0	0	0	20	0	0			intracellular protein transmembrane transport [GO:0065002]; protein targeting [GO:0006605]; protein transport by the Sec complex [GO:0043952]	integral component of membrane [GO:0016021]; plasma membrane [GO:0005886]
809	rplO	906539	906973	Transcript482	-	910420	1.68466	0.000394347														1	1	1	0	0	1	0	1	0	16	0	0			translation [GO:0006412]	large ribosomal subunit [GO:0015934]	rRNA binding [GO:0019843]; structural constituent of ribosome [GO:0003735]
810	rpsE	906966	907463	Transcript482	-	910420	1.47611	0.00115065														1	1	1	0	0	1	0	1	0	16	0	0			translation [GO:0006412]	cytoplasm [GO:0005737]; small ribosomal subunit [GO:0015935]	rRNA binding [GO:0019843]; structural constituent of ribosome [GO:0003735]
811	rplR	907478	907849	Transcript482	-	910420	1.65284	0.00099608														1	1	1	0	0	1	0	1	0	16	0	0			translation [GO:0006412]	ribosome [GO:0005840]	rRNA binding [GO:0019843]; structural constituent of ribosome [GO:0003735]
812	rplF	907871	908422	Transcript482	-	910420	1.6256	9.30096e-06														1	1	1	0	0	1	0	1	0	20	0	0			translation [GO:0006412]	ribosome [GO:0005840]	rRNA binding [GO:0019843]; structural constituent of ribosome [GO:0003735]
813	rpsH	908450	908851	Transcript482	-	910420	1.66872	6.42684e-05														1	1	1	0	0	1	0	1	0	16	0	0			translation [GO:0006412]	ribosome [GO:0005840]	rRNA binding [GO:0019843]; structural constituent of ribosome [GO:0003735]
814	rplE	908869	909411	Transcript482	-	910420	1.43164	0.000118766														1	1	1	0	0	1	0	1	0	20	0	0			translation [GO:0006412]	ribosome [GO:0005840]	rRNA binding [GO:0019843]; structural constituent of ribosome [GO:0003735]; tRNA binding [GO:0000049]
815	rplX	909413	909748	Transcript482	-	910420	1.70438	4.85095e-08														1	1	1	0	0	1	0	1	0	16	0	0			translation [GO:0006412]	ribosome [GO:0005840]	rRNA binding [GO:0019843]; structural constituent of ribosome [GO:0003735]
816	rplN	909761	910129	Transcript482	-	910420	1.74693	5.04891e-06														1	1	1	0	0	1	0	1	0	16	0	0			translation [GO:0006412]	large ribosomal subunit [GO:0015934]	rRNA binding [GO:0019843]; structural constituent of ribosome [GO:0003735]
817	rpsQ	910146	910397	Transcript482	-	910420	1.92676	3.29117e-07														1	1	1	0	0	1	0	1	0	16	0	0			translation [GO:0006412]	ribosome [GO:0005840]	rRNA binding [GO:0019843]; structural constituent of ribosome [GO:0003735]
818	rpmC	910390	910608	Transcript483	-	915257	1.99686	1.614e-07														1	1	1	0	0	1	0	1	0	16	0	0			translation [GO:0006412]	ribosome [GO:0005840]	structural constituent of ribosome [GO:0003735]
819	rplP	910610	911026	Transcript483	-	915257	1.89881	1.12258e-11														1	1	1	0	0	1	0	1	0	16	0	0			translation [GO:0006412]	ribosome [GO:0005840]	rRNA binding [GO:0019843]; structural constituent of ribosome [GO:0003735]; tRNA binding [GO:0000049]
820	rpsC	911059	911733	Transcript483	-	915257	1.86917	6.43502e-07														1	1	1	0	0	1	0	1	0	16	0	0			translation [GO:0006412]	ribosome [GO:0005840]	mRNA binding [GO:0003729]; rRNA binding [GO:0019843]; structural constituent of ribosome [GO:0003735]
821	rplV	911743	912078	Transcript483	-	915257	1.81944	2.57644e-08														1	1	1	0	0	1	0	1	0	20	0	0			translation [GO:0006412]	large ribosomal subunit [GO:0015934]	rRNA binding [GO:0019843]; structural constituent of ribosome [GO:0003735]
822	rpsS	912097	912363	Transcript483	-	915257	1.55468	0.00301334														1	1	1	0	0	1	0	1	0	20	0	0			translation [GO:0006412]	small ribosomal subunit [GO:0015935]	rRNA binding [GO:0019843]; structural constituent of ribosome [GO:0003735]
823	rplB	912369	913223	Transcript483	-	915257	1.72888	8.71447e-07														1	1	1	0	0	1	0	1	0	16	0	0			translation [GO:0006412]	large ribosomal subunit [GO:0015934]	rRNA binding [GO:0019843]; structural constituent of ribosome [GO:0003735]; transferase activity [GO:0016740]
824	rplW	913247	913582	Transcript483	-	915257	2.12847	1.61266e-14														1	1	1	0	0	1	0	1	0	16	0	0			translation [GO:0006412]	ribosome [GO:0005840]	rRNA binding [GO:0019843]; structural constituent of ribosome [GO:0003735]
825	rplD	913598	914266	Transcript483	-	915257	1.91596	1.24379e-12														1	1	1	0	0	1	0	1	0	16	0	0			translation [GO:0006412]	ribosome [GO:0005840]	rRNA binding [GO:0019843]; structural constituent of ribosome [GO:0003735]
826	rplC	914275	914940	Transcript483	-	915257	1.9018	1.51268e-07														1	1	1	0	0	1	0	1	0	16	0	0			translation [GO:0006412]	ribosome [GO:0005840]	rRNA binding [GO:0019843]; structural constituent of ribosome [GO:0003735]
827	CTL0791	915375	916271	Transcript484	-	916314	1.47886	0.000165509	Peak68	916008	917052	916461	1045	642.189	843	2677.65	2702	217.764	728	5.96671	1.21043e-09	1	1	1	1	1	0	1	1	0	16	1	0				integral component of membrane [GO:0016021]
828	fmt	916437	917387	Transcript485	-	919568	1.00877	0.956679														0	0	0	0	0	0	0	0	0	16	0	0					methionyl-tRNA formyltransferase activity [GO:0004479]
829	lpxA	917377	918219	Transcript485	-	919568	1.13702	0.336199														0	0	0	0	0	0	0	0	0	24	0	0			lipid A biosynthetic process [GO:0009245]	cytoplasm [GO:0005737]	acyl-[acyl-carrier-protein]-UDP-N-acetylglucosamine O-acyltransferase activity [GO:0008780]
830	fabZ	918231	918692	Transcript485	-	919568	1.03048	0.827268														0	0	0	0	0	0	0	0	0	24	0	0			fatty acid biosynthetic process [GO:0006633]; lipid A biosynthetic process [GO:0009245]	cytoplasm [GO:0005737]	(3R)-hydroxymyristoyl-[acyl-carrier-protein] dehydratase activity [GO:0008659]; 3-hydroxydecanoyl-[acyl-carrier-protein] dehydratase activity [GO:0008693]; 3-hydroxyoctanoyl-[acyl-carrier-protein] dehydratase activity [GO:0047451]; 3-hydroxypalmitoyl-[acyl-carrier-protein] dehydratase activity [GO:0004317]
831	lpxC	918689	919549	Transcript485	-	919568	-1.03744	0.74667														0	0	0	0	0	0	0	0	0	24	0	0			lipid A biosynthetic process [GO:0009245]		metal ion binding [GO:0046872]; UDP-3-O-[3-hydroxymyristoyl] N-acetylglucosamine deacetylase activity [GO:0008759]; UDP-3-O-acyl-N-acetylglucosamine deacetylase activity [GO:0103117]
832	cutE	919649	921277	Transcript486	-	924076	-1.22825	0.0352475														1	0	0	0	0	0	0	0	0	42	0	0			lipoprotein biosynthetic process [GO:0042158]	integral component of membrane [GO:0016021]; plasma membrane [GO:0005886]	N-acyltransferase activity [GO:0016410]
833	CTL0797	921341	921823	Transcript486	-	924076	-1.1684	0.043339														1	0	0	0	0	0	0	0	0	32	0	0					thiolester hydrolase activity [GO:0016790]
834	dnaQ2	921959	922711	Transcript486	-	924076	1.00155	0.988754														0	0	0	0	0	0	0	0	0	24	0	0			DNA replication [GO:0006260]		DNA binding [GO:0003677]; DNA-directed DNA polymerase activity [GO:0003887]; exonuclease activity [GO:0004527]
835	CTL0799	922715	923188	Transcript486	-	924076	1.00437	0.983573														0	0	0	0	0	0	0	0	0	20	0	0			tRNA threonylcarbamoyladenosine modification [GO:0002949]	cytoplasm [GO:0005737]
836	CTL0800	923167	923883	Transcript486	-	924076	1.05653	0.750688														0	0	0	0	0	0	0	0	0	20	0	0
838	trxA	924605	924913	Transcript487	+		1.04161	0.758546														0	0	0	0	0	0	0	0	0	20	0	0			glycerol ether metabolic process [GO:0006662]		protein-disulfide reductase activity [GO:0015035]
839	CTL0802	924963	925418	Transcript488	-	925445	-1.02002	0.912922														0	0	0	0	0	0	0	0	0	24	0	0				cytoplasm [GO:0005737]	RNA binding [GO:0003723]; S-adenosylmethionine-dependent methyltransferase activity [GO:0008757]; tRNA methyltransferase activity [GO:0008175]
840	mip	925434	926165	Transcript489	-	929399	1.21915	0.162532														0	0	0	0	0	0	0	0	0	20	0	0			protein folding [GO:0006457]		peptidyl-prolyl cis-trans isomerase activity [GO:0003755]
841	aspS	926303	928051	Transcript489	-	929399	1.18922	0.0223143														1	0	0	0	0	0	0	0	0	20	0	0			aspartyl-tRNA aminoacylation [GO:0006422]	cytoplasm [GO:0005737]	aspartate-tRNA ligase activity [GO:0004815]; aspartate-tRNA(Asn) ligase activity [GO:0050560]; ATP binding [GO:0005524]; nucleic acid binding [GO:0003676]
842	hisS	928032	929318	Transcript489	-	929399	1.03558	0.739085														0	0	0	0	0	0	0	0	0	20	0	0			histidyl-tRNA aminoacylation [GO:0006427]	cytoplasm [GO:0005737]	ATP binding [GO:0005524]; histidine-tRNA ligase activity [GO:0004821]
843	uhpC	929754	931124	Transcript490	+	929591	1.1487	0.390382														0	0	0	0	0	0	0	0	0	24	0	0				integral component of membrane [GO:0016021]	transmembrane transporter activity [GO:0022857]
844	dnaE	931138	934851	Transcript490	+	929591	1.00299	0.979425														0	0	0	0	0	0	0	0	0	16	0	0			DNA replication [GO:0006260]		3'-5' exonuclease activity [GO:0008408]; DNA-directed DNA polymerase activity [GO:0003887]
845	CTL0808	935080	935949	Transcript491	-	935963	-1.15581	0.15113	Peak69	935662	936326	935985	665	683.543	571	1421.78	913	206.824	440	2.05037	0.020164	0	0	0	1	0	0	0	0	0	32	0	0
846	CTL0809	936101	937057	Transcript492	+	936073	-1.0245	0.782842	Peak69	935662	936326	935985	665	683.543	571	1421.78	913	206.824	440	2.05037	0.020164	0	0	0	1	0	0	0	0	0	24	0	0					protein serine/threonine kinase activity [GO:0004674]
847	CTL0810	937082	937666	Transcript492	+	936073	-1.22012	0.0115815	Peak69	935662	936326	935985	665	683.543	571	1421.78	913	206.824	440	2.05037	0.020164	1	0	0	1	0	0	0	0	0	42	0	0			Gram-negative-bacterium-type cell outer membrane assembly [GO:0043165]	outer membrane [GO:0019867]
848	rsbW	937653	938093	Transcript493	+	937650	-1.2356	0.0871159														0	0	0	0	0	0	0	0	0	16	0	0					kinase activity [GO:0016301]
849	CTL0812	938100	938525	Transcript494	-	938538	-1.11223	0.278309														0	0	0	0	0	0	0	0	0	32	0	0
850	dacC	938633	939946	Transcript495	+		-1.10563	0.235609														0	0	0	0	0	0	0	0	0	42	0	0				integral component of membrane [GO:0016021]	serine-type D-Ala-D-Ala carboxypeptidase activity [GO:0009002]
851	CTL0814	940079	940486	Transcript496	+		-1.13754	0.259827														0	0	0	0	0	0	0	0	0	42	0	0
852	CTL0815	940483	941589	Transcript497	+		-1.14157	0.32088														0	0	0	0	0	0	0	0	0	42	0	0			RNA methylation [GO:0001510]		methyltransferase activity [GO:0008168]; RNA binding [GO:0003723]
853	brnQ	941739	942974	Transcript498	+		-1.00301	0.983573														0	0	0	0	0	0	0	0	0	42	0	0				integral component of membrane [GO:0016021]; plasma membrane [GO:0005886]	branched-chain amino acid transmembrane transporter activity [GO:0015658]
854	CTL0818	943148	946747	Transcript499	+		-1.11991	0.154317														0	0	0	0	0	0	0	0	0	42	0	0					ATP binding [GO:0005524]; helicase activity [GO:0004386]; zinc ion binding [GO:0008270]
855	CTL0819	946926	947405	Transcript500	+	946826	1.03401	0.870967														0	0	0	0	0	0	0	0	0	24	0	0				integral component of membrane [GO:0016021]
856	lpdA	947614	949011	Transcript501	+	947486	-1.00086	0.991581														0	0	0	0	0	0	0	0	0	20	0	0			cell redox homeostasis [GO:0045454]		dihydrolipoyl dehydrogenase activity [GO:0004148]; flavin adenine dinucleotide binding [GO:0050660]
857	lipA	949008	949943	Transcript502	+		-1.23142	0.0288001														1	0	0	0	0	0	0	0	0	42	0	0			protein lipoylation [GO:0009249]	cytoplasm [GO:0005737]	4 iron, 4 sulfur cluster binding [GO:0051539]; lipoate synthase activity [GO:0016992]; lipoyl synthase activity (acting on glycine-cleavage complex H protein [GO:0102552]; lipoyl synthase activity (acting on pyruvate dehydrogenase E2 protein) [GO:0102553]; metal ion binding [GO:0046872]
858	sctJ	950047	951024	Transcript503	+	950029	-1.2182	0.0485349														1	0	0	0	0	0	0	0	0	24	0	0			protein secretion [GO:0009306]	cell outer membrane [GO:0009279]; integral component of membrane [GO:0016021]
859	CTL0823	951025	951861	Transcript503	+	950029	-1.25348	0.0018194														1	0	0	0	0	0	0	0	0	32	0	0
860	sctL	952137	952808	Transcript503	+	950029	-1.18312	0.0292554														1	0	0	0	0	0	0	0	0	24	0	0			protein secretion by the type III secretion system [GO:0030254]	cytoplasm [GO:0005737]
861	sctR	952821	953741	Transcript503	+	950029	-1.13254	0.088381														0	0	0	0	0	0	0	0	0	42	0	0			bacterial-type flagellum organization [GO:0044781]; protein secretion [GO:0009306]	bacterial-type flagellum basal body [GO:0009425]; integral component of membrane [GO:0016021]; plasma membrane [GO:0005886]
862	sctS	953753	954037	Transcript503	+	950029	-1.20077	0.246668														0	0	0	0	0	0	0	0	0	36	0	0			protein secretion [GO:0009306]	integral component of membrane [GO:0016021]
863	sctT	954044	954913	Transcript503	+	950029	-1.12681	0.145546														0	0	0	0	0	0	0	0	0	36	0	0			protein targeting [GO:0006605]	integral component of membrane [GO:0016021]; plasma membrane [GO:0005886]
864	CTL0828	954992	955435	Transcript504	-	955476	-1.49443	0.0147507	Peak70	955184	955877	955528	694	567.803	495	1262.4	846	163.5	363	2.22276	0.0131161	1	1	1	1	1	0	1	0	1	32	0	1				integral component of membrane [GO:0016021]
865	CTL0829	955525	956517	Transcript505	-	964073	-1.06122	0.607406	Peak71	963737	964451	964108	715	871.781	783	1381.74	954	181.431	415	2.34293	0.00956649	0	0	0	1	0	0	0	0	0	42	0	0
866	CTL0830	956523	957047	Transcript505	-	964073	1.00791	0.972206	Peak71	963737	964451	964108	715	871.781	783	1381.74	954	181.431	415	2.34293	0.00956649	0	0	0	1	0	0	0	0	0	42	0	0
867	CTL0831	957032	957487	Transcript505	-	964073	-1.07783	0.532035	Peak71	963737	964451	964108	715	871.781	783	1381.74	954	181.431	415	2.34293	0.00956649	0	0	0	1	0	0	0	0	0	42	0	0				integral component of membrane [GO:0016021]
868	gspG	957471	957800	Transcript505	-	964073	1.04981	0.739085	Peak71	963737	964451	964108	715	871.781	783	1381.74	954	181.431	415	2.34293	0.00956649	0	0	0	1	0	0	0	0	0	20	0	0
869	gspF	957862	959037	Transcript505	-	964073	-1.07237	0.591645	Peak71	963737	964451	964108	715	871.781	783	1381.74	954	181.431	415	2.34293	0.00956649	0	0	0	1	0	0	0	0	0	42	0	0				integral component of membrane [GO:0016021]; plasma membrane [GO:0005886]
870	gspE	959049	960554	Transcript505	-	964073	-1.13878	0.112172	Peak71	963737	964451	964108	715	871.781	783	1381.74	954	181.431	415	2.34293	0.00956649	0	0	0	1	0	0	0	0	0	16	0	0					ATP binding [GO:0005524]
871	gspD	960538	962820	Transcript505	-	964073	-1.03262	0.633	Peak71	963737	964451	964108	715	871.781	783	1381.74	954	181.431	415	2.34293	0.00956649	0	0	0	1	0	0	0	0	0	16	0	0			protein secretion [GO:0009306]	cell outer membrane [GO:0009279]
872	CTL0836	962821	964050	Transcript505	-	964073	1.02861	0.788731	Peak71	963737	964451	964108	715	871.781	783	1381.74	954	181.431	415	2.34293	0.00956649	0	0	0	1	0	0	0	0	0	16	0	0
873	pepP	964179	965249	Transcript506	-		-1.01547	0.879499														0	0	0	0	0	0	0	0	0	42	0	0					hydrolase activity [GO:0016787]
874	mutL	965260	966990	Transcript507	-		-1.27671	0.000147786	Peak72	966884	967592	967224	709	675.93	602	1780.5	1219	166.213	377	2.85878	0.00212636	1	0	0	1	0	0	0	0	0	42	0	0			mismatch repair [GO:0006298]	mismatch repair complex [GO:0032300]	ATP binding [GO:0005524]; ATP hydrolysis activity [GO:0016887]; mismatched DNA binding [GO:0030983]
875	scc2	967270	967968	Transcript508	+	967230	-1.75142	1.32238e-08	Peak72	966884	967592	967224	709	675.93	602	1780.5	1219	166.213	377	2.85878	0.00212636	1	1	1	1	1	0	1	0	1	32	0	1					protein serine/threonine kinase activity [GO:0004674]
876	CTL0840	967985	968344	Transcript508	+	967230	-1.71845	2.32633e-05	Peak72	966884	967592	967224	709	675.93	602	1780.5	1219	166.213	377	2.85878	0.00212636	1	1	1	1	1	0	1	0	1	32	0	1
877	copB	968381	969844	Transcript508	+	967230	-1.46721	3.8801e-05	Peak72	966884	967592	967224	709	675.93	602	1780.5	1219	166.213	377	2.85878	0.00212636	1	1	1	1	1	0	1	0	1	32	0	1				integral component of membrane [GO:0016021]
878	copD	969875	971194	Transcript508	+	967230	-1.56574	1.28884e-08	Peak72	966884	967592	967224	709	675.93	602	1780.5	1219	166.213	377	2.85878	0.00212636	1	1	1	1	1	0	1	0	1	32	0	1
879	CTL0843	971272	972255	Transcript509	-		-1.18638	0.0759471														0	0	0	0	0	0	0	0	0	42	0	0				integral component of membrane [GO:0016021]; plasma membrane [GO:0005886]
880	thrS	972560	974467	Transcript510	+		-1.06171	0.643887														0	0	0	0	0	0	0	0	0	42	0	0			threonyl-tRNA aminoacylation [GO:0006435]	cytoplasm [GO:0005737]	ATP binding [GO:0005524]; metal ion binding [GO:0046872]; threonine-tRNA ligase activity [GO:0004829]; tRNA binding [GO:0000049]
881	minD	974919	975686	Transcript511	+		-1.03201	0.758546														0	0	0	0	0	0	0	0	0	28	0	0
882	gp6D	975691	976482	Transcript512	+		1.00136	0.988754														0	0	0	0	0	0	0	0	0	16	0	0
883	CTL0847	976448	976999	Transcript513	+	976421	1.3392	0.00114893														1	1	1	0	0	1	0	1	0	20	0	0
884	trpS	977178	978218	Transcript513	+	976421	1.28038	0.0224627														1	0	0	0	0	0	0	0	0	20	0	0			tryptophanyl-tRNA aminoacylation [GO:0006436]	cytoplasm [GO:0005737]	ATP binding [GO:0005524]; tryptophan-tRNA ligase activity [GO:0004830]
885	uvrB	978243	980249	Transcript514	+	978225	-1.012	0.930014														0	0	0	0	0	0	0	0	0	16	0	0			nucleotide-excision repair [GO:0006289]; SOS response [GO:0009432]	cytoplasm [GO:0005737]; excinuclease repair complex [GO:0009380]	ATP binding [GO:0005524]; ATP hydrolysis activity [GO:0016887]; DNA binding [GO:0003677]; excinuclease ABC activity [GO:0009381]
886	eno	980411	981685	Transcript515	+	980292	1.01378	0.870967														0	0	0	0	0	0	0	0	0	16	0	0			glycolytic process [GO:0006096]	cell surface [GO:0009986]; extracellular region [GO:0005576]; phosphopyruvate hydratase complex [GO:0000015]	magnesium ion binding [GO:0000287]; phosphopyruvate hydratase activity [GO:0004634]
887	rbsU	981813	983765	Transcript516	+	981784	-1.08819	0.460194														0	0	0	0	0	0	0	0	0	42	0	0			signal transduction [GO:0007165]	integral component of membrane [GO:0016021]	phosphatase activity [GO:0016791]
888	CTL0852	983890	985698	Transcript516	+	981784	-1.09926	0.213889														0	0	0	0	0	0	0	0	0	36	0	0					phosphatase activity [GO:0016791]
889	CTL0853	985713	988577	Transcript517	-		-1.11891	0.155412														0	0	0	0	0	0	0	0	0	42	0	0
890	sdhB	988674	989372	Transcript518	-		-1.05259	0.674651														0	0	0	0	0	0	0	0	0	28	0	0			tricarboxylic acid cycle [GO:0006099]		2 iron, 2 sulfur cluster binding [GO:0051537]; 3 iron, 4 sulfur cluster binding [GO:0051538]; 4 iron, 4 sulfur cluster binding [GO:0051539]; electron transfer activity [GO:0009055]; metal ion binding [GO:0046872]
891	sdhA	989451	991331	Transcript519	-		-1.04281	0.696619														0	0	0	0	0	0	0	0	0	42	0	0			metabolic process [GO:0008152]	plasma membrane [GO:0005886]	oxidoreductase activity [GO:0016491]
892	CTL0856	991328	992189	Transcript520	-		-1.05794	0.658255														0	0	0	0	0	0	0	0	0	42	0	0
893	CTL0858	992336	993127	Transcript521	-		1.02135	0.850002														0	0	0	0	0	0	0	0	0	16	0	0					deoxyribonuclease activity [GO:0004536]
894	dsdD	993212	995290	Transcript522	-		-1.01725	0.870967														0	0	0	0	0	0	0	0	0	28	0	0			cytochrome complex assembly [GO:0017004]	integral component of membrane [GO:0016021]
895	exbB	995443	996141	Transcript523	+	995415	1.00078	0.991581														0	0	0	0	0	0	0	0	0	42	0	0			protein transport [GO:0015031]	integral component of membrane [GO:0016021]; plasma membrane [GO:0005886]
896	CTL0861	996138	996545	Transcript523	+	995415	1.01542	0.948568														0	0	0	0	0	0	0	0	0	36	0	0			protein transport [GO:0015031]	integral component of membrane [GO:0016021]; plasma membrane [GO:0005886]	transmembrane transporter activity [GO:0022857]
897	CTL0861A	996548	997255	Transcript523	+	995415	-1.01914	0.930014														0	0	0	0	0	0	0	0	0	42	0	0				integral component of membrane [GO:0016021]
898	tolB	997255	998550	Transcript523	+	995415	-1.01944	0.848782														0	0	0	0	0	0	0	0	0	28	0	0				periplasmic space [GO:0042597]
899	pal	998547	999113	Transcript524	+	998490	-1.05219	0.711347														0	0	0	0	0	0	0	0	0	24	0	0			cell division [GO:0051301]	cell outer membrane [GO:0009279]; integral component of membrane [GO:0016021]
900	CTL0864	999103	999705	Transcript524	+	998490	1.01584	0.88523														0	0	0	0	0	0	0	0	0	24	0	0
901	CTL0865	999776	1000168	Transcript525	+	999754	-1.01806	0.930014														0	0	0	0	0	0	0	0	0	24	0	0
902	ahpC	1000165	1000752	Transcript526	-		1.36353	0.00390124														1	1	1	0	0	1	0	1	0	20	0	0					peroxidase activity [GO:0004601]; peroxiredoxin activity [GO:0051920]
904	groEL2	1000960	1002561	Transcript527	-		-1.0335	0.776224														0	0	0	0	0	0	0	0	0	24	0	0			protein refolding [GO:0042026]		ATP binding [GO:0005524]; ATP hydrolysis activity [GO:0016887]
905	CTL0868	1002641	1003867	Transcript528	-		-1.18746	0.11037														0	0	0	0	0	0	0	0	0	42	0	0
906	CTL0869	1004063	1004692	Transcript529	+	1004011	-1.03386	0.814145														0	0	0	0	0	0	0	0	0	16	0	0			nucleotide metabolic process [GO:0009117]; purine nucleoside triphosphate catabolic process [GO:0009146]		dITP diphosphatase activity [GO:0035870]; ITP diphosphatase activity [GO:0036220]; metal ion binding [GO:0046872]; nucleoside-triphosphatase activity [GO:0017111]; nucleotide binding [GO:0000166]; XTP diphosphatase activity [GO:0036222]
907	CTL0870	1004666	1004905	Transcript530	-		-1.18795	0.38864														0	0	0	0	0	0	0	0	0	42	0	0
908	ung	1004890	1005579	Transcript531	-		-1.0533	0.625684														0	0	0	0	0	0	0	0	0	42	0	0			base-excision repair [GO:0006284]	cytoplasm [GO:0005737]	uracil DNA N-glycosylase activity [GO:0004844]
909	uvrD	1005660	1007564	Transcript532	+	1005571	-1.00137	0.987309														0	0	0	0	0	0	0	0	0	16	0	0					ATP binding [GO:0005524]; ATP hydrolysis activity [GO:0016887]; DNA binding [GO:0003677]; DNA helicase activity [GO:0003678]
910	rpoN	1007568	1008878	Transcript533	+	1007439	1.00199	0.98416														0	0	0	0	0	0	0	0	0	28	0	0			DNA-templated transcription, initiation [GO:0006352]		DNA binding [GO:0003677]; DNA-binding transcription activator activity [GO:0001216]; DNA-directed 5'-3' RNA polymerase activity [GO:0003899]; sigma factor activity [GO:0016987]
911	CTL0874	1008986	1009681	Transcript534	-		1.49716	0.0392453														1	1	1	0	0	1	0	1	0	20	0	0			cellular aromatic compound metabolic process [GO:0006725]; pyrimidine-containing compound metabolic process [GO:0072527]; small molecule metabolic process [GO:0044281]; sulfur compound metabolic process [GO:0006790]
912	CTL0875	1009678	1010409	Transcript535	-		1.30128	0.031221														1	0	0	0	0	0	0	0	0	20	0	0
913	folA	1010381	1010860	Transcript536	-		1.28668	0.114571														0	0	0	0	0	0	0	0	0	16	0	0			glycine biosynthetic process [GO:0006545]; tetrahydrofolate biosynthetic process [GO:0046654]		dihydrofolate reductase activity [GO:0004146]; NADP binding [GO:0050661]
914	folP	1010857	1012209	Transcript537	-		1.33823	0.0705522														0	1	0	0	0	0	0	0	0	20	0	0			folic acid biosynthetic process [GO:0046656]; tetrahydrofolate biosynthetic process [GO:0046654]		2-amino-4-hydroxy-6-hydroxymethyldihydropteridine diphosphokinase activity [GO:0003848]; ATP binding [GO:0005524]; dihydropteroate synthase activity [GO:0004156]; kinase activity [GO:0016301]
915	folX	1012206	1012580	Transcript538	-		1.14825	0.338255														0	0	0	0	0	0	0	0	0	24	0	0			folic acid biosynthetic process [GO:0046656]; tetrahydrofolate biosynthetic process [GO:0046654]		dihydroneopterin aldolase activity [GO:0004150]
916	rpoD	1012599	1014314	Transcript539	-		-1.03014	0.691556														0	0	0	0	0	0	0	0	0	16	0	0			DNA-templated transcription, initiation [GO:0006352]	cytoplasm [GO:0005737]	DNA binding [GO:0003677]; sigma factor activity [GO:0016987]
917	CTL0880	1014463	1015752	Transcript540	-		-1.16705	0.037609	Peak73	1015569	1016891	1016449	1323	755.154	1255	1275.89	1630	151.686	642	3.13256	0.000866444	1	0	0	1	0	0	0	0	0	42	0	0				integral component of membrane [GO:0016021]
918	rpsT	1016201	1016497	Transcript541	+	1015968	1.21332	0.20238	Peak73	1015569	1016891	1016449	1323	755.154	1255	1275.89	1630	151.686	642	3.13256	0.000866444	0	0	0	1	0	0	0	0	0	16	0	0			translation [GO:0006412]	ribosome [GO:0005840]	rRNA binding [GO:0019843]; structural constituent of ribosome [GO:0003735]
919	CTL0882	1016730	1017530	Transcript542	+	1016643	-1.04443	0.597521														0	0	0	0	0	0	0	0	0	16	0	0				integral component of membrane [GO:0016021]
920	CTL0883	1017586	1020213	Transcript543	-	1020237	-1.25397	0.00448819	Peak74	1019833	1020760	1020308	928	605.631	706	3625.66	3249	147.872	439	7.04605	9.20365e-13	1	0	0	1	0	0	0	0	0	28	0	0
921	CTL0884	1020329	1022845	Transcript544	+		-1.19482	0.0210275	Peak74	1019833	1020760	1020308	928	605.631	706	3625.66	3249	147.872	439	7.04605	9.20365e-13	1	0	0	1	0	0	0	0	0	32	0	0
922	CTL0885	1022909	1025407	Transcript545	-	1025438	-1.20394	0.0095238														1	0	0	0	0	0	0	0	0	32	0	0
923	CTL0886	1025635	1027590	Transcript546	-	1027615	-1.33752	0.000157196														1	1	1	0	0	1	0	0	1	32	0	0
924	CTL0887	1027698	1028999	Transcript547	-	1029155	1.23423	0.008976														1	0	0	0	0	0	0	0	0	20	0	0
925	mviN	1029243	1030826	Transcript548	-		-1.04628	0.602811														0	0	0	0	0	0	0	0	0	28	0	0				integral component of membrane [GO:0016021]; plasma membrane [GO:0005886]
926	nfo	1031026	1031892	Transcript549	+	1031000	-1.03002	0.778376														0	0	0	0	0	0	0	0	0	24	0	0			DNA repair [GO:0006281]		deoxyribonuclease IV (phage-T4-induced) activity [GO:0008833]; DNA binding [GO:0003677]; zinc ion binding [GO:0008270]
927	rpsD	1031988	1032617	Transcript550	-		1.13251	0.265125	Peak75	1032728	1033273	1033000	546	625.484	429	1513.54	798	174.613	305	1.49459	0.0675102	0	0	0	1	0	0	0	0	0	16	0	0			translation [GO:0006412]	small ribosomal subunit [GO:0015935]	rRNA binding [GO:0019843]; structural constituent of ribosome [GO:0003735]
928	CTL0891	1033001	1033984	Transcript551	+	1032987	1.18217	0.0834063	Peak75	1032728	1033273	1033000	546	625.484	429	1513.54	798	174.613	305	1.49459	0.0675102	0	0	0	1	0	0	0	0	0	20	0	0			tRNA modification [GO:0006400]		oxidoreductase activity, acting on paired donors, with incorporation or reduction of molecular oxygen [GO:0016705]
929	ispA	1034057	1034932	Transcript552	-	1036364	-1.06019	0.518364	Peak76	1036199	1036952	1036589	754	695.77	659	1075.41	783	161.268	389	1.85907	0.0315088	0	0	0	1	0	0	0	0	0	28	0	0			isoprenoid biosynthetic process [GO:0008299]		transferase activity [GO:0016740]
930	glmU	1034988	1035605	Transcript552	-	1036364	-1.00281	0.983573	Peak76	1036199	1036952	1036589	754	695.77	659	1075.41	783	161.268	389	1.85907	0.0315088	0	0	0	1	0	0	0	0	0	16	0	0					transferase activity [GO:0016740]
931	CTL0894	1035658	1036341	Transcript552	-	1036364	-1.12911	0.23273	Peak76	1036199	1036952	1036589	754	695.77	659	1075.41	783	161.268	389	1.85907	0.0315088	0	0	0	1	0	0	0	0	0	24	0	0			phosphorelay signal transduction system [GO:0000160]; positive regulation of transcription, DNA-templated [GO:0045893]		DNA binding [GO:0003677]; DNA-binding transcription factor activity [GO:0003700]; identical protein binding [GO:0042802]; protein homodimerization activity [GO:0042803]; sequence-specific DNA binding [GO:0043565]; transcription cis-regulatory region binding [GO:0000976]
932	CTL0895	1036521	1036775	Transcript553	+	1036463	1.29159	0.038932	Peak76	1036199	1036952	1036589	754	695.77	659	1075.41	783	161.268	389	1.85907	0.0315088	1	0	0	1	0	0	0	0	0	20	0	0
934	CTL0897	1036956	1038545	Transcript554	-		-1.01578	0.868163														0	0	0	0	0	0	0	0	0	24	0	0			dTMP biosynthetic process [GO:0006231]; methylation [GO:0032259]		flavin adenine dinucleotide binding [GO:0050660]; thymidylate synthase (FAD) activity [GO:0050797]
																								116	196	36	80	36	87	29		20	16

## Sheet: 32hpi
observation	geneName	geneStart	geneEnd	transcript	Strand	putativeTSS	foldChange	foldChangePvalue	dipPeak	peakStart	peakEnd	peakCenter	peakLength	readcountInputRPKM	readcountInputTotal	readcont50ngRPKM	readcont50ngTotal	readcont0ngRPKM	readcont0ngTotal	peakShapeScore	peakPvalue	Cutoff( p≤0.05, Pass =0, Fail=1)	Cutoff(-1.5≥fold-change≥1.5, Pass=0, Fail=1)	Diferentially expressed (Pass =1, Fail =0)	DIP Peak(Pass =1, Fail =0)	Directly regulated (Pass=1, Fail=0)	Indirectly regulated(Pass=1, Fail=0)	Aleast one differentially expressed	Up-regulated	Down-regulated	Maximum expression timepoint (Hpi)	Directly upregulated	Directly downregulated		Gene Ontology (biological process)	Gene Ontology (cellular component)	Gene Ontology (molecular function)
[truncated: 890 more rows]

[truncated: 6 more sheets: 36hpi, Directly_IndirctlyVsHpi, UpVsDown(peakAssociated), allData, allUp, allDown]
