# Supplementary material for: Euo is a developmental regulator that represses late genes and activates midcycle genes in Chlamydia trachomatis
Source: mBio. 2023 Aug 11;14(5):e00465-23. doi: 10.1128/mbio.00465-23 (PMC10653925; doi:10.1128/mbio.00465-23)
Supplement: Table S3 — Comparison with Wurihan et al. [file mbio.00465-23-s0009.xlsx]

## Sheet: Comparison_Wurihan_etal
		16 hpi					28 hpi					32 hpi					36 hpi						16 hpi (Wurihan et. al)									Comparison with all time points		Comparison with 16 hpi
Sr. No.	Name	Fold change	P-value	Diferentially expressed	Up-regulated	Down-regulated	Fold change	P-values	Diferentially expressed	Up-regulated	Down-regulated	Fold change	P-value	Diferentially expressed	Up-regulated	Down-regulated	Fold change	P-value	Diferentially expressed	Up-regulated	Down-regulated		gene ID	Locus tag	Name	Fold change	P-value	Diferentially expressed (Pass =1, Fail =0)	Up-regulated	Down-regulated		Up-regulated	Down-regulated	Up-regulated	Down-regulated
1	hemB	1.00202	0.99663	0	0	0	1.04393	0.597521	0	0	0	-1.02629	0.66392	0	0	0	1.08194	0.39599	0	0	0		gene0	CTL0001	hemB	-2.24162	1.79406e-18	1	0	1		0	0	0	0
2	nqrA	-1.03651	0.99663	0	0	0	-1.20856	0.000205454	0	0	0	-1.12889	0.0101168	0	0	0	-1.08813	0.261387	0	0	0		gene1	CTL0002	nqrA	-4.71401	1.09469e-67	1	0	1		0	0	0	0
3	CTL0003	-1.11836	0.99663	0	0	0	-1.53349	0.000139687	1	0	1	-1.32642	0.00489818	0	0	0	-1.39135	0.00400865	1	0	1		gene2	CTL0003	CTL0003	1.87427	1.57687e-05	1	1	0		0	0	0	0
4	greA	1.09481	0.978594	0	0	0	-1.03779	0.604343	0	0	0	1.06253	0.222635	0	0	0	1.01228	0.930924	0	0	0		gene3	CTL0004	greA	1.66602	5.13834e-08	1	1	0		0	0	0	0
6	aspC_1	-1.03471	0.99663	0	0	0	1.0457	0.523189	0	0	0	1.15409	0.00239409	0	0	0	1.02518	0.851898	0	0	0		gene5	CTL0005	aspC_1	1.49117	2.47751e-05	1	1	0		0	0	0	0
7	CTL0006	-1.13442	0.978594	0	0	0	-1.10619	0.208932	0	0	0	-1.12892	0.0625313	0	0	0	-1.04028	0.810652	0	0	0		gene6	CTL0006	CTL0006	1.33431	0.0053035	1	1	0		0	0	0	0
8	recB	1.01986	0.99663	0	0	0	-1.07979	0.284153	0	0	0	-1.30529	1.63962e-06	0	0	0	-1.02826	0.870156	0	0	0		gene7	CTL0007	recB	1.35066	0.00123884	1	1	0		0	0	0	0
9	recC	-1.0349	0.99663	0	0	0	-1.03211	0.659052	0	0	0	-1.1491	0.00258189	0	0	0	-1.03176	0.805991	0	0	0		gene8	CTL0008	recC	-2.63649	8.48934e-29	1	0	1		0	0	0	0
10	CTL0009	1.00115	0.99663	0	0	0	1.02862	0.778376	0	0	0	1.01333	0.843376	0	0	0	1.05768	0.736536	0	0	0		gene9	CTL0009	CTL0009	-2.49239	1.46424e-23	1	0	1		0	0	0	0
11	CTL0010	1.0308	0.99663	0	0	0	1.00951	0.956956	0	0	0	-1.18263	0.039147	0	0	0	-1.00766	0.971517	0	0	0		gene10	CTL0010	CTL0010	-1.05888	0.665653	0	0	0		0	0	0	0
12	topA	-1.09285	0.978594	0	0	0	-1.1037	0.0705522	0	0	0	-1.15788	0.00127103	0	0	0	-1.11272	0.0840919	0	0	0		gene11	CTL0011	topA	3.48323	2.60193e-43	1	1	0		0	0	0	0
13	CTL0012	-1.02341	0.99663	0	0	0	-1.1607	0.117594	0	0	0	-1.12685	0.141957	0	0	0	-1.08622	0.673111	0	0	0		gene12	CTL0012	CTL0012	1.15991	0.119702	0	0	0		0	0	0	0
14	CTL0013	1.25988	0.982013	0	0	0	1.07795	0.656764	0	0	0	-1.11059	0.291181	0	0	0	-1.0674	0.787585	0	0	0		gene13	CTL0013	CTL0013	1.02913	0.950463	0	0	0		0	0	0	0
15	CTL0014	-1.03854	0.99663	0	0	0	-1.06172	0.485317	0	0	0	-1.14271	0.0289052	0	0	0	-1.10839	0.290021	0	0	0		gene14	CTL0014	CTL0014	-1.56801	7.51101e-07	1	0	1		0	0	0	0
16	CTL0015	1.00062	0.99776	0	0	0	-1.0432	0.758247	0	0	0	-1.15646	0.0753085	0	0	0	-1.08632	0.673111	0	0	0		gene15	CTL0015	CTL0015	-1.40111	0.00442712	1	0	1		0	0	0	0
17	CTL0016	1.01617	0.99663	0	0	0	-1.06452	0.550046	0	0	0	-1.1821	0.020817	0	0	0	-1.13574	0.278412	0	0	0		gene16	CTL0016	CTL0016	-1.54174	2.86939e-06	1	0	1		0	0	0	0
18	CTL0017	1.06349	0.99663	0	0	0	-1.10879	0.34749	0	0	0	-1.29835	0.00130582	0	0	0	-1.0584	0.787585	0	0	0		gene17	CTL0017	CTL0017	-1.24469	0.158559	0	0	0		0	0	0	0
19	recA	-1.12128	0.982013	0	0	0	1.26688	0.0144516	0	0	0	1.49691	1.63894e-06	1	1	0	1.08972	0.736536	0	0	0		gene18	CTL0018	recA	-1.12169	0.205379	0	0	0		0	0	0	0
20	CTL0019	-1.14122	0.978594	0	0	0	-1.09018	0.43691	0	0	0	-1.35054	0.000198444	1	0	1	-1.09125	0.673111	0	0	0		gene19	CTL0019	CTL0019	-1.76868	2.0795e-08	1	0	1		0	1	0	0
21	recD_1	-1.06467	0.99663	0	0	0	-1.06033	0.62858	0	0	0	-1.24506	0.00496325	0	0	0	-1.043	0.851898	0	0	0		gene20	CTL0020	recD	1.01398	0.882015	0	0	0		0	0	0	0
22	CTL0021	-1.01242	0.99663	0	0	0	1.04936	0.7995	0	0	0	-1.23457	0.0748251	0	0	0	-1.18149	0.395615	0	0	0		gene21	CTL0021	CTL0021	1.31768	0.0852064	0	0	0		0	0	0	0
23	CTL0022	-1.03765	0.99663	0	0	0	1.00873	0.959679	0	0	0	-1.19168	0.0280781	0	0	0	1.00621	0.979385	0	0	0		gene22	CTL0022	CTL0022	-1.09541	0.434819	0	0	0		0	0	0	0
24	CTL0023	-1.38456	0.924484	0	0	0	-1.00965	0.959679	0	0	0	1.06537	0.476855	0	0	0	1.11851	0.441055	0	0	0		gene23	CTL0023	CTL0023	-1.15267	0.238923	0	0	0		0	0	0	0
25	kdsA	-1.15099	0.982013	0	0	0	1.00934	0.956956	0	0	0	1.17447	0.0427615	0	0	0	1.03717	0.871532	0	0	0		gene24	CTL0024	kdsA	-1.11431	0.268529	0	0	0		0	0	0	0
27	CTL0025	-1.32692	0.978594	0	0	0	-1.15882	0.249889	0	0	0	-1.05269	0.627628	0	0	0	-1.1679	0.295208	0	0	0		gene26	CTL0025	CTL0025	-1.4018	0.00821905	1	0	1		0	0	0	0
28	CTL0026	-1.0445	0.99663	0	0	0	-1.08053	0.417493	0	0	0	-1.38763	7.04453e-07	1	0	1	-1.07803	0.602092	0	0	0		gene27	CTL0026	CTL0026	-1.12836	0.555967	0	0	0		0	0	0	0
29	sfhB	1.00388	0.99663	0	0	0	-1.04798	0.634382	0	0	0	-1.29975	1.7165e-05	0	0	0	-1.0298	0.871532	0	0	0		gene28	CTL0027	sfhB	-1.33716	0.0124295	1	0	1		0	0	0	0
30	CTL0028	-1.06039	0.99663	0	0	0	-1.37016	0.0763681	0	0	0	-1.1043	0.553206	0	0	0	-1.32748	0.236285	0	0	0		gene29	CTL0028	CTL0028	-2.09421	2.25865e-12	1	0	1		0	0	0	0
31	gyrA2	-1.04338	0.99663	0	0	0	-1.09946	0.249889	0	0	0	-1.12192	0.0860505	0	0	0	-1.03137	0.871532	0	0	0		gene30	CTL0029	gyrA2	2.83334	2.5623e-32	1	1	0		0	0	0	0
32	gyrB	-1.06343	0.99663	0	0	0	-1.01823	0.882	0	0	0	-1.22238	0.00473088	0	0	0	-1.04579	0.81156	0	0	0		gene31	CTL0030	gyrB2	4.56635	9.63106e-64	1	1	0		0	0	0	0
33	hemA	-1.00624	0.99663	0	0	0	-1.07662	0.457544	0	0	0	-1.23314	0.00337461	0	0	0	-1.05698	0.787585	0	0	0		gene32	CTL0031	hemA	-3.71068	3.69522e-39	1	0	1		0	0	0	0
34	sycE	-1.33458	0.924484	0	0	0	-1.16293	0.213889	0	0	0	1.03982	0.722451	0	0	0	-1.08539	0.775561	0	0	0		gene33	CTL0032	sycE	-1.4669	0.00035048	1	0	1		0	0	0	0
35	CTL0033	-1.00908	0.99663	0	0	0	-1.06227	0.347829	0	0	0	1.00989	0.862194	0	0	0	-1.0493	0.736536	0	0	0		gene34	CTL0033	CTL0033	-1.60091	6.8712e-07	1	0	1		0	0	0	0
36	CTL0034	-1.14629	0.99663	0	0	0	-1.29407	0.0658881	0	0	0	1.22153	0.10632	0	0	0	1.00785	0.985832	0	0	0		gene35	CTL0034	CTL0034	-2.49084	5.94897e-22	1	0	1		0	0	0	0
37	CTL0035	-1.01224	0.99663	0	0	0	-1.14314	0.509592	0	0	0	1.16955	0.321494	0	0	0	1.03765	0.930924	0	0	0		gene36	CTL0035	CTL0035	-2.94012	2.74528e-32	1	0	1		0	0	0	0
38	CTL0036	-1.21879	0.978594	0	0	0	-1.18169	0.162532	0	0	0	1.11673	0.298556	0	0	0	-1.00577	0.985832	0	0	0		gene37	CTL0036	CTL0036	-2.80912	1.6826e-32	1	0	1		0	0	0	0
39	CTL0037	-1.06712	0.99663	0	0	0	-1.15085	0.163848	0	0	0	1.0257	0.789561	0	0	0	1.00842	0.97122	0	0	0		gene38	CTL0037	CTL0037	-2.39318	3.45982e-23	1	0	1		0	0	0	0
40	sctN	-1.03919	0.99663	0	0	0	-1.11221	0.301564	0	0	0	1.09734	0.291049	0	0	0	-1.08509	0.726022	0	0	0		gene39	CTL0038	sctN	-1.91763	1.44765e-13	1	0	1		0	0	0	0
41	CTL0039	-1.1051	0.99663	0	0	0	-1.1028	0.583779	0	0	0	1.09151	0.519003	0	0	0	-1.10237	0.784566	0	0	0		gene40	CTL0039	CTL0039	-1.47704	8.75655e-05	1	0	1		0	0	0	0
42	CTL0040	-1.22174	0.978594	0	0	0	-1.15628	0.265125	0	0	0	1.23063	0.0529645	0	0	0	-1.03017	0.930924	0	0	0		gene41	CTL0040	CTL0040	-2.37761	3.16496e-23	1	0	1		0	0	0	0
43	sctQ	-1.11431	0.982013	0	0	0	-1.17458	0.0141148	0	0	0	-1.10309	0.0943266	0	0	0	-1.03271	0.836866	0	0	0		gene42	CTL0041	sctQ	-2.06198	3.21147e-14	1	0	1		0	0	0	0
44	pkn5	-1.00556	0.99663	0	0	0	-1.11363	0.249889	0	0	0	-1.18568	0.0233694	0	0	0	-1.02131	0.930924	0	0	0		gene43	CTL0042	pkn5	-1.64214	1.89795e-06	1	0	1		0	0	0	0
45	CTL0043	-1.00767	0.99663	0	0	0	-1.15998	0.0254318	0	0	0	-1.04319	0.519213	0	0	0	-1.0819	0.503595	0	0	0		gene44	CTL0043	CTL0043	1.25312	0.0194514	0	0	0		0	0	0	0
47	aspC_2	1.02279	0.99663	0	0	0	-1.13644	0.128888	0	0	0	-1.29477	0.000155241	0	0	0	-1.0282	0.903388	0	0	0		gene46	CTL0044	CTL0044	1.00437	0.943901	0	0	0		0	0	0	0
48	CTL0045	-1.14791	0.982013	0	0	0	-1.18059	0.0322494	0	0	0	-1.20101	0.00386807	0	0	0	-1.09681	0.397323	0	0	0		gene47	CTL0045	CTL0045	1.52251	0.00131248	1	1	0		0	0	0	0
51	rrf	1.03151	0.99663	0	0	0	1.26371	0.0180265	0	0	0	1.52318	7.86038e-07	1	1	0	1.23456	0.0785828	0	0	0		gene50	CTL0046	frr	-1.29479	0.00467133	0	0	0		0	0	0	0
52	pyrH	1.28133	0.978594	0	0	0	1.57929	0.000944116	1	1	0	1.91997	3.02367e-07	1	1	0	1.2839	0.234748	0	0	0		gene51	CTL0047	pyrH	-1.20343	0.0714324	0	0	0		0	0	0	0
53	tsf	1.16791	0.978594	0	0	0	1.33972	0.00423191	1	1	0	1.59686	2.80274e-07	1	1	0	1.17509	0.297067	0	0	0		gene52	CTL0048	tsf	-1.10565	0.31438	0	0	0		0	0	0	0
54	rpsB	1.03852	0.99663	0	0	0	1.40105	0.000231215	1	1	0	1.68712	5.79848e-10	1	1	0	1.24623	0.0625881	0	0	0		gene53	CTL0049	rpsB	-1.20584	0.0748856	0	0	0		0	0	0	0
56	ompA	-1.26447	0.978594	0	0	0	-1.05225	0.869593	0	0	0	1.00103	0.995949	0	0	0	-1.33216	0.364088	0	0	0		gene55	CTL0050	ompA	-2.44044	4.01261e-09	1	0	1		0	0	0	0
57	pbpB	1.00129	0.99663	0	0	0	-1.0126	0.94544	0	0	0	-1.19287	0.045518	0	0	0	-1.0035	0.987928	0	0	0		gene56	CTL0051	pbpB	-1.52915	1.7843e-06	1	0	1		0	0	0	0
58	CTL0052	-1.05643	0.99663	0	0	0	-1.06417	0.461503	0	0	0	-1.28458	2.96104e-05	0	0	0	-1.11154	0.285634	0	0	0		gene57	CTL0052	CTL0052	-1.49628	0.00103696	1	0	1		0	0	0	0
59	CTL0053	1.1004	0.982013	0	0	0	1.05852	0.533886	0	0	0	-1.02569	0.723622	0	0	0	1.02887	0.885558	0	0	0		gene58	CTL0053	CTL0053	1.44538	5.11303e-05	1	1	0		0	0	0	0
60	CTL0054	1.09229	0.99663	0	0	0	-1.02691	0.845616	0	0	0	1.09768	0.240024	0	0	0	1.03925	0.852536	0	0	0		gene59	CTL0054	CTL0054	1.06681	0.568642	0	0	0		0	0	0	0
61	CTL0055	1.04149	0.99663	0	0	0	1.01732	0.914059	0	0	0	-1.12045	0.207084	0	0	0	-1.00882	0.970354	0	0	0		gene60	CTL0055	CTL0055	1.2055	0.0467468	0	0	0		0	0	0	0
62	sufS	1.07821	0.982013	0	0	0	-1.01144	0.908487	0	0	0	-1.10115	0.0748544	0	0	0	-1.02479	0.871532	0	0	0		gene61	CTL0056	sufS	1.28989	0.00457143	0	0	0		0	0	0	0
63	parB	1.13461	0.982013	0	0	0	-1.02447	0.83489	0	0	0	-1.0165	0.826844	0	0	0	1.03055	0.871532	0	0	0		gene62	CTL0057	parB	-1.07757	0.469752	0	0	0		0	0	0	0
64	dppF	1.07607	0.99663	0	0	0	-1.0293	0.83489	0	0	0	1.09281	0.287762	0	0	0	1.08466	0.683835	0	0	0		gene63	CTL0058	dppF	-1.47255	1.53606e-05	1	0	1		0	0	0	0
65	dppD	1.06494	0.99663	0	0	0	-1.04609	0.713636	0	0	0	-1.05997	0.485216	0	0	0	-1.03578	0.871532	0	0	0		gene64	CTL0059	dppD	-3.19846	3.10982e-36	1	0	1		0	0	0	0
66	CTL0060	-1.06237	0.99663	0	0	0	1.43946	0.0246449	1	1	0	1.575	0.00139839	1	1	0	1.3101	0.242595	0	0	0		gene65	CTL0060	CTL0060	1.36295	0.00212619	1	1	0		1	0	0	0
67	CTL0061	-1.03119	0.99663	0	0	0	1.02691	0.788731	0	0	0	-1.08083	0.219508	0	0	0	-1.05208	0.772989	0	0	0		gene66	CTL0061	CTL0061	1.55663	1.07291e-06	1	1	0		0	0	0	0
68	pgk	-1.07224	0.99663	0	0	0	-1.10472	0.163848	0	0	0	-1.06333	0.335799	0	0	0	-1.13052	0.151665	0	0	0		gene67	CTL0062	pgk	-1.57908	1.00394e-06	1	0	1		0	0	0	0
69	CTL0063	-1.23858	0.978594	0	0	0	-1.48357	1.67884e-07	1	0	1	-1.42394	3.02367e-07	1	0	1	-1.35802	6.73386e-05	1	0	1		gene68	CTL0063	CTL0063	-1.52978	0.0139532	1	0	1		0	1	0	0
70	CTL0064	-1.13194	0.982013	0	0	0	-1.33187	0.00478241	1	0	1	-1.37581	0.000494436	1	0	1	-1.23818	0.0916791	0	0	0		gene69	CTL0064	CTL0064	-1.4322	0.000713385	1	0	1		0	1	0	0
71	CTL0065	1.01037	0.99663	0	0	0	-1.001	0.991581	0	0	0	-1.27047	0.0039631	0	0	0	-1.09194	0.683835	0	0	0		gene70	CTL0065	CTL0065	-1.13743	0.324045	0	0	0		0	0	0	0
72	nth	-1.14688	0.982013	0	0	0	-1.26645	0.0246449	0	0	0	-1.23868	0.0200128	0	0	0	-1.14844	0.364088	0	0	0		gene71	CTL0066	nth	-1.09944	0.555967	0	0	0		0	0	0	0
73	trmE	1.0561	0.99663	0	0	0	-1.21538	0.0618161	0	0	0	-1.33707	0.00106867	1	0	1	-1.06635	0.787585	0	0	0		gene72	CTL0067	trmE	1.19145	0.0981521	0	0	0		0	0	0	0
74	psdD	-1.01061	0.99663	0	0	0	-1.15653	0.125986	0	0	0	-1.23851	0.00507521	0	0	0	-1.06055	0.787585	0	0	0		gene73	CTL0068	psdD	1.3671	0.00353804	1	1	0		0	0	0	0
75	CTL0069	-1.13125	0.982013	0	0	0	-1.13247	0.260905	0	0	0	1.04821	0.636126	0	0	0	-1.03027	0.921102	0	0	0		gene74	CTL0069	CTL0069	-2.2476	2.63608e-20	1	0	1		0	0	0	0
76	secA	1.01163	0.99663	0	0	0	-1.13313	0.0516366	0	0	0	1.0032	0.960627	0	0	0	-1.06269	0.673111	0	0	0		gene75	CTL0070	secA	1.22679	0.0457216	0	0	0		0	0	0	0
77	CTL0071	-1.18956	0.982013	0	0	0	-1.24559	0.125783	0	0	0	-1.08575	0.53246	0	0	0	-1.11869	0.751674	0	0	0		gene76	CTL0071	CTL0071	-1.16136	0.176158	0	0	0		0	0	0	0
78	engA	-1.03899	0.99663	0	0	0	1.0219	0.869593	0	0	0	-1.11484	0.17588	0	0	0	1.04096	0.851898	0	0	0		gene77	CTL0072	engA	-1.07473	0.461385	0	0	0		0	0	0	0
79	pcnB_1	-1.04026	0.99663	0	0	0	-1.0686	0.541719	0	0	0	-1.10795	0.193689	0	0	0	1.00848	0.967392	0	0	0		gene78	CTL0073	pcnB	-1.16836	0.0862544	0	0	0		0	0	0	0
80	clpX	-1.07837	0.99663	0	0	0	1.11731	0.0964871	0	0	0	1.29103	2.38234e-06	0	0	0	1.08532	0.4289	0	0	0		gene79	CTL0074	clpX	-1.20994	0.0533822	0	0	0		0	0	0	0
81	clpP_1	-1.13192	0.982013	0	0	0	1.1919	0.0774433	0	0	0	1.67134	2.74001e-10	1	1	0	1.17135	0.251871	0	0	0		gene80	CTL0075	clpP2	1.04237	0.672238	0	0	0		0	0	0	0
82	tig	-1.00503	0.99663	0	0	0	1.09238	0.345322	0	0	0	1.36073	1.10094e-05	1	1	0	1.10248	0.499739	0	0	0		gene81	CTL0076	tig	1.38754	0.000962758	1	1	0		1	0	0	0
84	CTL0077	-1.10952	0.978594	0	0	0	-1.08798	0.249889	0	0	0	-1.00965	0.88557	0	0	0	-1.08895	0.440379	0	0	0		gene83	CTL0077	CTL0077	-6.70899	2.55038e-89	1	0	1		0	0	0	0
85	mreB	-1.02789	0.99663	0	0	0	-1.07531	0.388414	0	0	0	1.07632	0.27945	0	0	0	-1.00621	0.971517	0	0	0		gene84	CTL0078	mreB	1.23039	0.0274714	0	0	0		0	0	0	0
86	pckA	1.11886	0.978594	0	0	0	-1.08885	0.282707	0	0	0	1.03595	0.619961	0	0	0	-1.01448	0.930924	0	0	0		gene85	CTL0079	pckA	1.04002	0.687207	0	0	0		0	0	0	0
87	CTL0080	-1.0253	0.99663	0	0	0	-1.21763	0.0323905	0	0	0	-1.34813	0.00018206	1	0	1	-1.21122	0.0822837	0	0	0		gene86	CTL0080	CTL0080	1.56844	9.51545e-05	1	1	0		0	0	0	0
88	CTL0081	1.04306	0.99663	0	0	0	-1.16074	0.0834063	0	0	0	-1.33261	4.08016e-05	1	0	1	-1.16281	0.141605	0	0	0		gene87	CTL0081	CTL0081	-1.04988	0.815752	0	0	0		0	0	0	0
89	ompB_1	-1.04997	0.99663	0	0	0	-1.13554	0.246668	0	0	0	-1.10649	0.278722	0	0	0	-1.15121	0.347852	0	0	0		gene88	CTL0082	ompB2	-1.89617	1.48519e-13	1	0	1		0	0	0	0
91	gpdA	1.05495	0.99663	0	0	0	-1.06789	0.633	0	0	0	-1.12601	0.207084	0	0	0	-1.03458	0.914609	0	0	0		gene90	CTL0083	gpsA	-2.5868	1.46934e-22	1	0	1		0	0	0	0
92	CTL0084	1.02147	0.99663	0	0	0	-1.09068	0.518364	0	0	0	-1.24042	0.0256297	0	0	0	-1.06136	0.815263	0	0	0		gene91	CTL0084	CTL0084	-1.41857	0.001662	1	0	1		0	0	0	0
93	CTL0085	1.11752	0.99663	0	0	0	-1.14897	0.295817	0	0	0	-1.28997	0.0152213	0	0	0	-1.21376	0.214221	0	0	0		gene92	CTL0085	CTL0085	-1.12068	0.634568	0	0	0		0	0	0	0
94	fliI	-1.02149	0.99663	0	0	0	-1.17703	0.0999248	0	0	0	-1.2915	0.00174592	0	0	0	-1.07419	0.771586	0	0	0		gene93	CTL0086	fliI	-1.01187	0.965797	0	0	0		0	0	0	0
95	CTL0087	1.14985	0.982013	0	0	0	-1.09098	0.5281	0	0	0	-1.29293	0.00671416	0	0	0	-1.19657	0.217978	0	0	0		gene94	CTL0087	CTL0087	-1.1982	0.279251	0	0	0		0	0	0	0
96	fliF	-1.20672	0.978594	0	0	0	-1.18262	0.0237684	0	0	0	-1.11382	0.103419	0	0	0	-1.22961	0.00400865	0	0	0		gene95	CTL0088	fliF	-1.27121	0.0823538	0	0	0		0	0	0	0
97	CTL0089	-1.07293	0.99663	0	0	0	-1.15759	0.110083	0	0	0	-1.25962	0.0018566	0	0	0	1.00387	0.985832	0	0	0		gene96	CTL0089	CTL0089	-1.05307	0.720559	0	0	0		0	0	0	0
98	CTL0090	-1.02858	0.99663	0	0	0	-1.10441	0.395261	0	0	0	-1.16194	0.102679	0	0	0	-1.1351	0.440379	0	0	0		gene97	CTL0090	CTL0090	-1.12808	0.289159	0	0	0		0	0	0	0
99	pgmA	-1.00391	0.99663	0	0	0	-1.01088	0.942195	0	0	0	1.03239	0.670221	0	0	0	-1.06471	0.737541	0	0	0		gene98	CTL0091	pgmA	-3.83472	1.00926e-32	1	0	1		0	0	0	0
100	CTL0092	-1.0723	0.99663	0	0	0	1.03744	0.726523	0	0	0	1.09729	0.165307	0	0	0	-1.04999	0.787585	0	0	0		gene99	CTL0092	CTL0092	-1.00411	0.997027	0	0	0		0	0	0	0
101	CTL0093	-1.07924	0.99663	0	0	0	-1.0832	0.642935	0	0	0	-1.26816	0.0346692	0	0	0	-1.0132	0.967392	0	0	0		gene100	CTL0093	CTL0093	1.43789	0.00148006	1	1	0		0	0	0	0
102	birA	-1.10348	0.99663	0	0	0	-1.31487	0.0102378	0	0	0	-1.176	0.101791	0	0	0	-1.11882	0.587029	0	0	0		gene101	CTL0094	birA	1.12326	0.272503	0	0	0		0	0	0	0
103	CTL0095	-1.0207	0.99663	0	0	0	-1.21619	0.0356048	0	0	0	-1.21022	0.0200128	0	0	0	-1.0262	0.921102	0	0	0		gene102	CTL0095	CTL0095	-1.03726	0.768854	0	0	0		0	0	0	0
104	CTL0096	1.10282	0.978594	0	0	0	-1.14274	0.0113074	0	0	0	-1.00661	0.901136	0	0	0	-1.02175	0.871532	0	0	0		gene103	CTL0096	CTL0096	-1.26432	0.0114708	0	0	0		0	0	0	0
105	CTL0097	-1.02683	0.99663	0	0	0	-1.10333	0.184073	0	0	0	1.08411	0.200305	0	0	0	1.0805	0.503595	0	0	0		gene104	CTL0097	CTL0097	-1.19146	0.0573768	0	0	0		0	0	0	0
106	serS	-1.04203	0.99663	0	0	0	-1.09018	0.311277	0	0	0	1.08174	0.272131	0	0	0	1.01954	0.930924	0	0	0		gene105	CTL0098	serS	-1.33034	0.0020016	1	0	1		0	0	0	0
107	ribD	1.00833	0.99663	0	0	0	-1.13151	0.110083	0	0	0	1.05917	0.412206	0	0	0	-1.02007	0.921419	0	0	0		gene106	CTL0099	ribD	1.27605	0.0100173	0	0	0		0	0	0	0
108	ribA	-1.03919	0.99663	0	0	0	-1.18981	0.00646783	0	0	0	1.1287	0.039147	0	0	0	-1.00494	0.977987	0	0	0		gene107	CTL0100	ribA	1.42051	0.000207461	1	1	0		0	0	0	0
109	ribH	-1.21536	0.978594	0	0	0	-1.03209	0.849954	0	0	0	-1.01325	0.901136	0	0	0	1.00761	0.979385	0	0	0		gene108	CTL0101	ribH	-1.09524	0.354912	0	0	0		0	0	0	0
110	CTL0102	-1.01268	0.99663	0	0	0	-1.21844	0.00310507	0	0	0	-1.05345	0.439379	0	0	0	-1.06461	0.712766	0	0	0		gene109	CTL0102	CTL0102	-1.04909	0.590085	0	0	0		0	0	0	0
111	CTL0103	1.06447	0.99663	0	0	0	-1.33499	0.000205454	1	0	1	1.07042	0.399458	0	0	0	-1.12138	0.373257	0	0	0		gene110	CTL0103	CTL0103	1.45184	4.54545e-05	1	1	0		0	0	0	0
112	dagA	1.00795	0.99663	0	0	0	-1.10941	0.194633	0	0	0	1.03204	0.666818	0	0	0	-1.02821	0.900721	0	0	0		gene111	CTL0104	dagA	1.44441	7.08261e-05	1	1	0		0	0	0	0
113	CTL0105	1.05577	0.99663	0	0	0	-1.17353	0.249889	0	0	0	-1.0493	0.701842	0	0	0	-1.00333	0.989562	0	0	0		gene112	CTL0105	CTL0105	-1.53355	1.47865e-06	1	0	1		0	0	0	0
114	CTL0106	1.11513	0.99663	0	0	0	-1.16594	0.08599	0	0	0	-1.07848	0.343153	0	0	0	-1.00053	0.998261	0	0	0		gene113	CTL0106	CTL0106	-1.1141	0.33254	0	0	0		0	0	0	0
115	CTL0107	-1.10687	0.99663	0	0	0	-1.25252	0.0315093	0	0	0	-1.06422	0.537352	0	0	0	-1.01353	0.951913	0	0	0		gene114	CTL0107	CTL0107	1.28198	0.0210627	0	0	0		0	0	0	0
116	ftsK	-1.02735	0.99663	0	0	0	-1.15722	0.0235774	0	0	0	-1.09117	0.139443	0	0	0	-1.03712	0.810652	0	0	0		gene115	CTL0108	ftsK	1.16762	0.0794087	0	0	0		0	0	0	0
121	dmpP	-1.00111	0.99663	0	0	0	1.02779	0.773941	0	0	0	1.056	0.379215	0	0	0	1.08268	0.444182	0	0	0		gene120	CTL0109	dmpP	-1.90316	1.04667e-12	1	0	1		0	0	0	0
122	CTL0110	-1.06193	0.99663	0	0	0	1.10563	0.356483	0	0	0	1.24954	0.00738743	0	0	0	1.15699	0.290021	0	0	0		gene121	CTL0110	yajC	-2.13332	1.67301e-18	1	0	1		0	0	0	0
123	CTL0111	1.00694	0.99663	0	0	0	-1.10503	0.146605	0	0	0	-1.28409	3.32474e-06	0	0	0	-1.05913	0.673111	0	0	0		gene122	CTL0111	CTL0111	1.74758	2.50344e-09	1	1	0		0	0	0	0
124	hctA	-1.36926	0.99663	0	0	0	1.0369	0.959679	0	0	0	-1.21864	0.609727	0	0	0	-1.28429	0.787585	0	0	0		gene123	CTL0112	hctA	-5.12782	1.24985e-26	1	0	1		0	0	0	0
125	CTL0113	-1.0665	0.99663	0	0	0	-1.13674	0.0430279	0	0	0	-1.24728	3.69372e-05	0	0	0	-1.04352	0.784566	0	0	0		gene124	CTL0113	CTL0113	-1.32826	0.0123204	0	0	0		0	0	0	0
126	hemG	-1.1894	0.978594	0	0	0	-1.17019	0.0180807	0	0	0	-1.07575	0.230983	0	0	0	1.01348	0.930924	0	0	0		gene125	CTL0114	hemG	-1.33931	0.00313052	1	0	1		0	0	0	0
127	hemN_1	-1.13805	0.978594	0	0	0	-1.14969	0.0750455	0	0	0	-1.08627	0.236817	0	0	0	1.01129	0.950134	0	0	0		gene126	CTL0115	hemN2	-1.51547	6.32831e-06	1	0	1		0	0	0	0
128	hemE	1.07656	0.99663	0	0	0	-1.12661	0.110083	0	0	0	-1.04222	0.540539	0	0	0	-1.04366	0.787585	0	0	0		gene127	CTL0116	hemE	-1.0149	0.909537	0	0	0		0	0	0	0
129	mfd	1.0177	0.99663	0	0	0	-1.1045	0.188552	0	0	0	-1.1492	0.0258447	0	0	0	-1.0056	0.974423	0	0	0		gene128	CTL0117	mfd	1.33543	0.00198401	1	1	0		0	0	0	0
130	alaS	1.06889	0.982013	0	0	0	-1.09145	0.200495	0	0	0	-1.08065	0.183493	0	0	0	-1.00233	0.98759	0	0	0		gene129	CTL0118	alaS	1.13855	0.21957	0	0	0		0	0	0	0
134	tktB	1.0946	0.982013	0	0	0	1.12574	0.219767	0	0	0	1.33176	0.00018387	1	1	0	1.17411	0.160699	0	0	0		gene133	CTL0119	tktB	1.18104	0.0668347	0	0	0		0	0	0	0
135	amn	1.10745	0.982013	0	0	0	-1.0536	0.643887	0	0	0	-1.13597	0.0894562	0	0	0	-1.06188	0.772989	0	0	0		gene134	CTL0120	amn	-1.16665	0.219728	0	0	0		0	0	0	0
136	efp_1	1.01493	0.99663	0	0	0	1.19993	0.0511819	0	0	0	1.29354	0.00131737	0	0	0	1.11025	0.535878	0	0	0		gene135	CTL0121	efp	-1.17951	0.0780353	0	0	0		0	0	0	0
137	CTL0122	1.0696	0.99663	0	0	0	1.15817	0.305258	0	0	0	1.28247	0.0250694	0	0	0	-1.02006	0.949867	0	0	0		gene136	CTL0122	CTL0122	1.1144	0.359362	0	0	0		0	0	0	0
138	CTL0123	1.03172	0.99663	0	0	0	1.0102	0.935716	0	0	0	-1.03343	0.631856	0	0	0	1.03133	0.852536	0	0	0		gene137	CTL0123	CTL0123	1.5341	1.5208e-05	1	1	0		0	0	0	0
139	groEL	-1.03862	0.99663	0	0	0	-1.19376	0.00424406	0	0	0	-1.21037	0.000554624	0	0	0	1.00152	0.989814	0	0	0		gene138	CTL0124	groEL2	1.71715	9.53636e-10	1	1	0		0	0	0	0
141	murF	-1.00748	0.99663	0	0	0	-1.10874	0.155836	0	0	0	-1.11257	0.0790207	0	0	0	-1.086	0.444182	0	0	0		gene140	CTL0125	murF	-7.67184	4.10023e-80	1	0	1		0	0	0	0
142	mraY	1.15649	0.978594	0	0	0	-1.14511	0.0350277	0	0	0	-1.18669	0.00155165	0	0	0	-1.00161	0.989562	0	0	0		gene141	CTL0126	mraY	-2.64887	3.86159e-16	1	0	1		0	0	0	0
143	murD	-1.09092	0.982013	0	0	0	-1.05643	0.500163	0	0	0	-1.06097	0.345123	0	0	0	-1.04176	0.787585	0	0	0		gene142	CTL0127	murD	-1.36376	0.00056167	1	0	1		0	0	0	0
144	nlpD	-1.29444	0.924484	0	0	0	-1.01209	0.942195	0	0	0	1.10233	0.234322	0	0	0	1.07635	0.736536	0	0	0		gene143	CTL0128	nlpD	-1.33012	0.00129392	1	0	1		0	0	0	0
145	ftsW	-1.02748	0.99663	0	0	0	-1.01571	0.893693	0	0	0	-1.17156	0.0180022	0	0	0	-1.05484	0.783619	0	0	0		gene144	CTL0129	ftsW	-1.20064	0.0698827	0	0	0		0	0	0	0
146	murG	-1.08389	0.99663	0	0	0	-1.14781	0.0774433	0	0	0	-1.22083	0.00198918	0	0	0	-1.01298	0.94261	0	0	0		gene145	CTL0130	murG	-1.17771	0.21957	0	0	0		0	0	0	0
147	murC	-1.02296	0.99663	0	0	0	1.00307	0.973057	0	0	0	-1.0653	0.141975	0	0	0	1.01697	0.903388	0	0	0		gene146	CTL0131	murC	1.3201	0.00314469	0	0	0		0	0	0	0
148	CTL0132	1.14149	0.978594	0	0	0	1.2021	0.00344855	0	0	0	1.01317	0.834815	0	0	0	-1.01833	0.921102	0	0	0		gene147	CTL0132	CTL0132	-3.63837	2.20153e-44	1	0	1		0	0	0	0
149	CTL0133	-1.13037	0.982013	0	0	0	-1.0612	0.656764	0	0	0	-1.30751	0.00128048	0	0	0	-1.06369	0.787585	0	0	0		gene148	CTL0133	CTL0133	-1.22937	0.168047	0	0	0		0	0	0	0
150	rbsV	-1.20314	0.99663	0	0	0	1.01863	0.930014	0	0	0	-1.08398	0.436762	0	0	0	1.0413	0.882421	0	0	0		gene149	CTL0134	rbsV	-1.69472	0.00244314	1	0	1		0	0	0	0
151	miaA	-1.04921	0.99663	0	0	0	-1.08054	0.31778	0	0	0	-1.09624	0.13168	0	0	0	-1.0299	0.853961	0	0	0		gene150	CTL0135	miaA	1.11238	0.33347	0	0	0		0	0	0	0
152	CTL0136	-1.04105	0.99663	0	0	0	1.03276	0.781778	0	0	0	-1.08018	0.298556	0	0	0	1.0012	0.995084	0	0	0		gene151	CTL0136	CTL0136	-2.06387	1.58286e-12	1	0	1		0	0	0	0
153	CTL0137	1.06733	0.99663	0	0	0	1.4553	5.21705e-05	1	1	0	1.57863	1.46674e-07	1	1	0	1.16938	0.290021	0	0	0		gene152	CTL0137	CTL0137	-1.07238	0.525082	0	0	0		0	0	0	0
154	CTL0138	1.03771	0.99663	0	0	0	1.15497	0.249852	0	0	0	1.32872	0.00374076	0	0	0	-1.02394	0.930924	0	0	0		gene153	CTL0138	CTL0138	1.52875	4.57921e-06	1	1	0		0	0	0	0
155	fabF	-1.13931	0.978594	0	0	0	1.11147	0.249889	0	0	0	1.38636	4.95276e-06	1	1	0	1.07655	0.722955	0	0	0		gene154	CTL0139	fabF	1.3746	0.00115575	1	1	0		1	0	0	0
156	CTL0140	-1.1195	0.99663	0	0	0	1.1827	0.110083	0	0	0	1.38764	8.71429e-05	1	1	0	1.07606	0.772989	0	0	0		gene155	CTL0140	CTL0140	1.03758	0.775033	0	0	0		0	0	0	0
157	ppa	1.0467	0.99663	0	0	0	1.02723	0.801422	0	0	0	-1.13016	0.0529645	0	0	0	1.0039	0.985832	0	0	0		gene156	CTL0141	ppa	-2.41164	4.27638e-24	1	0	1		0	0	0	0
158	ldh	-1.00639	0.99663	0	0	0	1.10911	0.268335	0	0	0	1.18763	0.0229033	0	0	0	1.01463	0.944707	0	0	0		gene157	CTL0142	ldh	-3.93904	6.23717e-49	1	0	1		0	0	0	0
159	cysQ	1.09206	0.99663	0	0	0	1.3636	0.0132321	1	1	0	1.37001	0.00489818	1	1	0	1.04776	0.903388	0	0	0		gene158	CTL0143	cysQ	-2.35128	9.83548e-23	1	0	1		0	0	0	0
160	CTL0144	-1.089	0.99663	0	0	0	-1.00214	0.983573	0	0	0	1.13454	0.0286282	0	0	0	-1.01029	0.949867	0	0	0		gene159	CTL0144	CTL0144	1.2302	0.0314551	0	0	0		0	0	0	0
161	aas	1.04407	0.99663	0	0	0	-1.10698	0.118404	0	0	0	-1.00001	0.999879	0	0	0	-1.0305	0.836866	0	0	0		gene160	CTL0145	aas	1.17477	0.109174	0	0	0		0	0	0	0
162	bioF	-1.09973	0.982013	0	0	0	-1.01879	0.858092	0	0	0	-1.09559	0.120132	0	0	0	-1.04342	0.787585	0	0	0		gene161	CTL0146	bioF	-1.09173	0.35672	0	0	0		0	0	0	0
163	priA	-1.02121	0.99663	0	0	0	-1.02106	0.869593	0	0	0	-1.26327	0.00108902	0	0	0	-1.03627	0.864236	0	0	0		gene162	CTL0147	priA	1.32578	0.00530394	0	0	0		0	0	0	0
164	CTL0148	1.02443	0.99663	0	0	0	1.04424	0.711347	0	0	0	-1.12869	0.0955076	0	0	0	-1.06201	0.771586	0	0	0		gene163	CTL0148	CTL0148	1.13384	0.534143	0	0	0		0	0	0	0
165	CTL0149	-1.10488	0.99663	0	0	0	-1.05176	0.645056	0	0	0	-1.12446	0.0874991	0	0	0	1.01829	0.930924	0	0	0		gene164	CTL0149	CTL0149	-2.09556	2.94831e-10	1	0	1		0	0	0	0
166	lysS	-1.01435	0.99663	0	0	0	1.07051	0.500819	0	0	0	-1.03978	0.629551	0	0	0	1.00998	0.95925	0	0	0		gene165	CTL0150	lysS	-1.1494	0.130068	0	0	0		0	0	0	0
167	cysS	1.09215	0.982013	0	0	0	1.04492	0.656764	0	0	0	-1.20863	0.00250275	0	0	0	-1.02842	0.884208	0	0	0		gene166	CTL0151	cysS	-1.25795	0.0116334	0	0	0		0	0	0	0
168	CTL0152	-1.04714	0.99663	0	0	0	-1.21159	0.117311	0	0	0	1.02318	0.844455	0	0	0	1.01643	0.950738	0	0	0		gene167	CTL0152	CTL0152	-2.67486	1.22208e-26	1	0	1		0	0	0	0
169	rnpA_1	-1.17264	0.982013	0	0	0	1.06702	0.572733	0	0	0	-1.01409	0.86664	0	0	0	1.1335	0.284725	0	0	0		gene168	CTL0153	rnpA	1.43985	0.000103431	1	1	0		0	0	0	0
170	rnpA_2	-1.01766	0.99663	0	0	0	1.19109	0.356133	0	0	0	1.7658	2.43272e-05	1	1	0	1.01789	0.962154	0	0	0		gene169	CTL0153A	rpmH	1.0373	0.805112	0	0	0		0	0	0	0
171	rpmJ	-1.01899	0.99663	0	0	0	1.12415	0.45592	0	0	0	1.6742	3.42932e-07	1	1	0	1.13475	0.570021	0	0	0		gene170	CTL0154	rpmJ	1.08143	0.434819	0	0	0		0	0	0	0
172	rpsN	-1.00676	0.99663	0	0	0	1.19302	0.166331	0	0	0	1.37557	0.000970792	1	1	0	1.02949	0.925697	0	0	0		gene171	CTL0155	rpsN	1.12311	0.27088	0	0	0		0	0	0	0
173	CTL0156	-1.02398	0.99663	0	0	0	-1.02379	0.875334	0	0	0	-1.01379	0.885832	0	0	0	-1.09519	0.66214	0	0	0		gene172	CTL0156	CTL0156	1.65152	2.42581e-08	1	1	0		0	0	0	0
174	CTL0157	-1.26906	0.982013	0	0	0	1.02214	0.931006	0	0	0	-1.25862	0.0606002	0	0	0	1.02681	0.930924	0	0	0		gene173	CTL0157	CTL0157	1.95266	1.73623e-07	1	1	0		0	0	0	0
175	CTL0158	-1.0192	0.99663	0	0	0	1.04073	0.749837	0	0	0	1.11113	0.17588	0	0	0	1.02016	0.930924	0	0	0		gene174	CTL0158	CTL0158	-1.32772	0.00142802	0	0	0		0	0	0	0
176	uvrC	1.15183	0.978594	0	0	0	-1.04287	0.694955	0	0	0	-1.22789	0.00208367	0	0	0	-1.05471	0.784566	0	0	0		gene175	CTL0159	uvrC	1.12551	0.229093	0	0	0		0	0	0	0
177	mutS	-1.0651	0.982013	0	0	0	-1.01189	0.869593	0	0	0	-1.07698	0.0753085	0	0	0	-1.01947	0.871532	0	0	0		gene176	CTL0160	mutS	1.36325	0.00121415	1	1	0		0	0	0	0
178	CTL0161	1.14247	0.99663	0	0	0	-1.11135	0.607406	0	0	0	-1.29933	0.0409462	0	0	0	-1.01858	0.950738	0	0	0		gene178	CTL0162	dnaG	1.57254	1.81722e-06	1	1	0		0	0	0	0
179	dnaG	-1.07794	0.99663	0	0	0	-1.12127	0.145546	0	0	0	-1.17411	0.0108871	0	0	0	-1.01675	0.930924	0	0	0		gene179	CTL0163	CTL0163	1.5105	0.0839205	0	0	0		0	0	0	0
180	CTL0163	-1.04079	0.99663	0	0	0	1.01013	0.964792	0	0	0	-1.11298	0.335953	0	0	0	-1.21952	0.157926	0	0	0		gene180	CTL0164	CTL0164	-1.13363	0.164427	0	0	0		0	0	0	0
181	CTL0164	1.04912	0.99663	0	0	0	1.42029	0.00448819	1	1	0	1.51127	0.000189184	1	1	0	1.26371	0.157926	0	0	0		gene181	CTL0165	glyQ	1.43578	0.000118038	1	1	0		1	0	0	0
182	glyQ	1.00837	0.99663	0	0	0	1.02005	0.879499	0	0	0	-1.09545	0.273049	0	0	0	1.01748	0.932883	0	0	0		gene182	CTL0166	pgsA	1.85191	7.10298e-11	1	1	0		0	0	0	0
183	pgsA	1.25036	0.924484	0	0	0	-1.02028	0.869593	0	0	0	-1.20003	0.00793419	0	0	0	-1.11988	0.315398	0	0	0		gene183	CTL0167	glgA	-3.74483	3.22751e-31	1	0	1		0	0	0	0
184	glgA	-1.20875	0.982013	0	0	0	-1.50402	0.0180807	1	0	1	-1.31601	0.085622	0	0	0	-1.39703	0.141605	0	0	0		gene185	CTL0168	rplY	1.552	4.74472e-06	1	1	0		0	0	0	0
186	rplY	-1.0945	0.99663	0	0	0	1.20411	0.038456	0	0	0	1.34157	9.9387e-05	1	1	0	1.1077	0.503117	0	0	0		gene186	CTL0169	pth	1.85213	1.44023e-11	1	1	0		1	0	0	0
187	pth	-1.25415	0.978594	0	0	0	1.01176	0.948568	0	0	0	1.14005	0.110856	0	0	0	1.08186	0.712766	0	0	0		gene187	CTL0170	rpsF	-1.23225	0.0279965	0	0	0		0	0	0	0
188	rpsF	1.27612	0.954847	0	0	0	1.54519	3.53199e-06	1	1	0	1.95313	1.01611e-14	1	1	0	1.40257	0.000972433	1	1	0		gene188	CTL0171	rpsR	-1.22711	0.0256518	0	0	0		0	0	0	0
189	rpsR	1.33443	0.978594	0	0	0	1.44288	0.0254318	1	1	0	1.69476	0.000247264	1	1	0	1.38338	0.130025	0	0	0		gene189	CTL0172	rplI	-1.27177	0.00817801	0	0	0		0	0	0	0
190	rplI	-1.3412	0.978594	0	0	0	1.34067	0.00985125	1	1	0	1.62612	6.56226e-07	1	1	0	1.13732	0.540044	0	0	0		gene190	CTL0173	ispE	1.39058	0.000239788	1	1	0		1	0	0	0
191	ispE	1.02699	0.99663	0	0	0	-1.04096	0.733923	0	0	0	-1.09073	0.229514	0	0	0	1.03167	0.871532	0	0	0		gene191	CTL0174	CTL0174	1.16251	0.105165	0	0	0		0	0	0	0
192	CTL0174	-1.02607	0.99663	0	0	0	1.00433	0.983573	0	0	0	-1.17763	0.0570956	0	0	0	-1.03218	0.914609	0	0	0		gene192	CTL0175	ptr	-1.12673	0.253473	0	0	0		0	0	0	0
193	ptr	1.07739	0.99663	0	0	0	1.34573	0.000422283	1	1	0	1.20862	0.0190612	0	0	0	1.06194	0.787585	0	0	0		gene193	CTL0176	plsB	-3.03838	1.23984e-34	1	0	1		0	0	0	0
194	plsB	-1.02093	0.99663	0	0	0	-1.0839	0.356483	0	0	0	-1.18286	0.010987	0	0	0	-1.05167	0.787585	0	0	0		gene194	CTL0177	cafE	-3.08969	2.01674e-34	1	0	1		0	0	0	0
195	cafE	1.01889	0.99663	0	0	0	-1.07076	0.500819	0	0	0	-1.00983	0.905971	0	0	0	-1.0405	0.851898	0	0	0		gene196	CTL0178	CTL0178	-1.12782	0.233911	0	0	0		0	0	0	0
196	CTL0178	-1.17902	0.983201	0	0	0	1.18387	0.0795564	0	0	0	1.08187	0.360082	0	0	0	-1.10335	0.509609	0	0	0		gene195	CTL0178a	CTL0178a	-1.24051	0.485176	0	0	0		0	0	0	0
197	CTL0179	1.65225	0.588343	0	0	0	1.38275	0.0294785	1	1	0	1.50247	0.00156428	1	1	0	-1.03447	0.930924	0	0	0		gene197	CTL0179	CTL0179	1.12678	0.246625	0	0	0		0	0	0	0
198	rpmF	-1.08772	0.99663	0	0	0	1.42977	0.126709	0	0	0	1.72433	0.0040085	1	1	0	1.08402	0.903388	0	0	0		gene198	CTL0181	rpmF	1.07546	0.469667	0	0	0		0	0	0	0
199	plsX	-1.13877	0.982013	0	0	0	-1.02166	0.869593	0	0	0	-1.12745	0.106963	0	0	0	-1.04875	0.805991	0	0	0		gene199	CTL0182	plsX	1.43892	8.72431e-05	1	1	0		0	0	0	0
200	pmpD	1.01338	0.99663	0	0	0	1.12147	0.265125	0	0	0	1.28088	0.00258189	0	0	0	1.02	0.930924	0	0	0		gene200	CTL0183	pmpD	-2.77036	4.12816e-25	1	0	1		0	0	0	0
201	CTL0184	-1.07181	0.99663	0	0	0	1.10338	0.231663	0	0	0	-1.22252	0.00120367	0	0	0	-1.16863	0.0499002	0	0	0		gene201	CTL0184	CTL0184	-1.29828	0.00378654	0	0	0		0	0	0	0
202	CTL0185	-1.20766	0.99663	0	0	0	-1.79557	0.00011986	1	0	1	-1.76195	3.59043e-05	1	0	1	-1.65014	0.00102149	1	0	1		gene202	CTL0185	CTL0185	1.05628	0.759655	0	0	0		0	0	0	0
203	CTL0186	-1.14899	0.99663	0	0	0	-1.93247	8.76752e-06	1	0	1	-1.62822	0.00021382	1	0	1	-1.74111	0.000121758	1	0	1		gene203	CTL0186	CTL0186	1.14596	0.665653	0	0	0		0	0	0	0
204	CTL0187	1.03516	0.99663	0	0	0	-1.07424	0.26121	0	0	0	-1.08091	0.136368	0	0	0	-1.07246	0.444182	0	0	0		gene204	CTL0187	glmM	1.35082	0.000585943	1	1	0		0	0	0	0
205	glmS	-1.03866	0.99663	0	0	0	1.02479	0.829646	0	0	0	1.15314	0.0286573	0	0	0	-1.00175	0.989814	0	0	0		gene205	CTL0188	glmS	-1.76302	7.46478e-10	1	0	1		0	0	0	0
206	tyrP	-1.03058	0.99663	0	0	0	1.05735	0.509592	0	0	0	-1.04739	0.476855	0	0	0	-1.01413	0.930924	0	0	0		gene206	CTL0189	tyrP	1.13607	0.208728	0	0	0		0	0	0	0
207	CTL0190	1.0075	0.99663	0	0	0	1.30899	0.073232	0	0	0	1.27835	0.0633348	0	0	0	1.1374	0.728362	0	0	0		gene207	CTL0190	CTL0190	-1.00278	0.997027	0	0	0		0	0	0	0
208	CTL0191	-1.22155	0.978594	0	0	0	-1.00296	0.983573	0	0	0	1.05947	0.527598	0	0	0	1.01127	0.959697	0	0	0		gene208	CTL0191	CTL0191	-1.91161	9.11817e-13	1	0	1		0	0	0	0
209	ftsY	1.06893	0.99663	0	0	0	-1.01276	0.942488	0	0	0	-1.07634	0.419679	0	0	0	-1.02006	0.930924	0	0	0		gene209	CTL0192	ftsY	-3.76677	1.90319e-47	1	0	1		0	0	0	0
210	sucC	-1.01143	0.99663	0	0	0	-1.12173	0.0305985	0	0	0	-1.12686	0.00772581	0	0	0	-1.12678	0.027815	0	0	0		gene210	CTL0193	sucC	-2.9557	3.29558e-17	1	0	1		0	0	0	0
211	sucD	-1.01772	0.99663	0	0	0	-1.10096	0.186097	0	0	0	1.01613	0.815374	0	0	0	-1.04386	0.787585	0	0	0		gene211	CTL0194	sucD	-1.9774	2.34551e-08	1	0	1		0	0	0	0
212	htrA	1.05921	0.99663	0	0	0	-1.02621	0.769142	0	0	0	1.0259	0.664775	0	0	0	-1.05158	0.736536	0	0	0		gene212	CTL0195	htrA	-1.01711	0.840968	0	0	0		0	0	0	0
213	CTL0196	1.02058	0.99663	0	0	0	1.07447	0.363679	0	0	0	1.06616	0.335799	0	0	0	1.01695	0.930924	0	0	0		gene213	CTL0196	CTL0196	1.63885	1.1312e-07	1	1	0		0	0	0	0
214	rmuC	1.02209	0.99663	0	0	0	-1.04559	0.643887	0	0	0	-1.07845	0.248112	0	0	0	1.00039	0.998261	0	0	0		gene214	CTL0197	rmuC	1.24181	0.0149563	0	0	0		0	0	0	0
215	pssA	1.04235	0.99663	0	0	0	-1.03884	0.736011	0	0	0	-1.05756	0.437695	0	0	0	-1.05437	0.778089	0	0	0		gene215	CTL0198	pssA	1.09779	0.35766	0	0	0		0	0	0	0
216	nrdA	-1.02875	0.99663	0	0	0	-1.27229	0.00553922	0	0	0	-1.0384	0.673212	0	0	0	-1.1207	0.445842	0	0	0		gene216	CTL0199	nrdA	1.94613	8.87154e-13	1	1	0		0	0	0	0
217	nrdB	1.08851	0.99663	0	0	0	-1.33551	0.0180807	1	0	1	1.03529	0.778973	0	0	0	-1.02515	0.930924	0	0	0		gene217	CTL0200	nrdB	-1.14134	0.148483	0	0	0		0	0	0	0
218	trmB	-1.0357	0.99663	0	0	0	-1.0375	0.858092	0	0	0	-1.20373	0.118209	0	0	0	1.04761	0.903388	0	0	0		gene218	CTL0201	trmB	1.96946	6.82039e-14	1	1	0		0	0	0	0
220	CTL0202	1.12791	0.99663	0	0	0	-1.06507	0.674651	0	0	0	-1.1622	0.132482	0	0	0	1.0718	0.787585	0	0	0		gene220	CTL0202	CTL0202	-1.70412	0.000559655	1	0	1		0	0	0	0
221	murB	-1.0517	0.99663	0	0	0	-1.02353	0.893321	0	0	0	-1.19128	0.0842125	0	0	0	-1.02557	0.930924	0	0	0		gene221	CTL0203	murB	-1.91064	2.90767e-06	1	0	1		0	0	0	0
222	nusB	1.16951	0.982013	0	0	0	1.18987	0.145546	0	0	0	1.00721	0.947038	0	0	0	1.07421	0.787585	0	0	0		gene222	CTL0204	nusB	1.10992	0.280109	0	0	0		0	0	0	0
223	infC	1.10737	0.99663	0	0	0	1.83237	6.03606e-06	1	1	0	1.72303	2.09411e-05	1	1	0	1.26048	0.288754	0	0	0		gene223	CTL0205	infC	1.19421	0.0676027	0	0	0		0	0	0	0
224	rpmI	-1.24426	0.99663	0	0	0	1.52277	0.0271395	1	1	0	1.65284	0.00211718	1	1	0	1.08141	0.871532	0	0	0		gene224	CTL0206	rpmI	1.09348	0.380302	0	0	0		0	0	0	0
225	rplT	-1.0321	0.99663	0	0	0	1.20237	0.146605	0	0	0	1.47191	9.9387e-05	1	1	0	1.08854	0.778089	0	0	0		gene225	CTL0207	rplT	1.04902	0.696941	0	0	0		0	0	0	0
226	pheS	1.03484	0.99663	0	0	0	1.14644	0.0705522	0	0	0	1.26395	0.000185083	0	0	0	1.01078	0.950738	0	0	0		gene226	CTL0208	pheS	1.06644	0.592673	0	0	0		0	0	0	0
228	CTL0209	-1.07486	0.99663	0	0	0	-1.1892	0.103771	0	0	0	-1.42145	5.00336e-05	1	0	1	-1.1656	0.290021	0	0	0		gene228	CTL0209	CTL0209	-1.16392	0.337086	0	0	0		0	0	0	0
229	CTL0210	-1.07141	0.99663	0	0	0	-1.02611	0.801875	0	0	0	-1.25192	0.000115599	0	0	0	-1.08534	0.440379	0	0	0		gene229	CTL0210	CTL0210	1.46176	0.000189232	1	1	0		0	0	0	0
230	CTL0211	-1.18281	0.978594	0	0	0	-1.09577	0.23273	0	0	0	-1.0903	0.15556	0	0	0	-1.03281	0.836866	0	0	0		gene230	CTL0211	CTL0211	-1.18676	0.111716	0	0	0		0	0	0	0
231	tilS	1.10408	0.98623	0	0	0	-1.02627	0.836741	0	0	0	-1.27382	0.000467291	0	0	0	-1.0396	0.836866	0	0	0		gene231	CTL0212	tilS	-1.05229	0.663865	0	0	0		0	0	0	0
232	ftsH	-1.10671	0.982013	0	0	0	-1.18175	0.129856	0	0	0	-1.0535	0.616275	0	0	0	-1.15727	0.365502	0	0	0		gene232	CTL0213	ftsH	-1.28998	0.00665825	0	0	0		0	0	0	0
233	pnp	1.01454	0.99663	0	0	0	1.13686	0.0834063	0	0	0	1.15776	0.0200128	0	0	0	1.01032	0.950738	0	0	0		gene233	CTL0214	pnp	1.48506	0.000100746	1	1	0		0	0	0	0
234	rpsO	1.04993	0.99663	0	0	0	1.48271	0.0125351	1	1	0	1.55701	0.00128048	1	1	0	1.07725	0.851898	0	0	0		gene234	CTL0215	rpsO	1.20806	0.0453752	0	0	0		0	0	0	0
235	CTL0216	-1.2207	0.982013	0	0	0	-1.05207	0.73474	0	0	0	-1.13739	0.154661	0	0	0	1.01391	0.950738	0	0	0		gene235	CTL0216	CTL0216	1.2923	0.0879875	0	0	0		0	0	0	0
236	CTL0217	-1.16721	0.99663	0	0	0	1.14152	0.428909	0	0	0	-1.07065	0.593087	0	0	0	-1.15591	0.503117	0	0	0		gene236	CTL0217	CTL0217	-1.01177	0.997027	0	0	0		0	0	0	0
237	CTL0218	1.1431	0.982013	0	0	0	1.09382	0.351058	0	0	0	-1.17937	0.0247017	0	0	0	-1.04228	0.836866	0	0	0		gene237	CTL0218	CTL0218	-1.09288	0.476858	0	0	0		0	0	0	0
238	CTL0219	1.13914	0.99663	0	0	0	-1.31765	0.0189044	0	0	0	-1.62486	1.04164e-06	1	0	1	-1.42577	0.00185902	1	0	1		gene238	CTL0219	CTL0219	1.3452	0.0556536	0	0	0		0	0	0	0
239	CTL0220	1.09436	0.99663	0	0	0	-1.30171	0.0740982	0	0	0	-1.53752	0.000353683	1	0	1	-1.45551	0.00916742	1	0	1		gene239	CTL0220	CTL0220	1.17476	0.250302	0	0	0		0	0	0	0
240	CTL0221	1.35539	0.978594	0	0	0	-1.5107	0.0153693	1	0	1	-1.6478	0.000761351	1	0	1	-1.78691	0.000497844	1	0	1		gene240	CTL0221	CTL0221	1.31386	0.0178981	0	0	0		0	0	0	0
241	CTL0222	1.00686	0.99663	0	0	0	1.40571	0.163033	0	0	0	1.94185	0.000961028	1	1	0	-1.00755	0.988431	0	0	0		gene241	CTL0222	CTL0222	-6.56461	2.71682e-88	1	0	1		0	0	0	0
242	CTL0223	-1.09747	0.982013	0	0	0	1.09356	0.163033	0	0	0	1.17781	0.00113301	0	0	0	1.0843	0.337116	0	0	0		gene242	CTL0223	CTL0223	-2.60148	7.19736e-28	1	0	1		0	0	0	0
243	map	1.00594	0.99663	0	0	0	1.08271	0.443199	0	0	0	1.15814	0.0540979	0	0	0	1.02927	0.909393	0	0	0		gene243	CTL0224	map	1.37458	0.000722004	1	1	0		0	0	0	0
244	CTL0225	1.19382	0.978594	0	0	0	1.08639	0.390823	0	0	0	1.11597	0.125553	0	0	0	1.06601	0.736536	0	0	0		gene244	CTL0225	CTL0225	1.44725	2.46897e-05	1	1	0		0	0	0	0
245	CTL0226	1.12933	0.982013	0	0	0	1.14969	0.126615	0	0	0	1.26295	0.00130582	0	0	0	1.08012	0.681704	0	0	0		gene245	CTL0226	CTL0226	1.26048	0.0155032	0	0	0		0	0	0	0
246	CTL0227	1.05587	0.99663	0	0	0	1.01276	0.910943	0	0	0	-1.0899	0.168045	0	0	0	1.0218	0.915735	0	0	0		gene246	CTL0227	CTL0227	1.86677	3.02822e-12	1	1	0		0	0	0	0
247	fumC	-1.09283	0.99663	0	0	0	-1.03531	0.758247	0	0	0	-1.24621	0.00071427	0	0	0	-1.07743	0.610374	0	0	0							0	0	0		0	0	0	0
248	CTL0231	-1.03364	0.99663	0	0	0	-1.03902	0.729609	0	0	0	-1.15688	0.0292459	0	0	0	-1.02207	0.921102	0	0	0		gene248	CTL0231	CTL0231	-1.36675	0.00044587	1	0	1		0	0	0	0
249	CTL0231A	1.63867	0.978594	0	0	0	1.03864	0.908065	0	0	0	-1.06023	0.727649	0	0	0	1.01473	0.97017	0	0	0							0	0	0		0	0	0	0
250	CTL0231B	1.09725	0.99663	0	0	0	-1.42409	0.00949182	1	0	1	-1.21011	0.0882556	0	0	0	-1.22564	0.197731	0	0	0							0	0	0		0	0	0	0
251	CTL0232	-1.01964	0.99663	0	0	0	-1.12301	0.094588	0	0	0	-1.05955	0.35021	0	0	0	-1.04632	0.780706	0	0	0		gene249	CTL0232	CTL0232	2.33319	7.04485e-22	1	1	0		0	0	0	0
252	cpa	1.07045	0.99663	0	0	0	1.21208	0.122222	0	0	0	1.34559	0.00387664	1	1	0	1.08345	0.787585	0	0	0		gene250	CTL0233	cpa	-5.30301	5.5995e-72	1	0	1		0	0	0	0
253	ispH	1.12544	0.99663	0	0	0	1.46101	0.0189044	1	1	0	1.6791	0.000264772	1	1	0	1.27474	0.317225	0	0	0		gene251	CTL0234	ispH	-3.31429	1.96685e-36	1	0	1		0	0	0	0
254	copD2	-1.0618	0.99663	0	0	0	-1.01755	0.870967	0	0	0	-1.24126	0.000538839	0	0	0	-1.0535	0.775561	0	0	0		gene252	CTL0235	copD2	-1.49198	1.12687e-05	1	0	1		0	0	0	0
255	copB2	1.00283	0.99663	0	0	0	-1.11141	0.373199	0	0	0	-1.19273	0.0578175	0	0	0	-1.11173	0.597339	0	0	0		gene253	CTL0236	copB2	1.06073	0.541609	0	0	0		0	0	0	0
256	lcrH	-1.07729	0.99663	0	0	0	1.00204	0.987309	0	0	0	-1.09607	0.305598	0	0	0	-1.03143	0.908454	0	0	0		gene254	CTL0237	lcrH	1.07132	0.522008	0	0	0		0	0	0	0
257	CTL0238	1.11047	0.982013	0	0	0	1.0336	0.788731	0	0	0	-1.01781	0.834815	0	0	0	1.00029	0.998261	0	0	0		gene255	CTL0238	CTL0238	-1.40868	0.000365831	1	0	1		0	0	0	0
259	xerD	-1.03239	0.99663	0	0	0	-1.13708	0.267755	0	0	0	-1.33849	0.00129985	1	0	1	-1.08222	0.771586	0	0	0		gene258	CTL0243	xerD	2.62392	7.52253e-28	1	1	0		0	0	0	0
260	CTL0244	1.23666	0.978594	0	0	0	1.05504	0.758546	0	0	0	-1.14454	0.232873	0	0	0	-1.05244	0.871532	0	0	0		gene259	CTL0244	CTL0244	1.23885	0.028903	0	0	0		0	0	0	0
261	glgB	1.1372	0.924484	0	0	0	-1.00023	0.995523	0	0	0	-1.07726	0.112789	0	0	0	-1.08758	0.236285	0	0	0		gene260	CTL0245	glgB	-2.55107	3.75389e-24	1	0	1		0	0	0	0
262	CTL0246	1.10015	0.99663	0	0	0	-1.14604	0.197941	0	0	0	-1.16068	0.0894562	0	0	0	-1.09408	0.673111	0	0	0		gene261	CTL0246	CTL0246	2.23918	1.30026e-19	1	1	0		0	0	0	0
263	CTL0247	-1.04858	0.99663	0	0	0	-1.19898	0.00424406	0	0	0	-1.15836	0.00992721	0	0	0	-1.29789	1.994e-05	0	0	0		gene262	CTL0247	CTL0247	1.19307	0.0714324	0	0	0		0	0	0	0
264	pmpE	-1.07169	0.983201	0	0	0	-1.25433	4.90773e-05	0	0	0	-1.06418	0.272738	0	0	0	-1.11054	0.193721	0	0	0		gene263	CTL0248	pmpE	1.32562	0.00206978	0	0	0		0	0	0	0
265	pmpF	-1.09351	0.983201	0	0	0	-1.16171	0.153977	0	0	0	-1.00901	0.929027	0	0	0	-1.08522	0.753882	0	0	0		gene264	CTL0249	pmpF	1.26977	0.0111736	0	0	0		0	0	0	0
266	pmpG	-1.0146	0.99663	0	0	0	-1.3113	0.00160968	0	0	0	-1.01874	0.840967	0	0	0	-1.20378	0.0997497	0	0	0		gene265	CTL0250	pmpG	-3.29783	3.99683e-37	1	0	1		0	0	0	0
267	pmpH	-1.13741	0.978594	0	0	0	-1.22355	0.0350277	0	0	0	-1.05741	0.554201	0	0	0	-1.16883	0.261387	0	0	0		gene266	CTL0251	pmpH	-4.03465	1.10037e-49	1	0	1		0	0	0	0
268	CTL0252	1.0128	0.99663	0	0	0	-1.00401	0.979425	0	0	0	-1.02435	0.744074	0	0	0	1.00949	0.951913	0	0	0		gene267	CTL0252	CTL0252	2.75866	1.44489e-23	1	1	0		0	0	0	0
269	pmpI	-1.04387	0.99663	0	0	0	-1.00526	0.948568	0	0	0	1.03063	0.472994	0	0	0	-1.01996	0.851898	0	0	0		gene268	CTL0254	pmpI	-2.54569	2.31143e-25	1	0	1		0	0	0	0
270	CTL0255	-1.00591	0.99663	0	0	0	-1.91842	2.57644e-08	1	0	1	-1.49187	0.000554624	1	0	1	-1.71653	2.85331e-05	1	0	1		gene269	CTL0255	CTL0255	-2.16032	2.14717e-09	1	0	1		0	1	0	0
271	CTL0256	1.03178	0.99663	0	0	0	-1.117	0.833294	0	0	0	-1.11014	0.756303	0	0	0	-1.1186	0.915735	0	0	0		gene270	CTL0256	CTL0256	-12.1473	1.16789e-146	1	0	1		0	0	0	0
272	gatC	1.07893	0.99663	0	0	0	1.02915	0.869593	0	0	0	1.50929	7.34852e-06	1	1	0	1.13455	0.503117	0	0	0		gene271	CTL0257	gatC	-1.4479	9.3562e-05	1	0	1		0	0	0	0
273	gatA	1.03129	0.99663	0	0	0	1.19572	0.0356666	0	0	0	1.35154	4.07516e-05	1	1	0	1.06661	0.772989	0	0	0		gene272	CTL0258	gatA	-1.63362	5.9831e-08	1	0	1		0	0	0	0
274	gatB	-1.07285	0.99663	0	0	0	1.1249	0.273641	0	0	0	1.36741	0.000230521	1	1	0	1.11632	0.540044	0	0	0		gene273	CTL0259	gatB	-1.75243	5.11986e-10	1	0	1		0	0	0	0
275	CTL0260	-1.11949	0.982013	0	0	0	-1.26583	0.00157438	0	0	0	-1.41156	2.28837e-07	1	0	1	-1.28205	0.000972433	0	0	0		gene274	CTL0260	CTL0260	-1.73129	2.99465e-06	1	0	1		0	1	0	0
276	CTL0261	1.20623	0.978594	0	0	0	-1.09782	0.319347	0	0	0	-1.21717	0.00628701	0	0	0	-1.03156	0.882421	0	0	0		gene275	CTL0261	CTL0261	1.1767	0.35292	0	0	0		0	0	0	0
277	CTL0262	-1.10381	0.99663	0	0	0	1.02023	0.863341	0	0	0	-1.17004	0.0136695	0	0	0	-1.00768	0.967354	0	0	0		gene276	CTL0262	CTL0262	-6.88703	1.81079e-90	1	0	1		0	0	0	0
278	rnhC	-1.0089	0.99663	0	0	0	-1.07633	0.388895	0	0	0	-1.16198	0.0180022	0	0	0	-1.04058	0.810652	0	0	0		gene277	CTL0263	rnhC	-2.09595	1.494e-11	1	0	1		0	0	0	0
279	CTL0264	1.2898	0.978594	0	0	0	-1.02821	0.869593	0	0	0	1.06689	0.523234	0	0	0	-1.03174	0.915735	0	0	0		gene278	CTL0264	CTL0264	-1.10044	0.450328	0	0	0		0	0	0	0
280	htrB	1.05167	0.99663	0	0	0	-1.12538	0.11885	0	0	0	-1.04581	0.51256	0	0	0	1.00552	0.973665	0	0	0		gene279	CTL0265	htrB	2.51856	7.61359e-26	1	1	0		0	0	0	0
281	CTL0266	-1.12075	0.982013	0	0	0	1.01798	0.869593	0	0	0	1.01624	0.817713	0	0	0	1.0407	0.805991	0	0	0		gene280	CTL0266	CTL0266	1.52049	5.68531e-06	1	1	0		0	0	0	0
282	CTL0267	1.11438	0.982013	0	0	0	1.15192	0.0613804	0	0	0	1.04226	0.557281	0	0	0	1.02323	0.915735	0	0	0		gene281	CTL0267	CTL0267	-1.22888	0.0296207	0	0	0		0	0	0	0
283	cydA	-1.19516	0.978594	0	0	0	1.05816	0.643887	0	0	0	1.23663	0.00738743	0	0	0	1.04321	0.851898	0	0	0		gene282	CTL0268	cydA	-6.16278	1.50208e-88	1	0	1		0	0	0	0
284	cydB	1.04184	0.99663	0	0	0	-1.06745	0.475285	0	0	0	-1.08517	0.240024	0	0	0	-1.02353	0.915735	0	0	0		gene283	CTL0269	cydB	-5.23703	2.97259e-69	1	0	1		0	0	0	0
285	CTL0270	1.08241	0.99663	0	0	0	-1.05552	0.643887	0	0	0	-1.24436	0.00339435	0	0	0	-1.05603	0.787585	0	0	0		gene284	CTL0270	CTL0270	-1.73392	2.8017e-07	1	0	1		0	0	0	0
286	CTL0271	-1.00231	0.99663	0	0	0	-1.24097	0.249889	0	0	0	1.17155	0.338575	0	0	0	-1.14859	0.763968	0	0	0		gene285	CTL0271	CTL0271	-1.22381	0.0172707	0	0	0		0	0	0	0
287	CTL0272	1.12662	0.982013	0	0	0	-1.19072	0.0376936	0	0	0	1.06554	0.434418	0	0	0	-1.11858	0.397323	0	0	0		gene286	CTL0272	CTL0272	1.08531	0.484321	0	0	0		0	0	0	0
288	CTL0273	-1.0446	0.99663	0	0	0	1.04817	0.743296	0	0	0	-1.06281	0.51766	0	0	0	-1.0091	0.969036	0	0	0		gene287	CTL0273	CTL0273	1.53943	8.2924e-07	1	1	0		0	0	0	0
289	ileS	1.06496	0.982013	0	0	0	1.03456	0.569709	0	0	0	-1.03181	0.484652	0	0	0	-1.00715	0.949867	0	0	0		gene288	CTL0274	ileS	1.20701	0.0531904	0	0	0		0	0	0	0
290	lepB	1.0051	0.99663	0	0	0	1.03472	0.664819	0	0	0	1.00522	0.929027	0	0	0	1.02699	0.851898	0	0	0		gene289	CTL0275	lepB	-1.00349	0.967833	0	0	0		0	0	0	0
291	CTL0276	-1.13312	0.99663	0	0	0	-1.13499	0.330212	0	0	0	-1.2065	0.059375	0	0	0	-1.05948	0.823834	0	0	0		gene290	CTL0276	CTL0276	1.07508	0.688017	0	0	0		0	0	0	0
292	rpmE	1.0786	0.99663	0	0	0	-1.03856	0.758546	0	0	0	1.08276	0.298556	0	0	0	-1.02295	0.921102	0	0	0		gene291	CTL0277	rpmE2	-1.11736	0.23612	0	0	0		0	0	0	0
293	prfA	1.01117	0.99663	0	0	0	1.03063	0.798439	0	0	0	1.14784	0.0543893	0	0	0	-1.04612	0.810652	0	0	0		gene292	CTL0278	prfA	1.24315	0.0210725	0	0	0		0	0	0	0
294	CTL0279	-1.02372	0.99663	0	0	0	-1.11123	0.208917	0	0	0	-1.0045	0.951142	0	0	0	-1.06584	0.712766	0	0	0		gene293	CTL0279	CTL0279	1.32261	0.00203662	0	0	0		0	0	0	0
295	ffh	-1.02146	0.99663	0	0	0	1.3	0.0089965	0	0	0	1.43561	5.16899e-05	1	1	0	1.0698	0.787585	0	0	0		gene294	CTL0280	ffh	-1.00663	0.951115	0	0	0		0	0	0	0
296	rpsP	1.08532	0.99663	0	0	0	1.6515	0.00383359	1	1	0	2.07858	2.69138e-06	1	1	0	1.33462	0.283507	0	0	0		gene295	CTL0281	rpsP	-1.28768	0.00642904	0	0	0		0	0	0	0
297	trmD	-1.08787	0.99663	0	0	0	1.58636	3.90113e-09	1	1	0	1.68359	3.62431e-12	1	1	0	1.20074	0.0916791	0	0	0		gene296	CTL0282	trmD	-1.05133	0.58892	0	0	0		0	0	0	0
298	rplS	1.14657	0.982013	0	0	0	1.8505	5.92386e-08	1	1	0	1.90145	3.82017e-09	1	1	0	1.21338	0.304231	0	0	0		gene297	CTL0283	rplS	-1.05701	0.552949	0	0	0		0	0	0	0
299	rnhB	-1.03848	0.99663	0	0	0	1.39069	0.00072992	1	1	0	1.46132	2.33822e-05	1	1	0	1.05449	0.836866	0	0	0		gene298	CTL0284	rnhB	1.09527	0.371545	0	0	0		0	0	0	0
300	gmk	-1.07428	0.99663	0	0	0	1.36701	0.00462466	1	1	0	1.40332	0.000719133	1	1	0	1.04117	0.908454	0	0	0		gene299	CTL0285	gmk	1.28887	0.00523517	0	0	0		0	0	0	0
301	CTL0286	-1.1773	0.99663	0	0	0	1.33791	0.0180265	1	1	0	1.62895	1.63894e-06	1	1	0	1.16554	0.440379	0	0	0		gene300	CTL0286	CTL0286	1.01956	0.934969	0	0	0		0	0	0	0
302	metG	1.0841	0.994546	0	0	0	1.09305	0.238586	0	0	0	1.13518	0.0350234	0	0	0	1.03341	0.849767	0	0	0		gene301	CTL0287	metG	-1.00623	0.933285	0	0	0		0	0	0	0
303	recD_2	1.06391	0.99663	0	0	0	-1.00294	0.983573	0	0	0	-1.17592	0.0118207	0	0	0	-1.01966	0.925697	0	0	0		gene302	CTL0288	recD2	1.42851	8.30136e-05	1	1	0		0	0	0	0
304	CTL0289	-1.02524	0.99663	0	0	0	1.00266	0.983573	0	0	0	-1.07824	0.229837	0	0	0	1.02009	0.921102	0	0	0		gene303	CTL0289	CTL0289	-1.04078	0.64515	0	0	0		0	0	0	0
305	CTL0290	1.04827	0.99663	0	0	0	-1.08871	0.343785	0	0	0	-1.15217	0.0417432	0	0	0	-1.06147	0.763968	0	0	0		gene304	CTL0290	CTL0290	-1.33177	0.0148731	1	0	1		0	0	0	0
306	CTL0291	1.12449	0.983201	0	0	0	-1.13954	0.257314	0	0	0	-1.28628	0.00532355	0	0	0	-1.14691	0.383537	0	0	0		gene305	CTL0291	CTL0291	1.41775	0.0332853	1	1	0		0	0	0	0
307	CTL0292	-1.39105	0.978594	0	0	0	-1.20565	0.255257	0	0	0	-1.21651	0.112351	0	0	0	1.01703	0.951913	0	0	0							0	0	0		0	0	0	0
309	CTL0293	-1.16487	0.99663	0	0	0	-1.20627	0.165389	0	0	0	-1.121	0.329493	0	0	0	1.05695	0.851898	0	0	0		gene308	CTL0293	CTL0293	1.52736	7.2347e-05	1	1	0		0	0	0	0
310	dcd	-1.20603	0.978594	0	0	0	-1.00505	0.976569	0	0	0	1.21564	0.00486389	0	0	0	1.09175	0.538177	0	0	0		gene309	CTL0294	dcd	1.36715	0.00120012	1	1	0		0	0	0	0
311	CTL0295	-2.08276	0.982013	0	0	0	1.17793	0.753333	0	0	0	-1.32	0.352138	0	0	0	-1.16757	0.821018	0	0	0		gene310	CTL0295	CTL0295	1.25051	0.690336	0	0	0		0	0	0	0
312	ruvB	-1.00921	0.99663	0	0	0	-1.19927	0.0760613	0	0	0	1.0158	0.872674	0	0	0	-1.11648	0.540044	0	0	0		gene311	CTL0296	ruvB	-1.10392	0.276185	0	0	0		0	0	0	0
313	CTL0297	1.09422	0.99663	0	0	0	-1.19013	0.0613804	0	0	0	1.03925	0.668642	0	0	0	-1.07236	0.772989	0	0	0		gene312	CTL0297	CTL0297	-1.38462	0.000326254	1	0	1		0	0	0	0
314	CTL0298	-1.02467	0.99663	0	0	0	-1.08566	0.267482	0	0	0	-1.19326	0.00210292	0	0	0	-1.05399	0.757652	0	0	0		gene313	CTL0298	CTL0298	-1.52817	1.50044e-06	1	0	1		0	0	0	0
315	CTL0299	1.00124	0.99663	0	0	0	1.1147	0.249889	0	0	0	1.32833	0.000118314	0	0	0	-1.00362	0.98759	0	0	0		gene314	CTL0299	CTL0299	-1.76639	3.57428e-10	1	0	1		0	0	0	0
316	ssb	1.12363	0.99663	0	0	0	-1.07628	0.65776	0	0	0	1.07014	0.572745	0	0	0	1.09249	0.784566	0	0	0		gene315	CTL0300	ssb	1.53238	5.31465e-06	1	1	0		0	0	0	0
317	CTL0301	-1.11785	0.982013	0	0	0	1.26049	0.0307017	0	0	0	1.61908	1.76159e-07	1	1	0	1.30357	0.0263651	0	0	0		gene316	CTL0301	CTL0301	-2.45555	5.05942e-23	1	0	1		0	0	0	0
318	hctB	1.1448	0.99663	0	0	0	-1.57108	0.0382114	1	0	1	-1.52386	0.029078	1	0	1	-1.47508	0.179591	0	0	0		gene317	CTL0302	hct2	-2.03454	0.000217625	1	0	1		0	1	0	0
319	CTL0303	-1.00317	0.99663	0	0	0	-1.08957	0.458792	0	0	0	-1.4451	5.75932e-06	1	0	1	-1.12096	0.444182	0	0	0		gene318	CTL0303	CTL0303	1.22662	0.127284	0	0	0		0	0	0	0
320	CTL0304	1.11996	0.99663	0	0	0	-1.00854	0.959679	0	0	0	-1.05797	0.51256	0	0	0	-1.11714	0.397323	0	0	0		gene319	CTL0304	CTL0304	-1.25998	0.031942	0	0	0		0	0	0	0
321	CTL0305	-1.03769	0.99663	0	0	0	-1.22521	0.034794	0	0	0	-1.07436	0.439015	0	0	0	-1.18969	0.164303	0	0	0		gene320	CTL0305	CTL0305	-1.21263	0.274409	0	0	0		0	0	0	0
322	CTL0306	-1.1069	0.982013	0	0	0	-1.06153	0.631682	0	0	0	-1.19739	0.0274532	0	0	0	-1.16015	0.256212	0	0	0		gene321	CTL0306	CTL0306	1.19512	0.314343	0	0	0		0	0	0	0
323	CTL0307	-1.20237	0.982013	0	0	0	-1.03695	0.869648	0	0	0	-1.21266	0.155383	0	0	0	-1.25863	0.285664	0	0	0		gene322	CTL0307	CTL0307	2.06962	4.47956e-10	1	1	0		0	0	0	0
324	hemN	-1.07379	0.99663	0	0	0	-1.00254	0.986473	0	0	0	-1.09331	0.347462	0	0	0	-1.11401	0.548678	0	0	0		gene323	CTL0308	hemN	1.88841	1.48092e-12	1	1	0		0	0	0	0
325	CTL0309	1.09985	0.99663	0	0	0	1.10005	0.45592	0	0	0	1.0852	0.405832	0	0	0	-1.01126	0.967354	0	0	0		gene324	CTL0309	CTL0309	-1.61748	7.46273e-08	1	0	1		0	0	0	0
326	sucA	1.12025	0.978594	0	0	0	-1.06229	0.356483	0	0	0	-1.21361	7.60493e-05	0	0	0	-1.08157	0.35874	0	0	0		gene325	CTL0310	sucA	-2.6056	2.35352e-19	1	0	1		0	0	0	0
327	sucB_1	-1.0274	0.99663	0	0	0	-1.09793	0.268861	0	0	0	-1.14889	0.0410491	0	0	0	-1.08948	0.527461	0	0	0		gene326	CTL0311	sucB2	-2.37186	4.8964e-12	1	0	1		0	0	0	0
328	CTL0312	-1.03916	0.99663	0	0	0	-1.24135	0.00971925	0	0	0	-1.25469	0.00128048	0	0	0	-1.09529	0.503595	0	0	0		gene327	CTL0312	CTL0312	1.42463	0.0042824	1	1	0		0	0	0	0
329	gcpE	1.05623	0.99663	0	0	0	1.06862	0.547411	0	0	0	-1.21235	0.0121398	0	0	0	-1.06136	0.787585	0	0	0		gene328	CTL0313	gcpE	2.40959	1.07419e-23	1	1	0		0	0	0	0
330	CTL0314	1.0451	0.99663	0	0	0	1.03428	0.758546	0	0	0	-1.12224	0.0793874	0	0	0	-1.05517	0.772989	0	0	0		gene329	CTL0314	CTL0314	1.54338	8.28781e-07	1	1	0		0	0	0	0
331	fer	1.02496	0.99663	0	0	0	1.1997	0.0810067	0	0	0	1.34452	0.000350033	1	1	0	1.21366	0.0776125	0	0	0		gene330	CTL0315	fer	1.25411	0.0139556	0	0	0		0	0	0	0
333	flhA	1.02447	0.99663	0	0	0	-1.05334	0.674651	0	0	0	-1.28146	0.00171399	0	0	0	-1.06953	0.772989	0	0	0		gene332	CTL0316	flhA	1.01756	0.951115	0	0	0		0	0	0	0
334	fliA	1.41449	0.924484	0	0	0	-1.10073	0.373199	0	0	0	-1.21759	0.0131702	0	0	0	-1.04094	0.851898	0	0	0		gene333	CTL0317	fliA	-4.82653	1.52516e-26	1	0	1		0	0	0	0
335	tyrS	-1.00109	0.99663	0	0	0	1.11169	0.265125	0	0	0	1.28184	0.00103567	0	0	0	1.13428	0.331997	0	0	0		gene334	CTL0318	tyrS	-1.15822	0.13012	0	0	0		0	0	0	0
336	gnd	1.01283	0.99663	0	0	0	1.20329	0.00486406	0	0	0	1.32233	1.96303e-06	0	0	0	1.04475	0.787585	0	0	0		gene335	CTL0319	gnd	-1.23416	0.0260353	0	0	0		0	0	0	0
337	lepA	1.05037	0.99663	0	0	0	1.04098	0.633	0	0	0	-1.10206	0.0806268	0	0	0	-1.00247	0.98759	0	0	0		gene336	CTL0320	lepA	1.4503	5.2709e-05	1	1	0		0	0	0	0
338	CTL0321	-1.00249	0.99663	0	0	0	1.31163	0.0095238	0	0	0	1.72587	2.63649e-09	1	1	0	1.22614	0.145095	0	0	0		gene337	CTL0321	CTL0321	1.29433	0.0202511	0	0	0		0	0	0	0
339	CTL0322	1.03818	0.99663	0	0	0	1.29691	0.117311	0	0	0	1.49952	0.00294188	1	1	0	1.11837	0.784566	0	0	0		gene338	CTL0322	CTL0322	-2.2066	4.0302e-18	1	0	1		0	0	0	0
340	CTL0323	1.02884	0.99663	0	0	0	1.18368	0.147704	0	0	0	1.47265	4.08016e-05	1	1	0	1.1388	0.503117	0	0	0		gene339	CTL0323	CTL0323	1.00885	0.979231	0	0	0		0	0	0	0
341	CTL0324	1.06829	0.99663	0	0	0	1.22121	0.0146184	0	0	0	1.26706	0.0010233	0	0	0	1.01294	0.949867	0	0	0		gene340	CTL0324	CTL0324	1.05002	0.690575	0	0	0		0	0	0	0
342	CTL0325	-1.03381	0.99663	0	0	0	1.0903	0.351058	0	0	0	1.07158	0.369821	0	0	0	1.03481	0.871532	0	0	0		gene341	CTL0325	CTL0325	1.16285	0.135763	0	0	0		0	0	0	0
343	CTL0326	1.03955	0.99663	0	0	0	1.07918	0.57049	0	0	0	1.12813	0.20924	0	0	0	-1.05318	0.836866	0	0	0		gene342	CTL0326	CTL0326	1.25787	0.0123997	0	0	0		0	0	0	0
344	dxr	1.06356	0.99663	0	0	0	1.02312	0.805331	0	0	0	1.07439	0.191522	0	0	0	1.03734	0.787585	0	0	0		gene343	CTL0327	dxr	1.28042	0.00714821	0	0	0		0	0	0	0
345	CTL0328	1.04597	0.99663	0	0	0	1.12443	0.165904	0	0	0	1.20727	0.00664147	0	0	0	1.09394	0.530195	0	0	0		gene344	CTL0328	CTL0328	1.23123	0.0367034	0	0	0		0	0	0	0
346	CTL0329	-1.07826	0.99663	0	0	0	-1.33128	0.019042	1	0	1	-1.56994	1.37422e-05	1	0	1	-1.3728	0.0129585	1	0	1		gene345	CTL0329	CTL0329	1.76051	1.24867e-06	1	1	0		0	0	0	0
347	recF	-1.01404	0.99663	0	0	0	-1.17254	0.110083	0	0	0	-1.38947	3.86256e-05	1	0	1	-1.05191	0.810652	0	0	0		gene346	CTL0330	recF	2.6893	7.92605e-22	1	1	0		0	0	0	0
348	dnaN	-1.0311	0.99663	0	0	0	1.12077	0.127782	0	0	0	1.10939	0.0956107	0	0	0	1.05631	0.758482	0	0	0		gene347	CTL0331	dnaN	2.61521	4.41458e-26	1	1	0		0	0	0	0
349	smpB	1.30428	0.978594	0	0	0	-1.09598	0.507866	0	0	0	1.01038	0.925695	0	0	0	-1.13486	0.444182	0	0	0		gene348	CTL0332	smpB	1.23183	0.0657673	0	0	0		0	0	0	0
350	apbE	-1.03243	0.99663	0	0	0	1.03644	0.788731	0	0	0	-1.22201	0.0129924	0	0	0	-1.07138	0.771586	0	0	0		gene349	CTL0333	apbE	1.52769	7.23699e-05	1	1	0		0	0	0	0
351	folD	1.25237	0.924484	0	0	0	1.02373	0.824336	0	0	0	-1.04157	0.531266	0	0	0	-1.01732	0.925575	0	0	0		gene350	CTL0334	folD	1.29582	0.00910056	0	0	0		0	0	0	0
352	CTL0335	-1.03968	0.99663	0	0	0	1.02629	0.84979	0	0	0	-1.06081	0.474904	0	0	0	-1.09333	0.52329	0	0	0		gene351	CTL0335	CTL0335	2.21649	1.94484e-10	1	1	0		0	0	0	0
353	ltuB	-1.0461	0.99663	0	0	0	-2.19012	3.98959e-07	1	0	1	-1.608	0.0015727	1	0	1	-1.72723	0.00138218	1	0	1		gene352	CTL0336	ltuB	-2.74811	2.61536e-07	1	0	1		0	1	0	0
354	CTL0337	1.0939	0.99663	0	0	0	-1.11705	0.609071	0	0	0	-1.28515	0.0709055	0	0	0	-1.34004	0.111088	0	0	0							0	0	0		0	0	0	0
355	CTL0338	1.09487	0.99663	0	0	0	-1.3824	0.00027685	1	0	1	-1.48868	1.03617e-06	1	0	1	-1.35706	0.000972433	1	0	1		gene353	CTL0338	CTL0338	1.06157	0.826917	0	0	0		0	0	0	0
356	CTL0338A	-1.12909	0.99663	0	0	0	-1.3279	0.027688	0	0	0	-1.29971	0.0138789	0	0	0	-1.39735	0.00451592	1	0	1		gene354	CTL0338A	CTL0338A	1.48194	0.113822	0	0	0		0	0	0	0
357	CTL0339	1.11667	0.99663	0	0	0	-1.02359	0.910726	0	0	0	-1.05676	0.653971	0	0	0	-1.02306	0.942479	0	0	0		gene355	CTL0339	CTL0339	-1.01803	0.971945	0	0	0		0	0	0	0
358	CTL0340	1.03377	0.99663	0	0	0	-1.04476	0.741683	0	0	0	-1.19841	0.0242472	0	0	0	-1.02859	0.915735	0	0	0		gene356	CTL0340	CTL0340	-1.49681	8.23133e-06	1	0	1		0	0	0	0
359	rpmB	-1.05231	0.99663	0	0	0	1.12069	0.390382	0	0	0	1.10002	0.365479	0	0	0	1.08931	0.767234	0	0	0		gene357	CTL0341	rpmB	-2.06988	2.49924e-16	1	0	1		0	0	0	0
360	malQ	1.01061	0.99663	0	0	0	-1.07689	0.49185	0	0	0	-1.33345	0.000155241	1	0	1	-1.02154	0.930924	0	0	0		gene358	CTL0342	malQ	-1.35294	0.0569439	0	0	0		0	0	0	0
361	scc1	1.08067	0.99663	0	0	0	-1.14239	0.178481	0	0	0	-1.03039	0.723622	0	0	0	1.02079	0.930924	0	0	0		gene359	CTL0343	scc1	-1.71433	0.00247288	1	0	1		0	0	0	0
362	lcrE	-1.05755	0.99663	0	0	0	-1.22235	0.00486406	0	0	0	-1.10624	0.132262	0	0	0	-1.00312	0.98759	0	0	0		gene360	CTL0344	copN	-1.43544	0.000346478	1	0	1		0	0	0	0
363	lcrD	-1.03284	0.99663	0	0	0	-1.25172	2.52408e-05	0	0	0	-1.03623	0.530411	0	0	0	-1.04958	0.737541	0	0	0		gene361	CTL0345	lcrD	-1.23883	0.0236112	0	0	0		0	0	0	0
364	sctU	-1.05793	0.99663	0	0	0	-1.03573	0.749303	0	0	0	-1.03638	0.62026	0	0	0	1.01555	0.930924	0	0	0		gene362	CTL0346	sctU	-3.02243	2.83558e-26	1	0	1		0	0	0	0
365	CTL0347	-1.01895	0.99663	0	0	0	-1.13976	0.0510202	0	0	0	-1.11587	0.0553184	0	0	0	-1.0693	0.540616	0	0	0		gene363	CTL0347	CTL0347	-1.82477	9.74672e-11	1	0	1		0	0	0	0
366	ribF	1.13384	0.982013	0	0	0	-1.06072	0.638287	0	0	0	-1.0851	0.350202	0	0	0	-1.0365	0.871532	0	0	0		gene364	CTL0348	ribF	-1.00408	0.970107	0	0	0		0	0	0	0
367	truB	1.01421	0.99663	0	0	0	1.16712	0.272335	0	0	0	1.14121	0.268435	0	0	0	1.07561	0.810652	0	0	0		gene365	CTL0349	truB	1.12958	0.211748	0	0	0		0	0	0	0
368	rbfA	-1.00338	0.99663	0	0	0	1.10956	0.430536	0	0	0	1.07047	0.521505	0	0	0	-1.0411	0.900681	0	0	0		gene366	CTL0350	rbfA	1.10302	0.289724	0	0	0		0	0	0	0
369	infA	1.12164	0.982013	0	0	0	1.33438	0.00248632	1	1	0	1.44391	2.33822e-05	1	1	0	1.16201	0.310238	0	0	0		gene367	CTL0351	infB	1.09009	0.425203	0	0	0		0	0	0	0
370	nusA	1.01027	0.99663	0	0	0	1.396	0.00246204	1	1	0	1.54603	1.23239e-05	1	1	0	1.19481	0.290021	0	0	0		gene368	CTL0352	nusA	-1.11899	0.274867	0	0	0		0	0	0	0
371	rpsA	1.07719	0.99663	0	0	0	1.72663	1.44726e-05	1	1	0	2.13087	1.4546e-10	1	1	0	1.48027	0.0071247	1	1	0		gene369	CTL0353	rpsA	-1.55047	7.74869e-05	1	0	1		0	0	0	0
372	trxB	-1.06225	0.99663	0	0	0	1.19273	0.0332955	0	0	0	1.37675	5.75932e-06	1	1	0	1.10498	0.477653	0	0	0		gene370	CTL0354	trxB	-1.16859	0.102989	0	0	0		0	0	0	0
373	acpS	1.36663	0.978594	0	0	0	-1.06729	0.773941	0	0	0	-1.06835	0.66392	0	0	0	-1.14233	0.722955	0	0	0		gene371	CTL0355	acpS	-1.4716	0.000149489	1	0	1		0	0	0	0
374	CTL0356	-1.05909	0.99663	0	0	0	1.09972	0.393172	0	0	0	1.06873	0.460661	0	0	0	1.1272	0.385557	0	0	0		gene372	CTL0356	CTL0356	-1.22957	0.0468839	0	0	0		0	0	0	0
375	CTL0357	1.12073	0.99663	0	0	0	1.0089	0.959679	0	0	0	1.07196	0.422463	0	0	0	1.01168	0.951913	0	0	0		gene373	CTL0357	CTL0357	-1.04703	0.649605	0	0	0		0	0	0	0
376	CTL0358	-1.11844	0.99663	0	0	0	-1.1128	0.247982	0	0	0	1.00685	0.929168	0	0	0	-1.02281	0.921102	0	0	0		gene374	CTL0358	CTL0358	-1.09617	0.380097	0	0	0		0	0	0	0
377	fabI	-1.11596	0.983201	0	0	0	1.20401	0.0344023	0	0	0	1.36803	2.96178e-05	1	1	0	1.14635	0.283507	0	0	0		gene375	CTL0359	fabI	-1.80767	9.37619e-12	1	0	1		0	0	0	0
378	CTL0360	1.12796	0.982013	0	0	0	-1.07393	0.606012	0	0	0	-1.24084	0.0200128	0	0	0	-1.0289	0.924256	0	0	0		gene376	CTL0360	CTL0360	3.80778	1.36182e-31	1	1	0		0	0	0	0
379	CTL0361	-1.05244	0.99663	0	0	0	-1.05589	0.741683	0	0	0	-1.36099	0.00163727	1	0	1	1.0195	0.944468	0	0	0		gene377	CTL0361	CTL0361	1.28976	0.0676163	0	0	0		0	0	0	0
380	CTL0362	-1.03897	0.99663	0	0	0	-1.02904	0.788731	0	0	0	-1.15016	0.028264	0	0	0	1.01438	0.930924	0	0	0		gene378	CTL0362	CTL0362	-1.43566	0.00110625	1	0	1		0	0	0	0
381	CTL0363	1.06815	0.99663	0	0	0	-1.08737	0.333287	0	0	0	-1.24266	0.000745045	0	0	0	-1.0505	0.787585	0	0	0		gene379	CTL0363	CTL0363	-1.39817	0.00272421	1	0	1		0	0	0	0
382	CTL0364	1.15572	0.982013	0	0	0	1.07685	0.464606	0	0	0	-1.1023	0.206057	0	0	0	1.01933	0.930924	0	0	0		gene380	CTL0364	CTL0364	1.49312	3.82377e-05	1	1	0		0	0	0	0
383	hsp60_1	1.16302	0.982013	0	0	0	1.79438	1.45586e-05	1	1	0	2.85592	6.88795e-17	1	1	0	1.72315	0.000232816	1	1	0		gene381	CTL0365	groEL	1.04836	0.8654	0	0	0		0	0	0	0
384	groES	1.3229	0.978594	0	0	0	2.06201	1.30693e-05	1	1	0	3.12858	1.80414e-13	1	1	0	1.93442	0.000276364	1	1	0		gene382	CTL0366	groES	1.03724	0.917757	0	0	0		0	0	0	0
385	pepF	1.00806	0.99663	0	0	0	1.27581	0.000205454	0	0	0	1.15232	0.0242472	0	0	0	1.08398	0.523694	0	0	0		gene383	CTL0367	pepF	-1.19955	0.0527134	0	0	0		0	0	0	0
386	clpB	-1.04787	0.99663	0	0	0	1.23398	0.0395524	0	0	0	1.39729	0.000185083	1	1	0	1.06626	0.798733	0	0	0		gene384	CTL0368	clpB	-1.0212	0.858813	0	0	0		0	0	0	0
387	CTL0369	1.01955	0.99663	0	0	0	1.12768	0.0779237	0	0	0	1.03297	0.616346	0	0	0	1.04953	0.772989	0	0	0		gene385	CTL0369	CTL0369	1.29797	0.00254586	0	0	0		0	0	0	0
388	incD	1.15235	0.99663	0	0	0	1.33271	0.0356666	1	1	0	1.68313	1.01526e-05	1	1	0	1.11622	0.763968	0	0	0		gene386	CTL0370	incD	-2.25994	6.25088e-19	1	0	1		0	0	0	0
389	incE	-1.12302	0.99663	0	0	0	1.35568	0.019042	1	1	0	1.64057	1.37422e-05	1	1	0	1.2314	0.285634	0	0	0		gene387	CTL0371	incE	-2.65464	6.3852e-29	1	0	1		0	0	0	0
390	incF	-1.01019	0.99663	0	0	0	1.51765	0.000139687	1	1	0	1.87644	4.20375e-10	1	1	0	1.13803	0.570021	0	0	0		gene388	CTL0372	incF	-2.99519	2.20828e-33	1	0	1		0	0	0	0
391	incG	1.05507	0.99663	0	0	0	1.48378	4.80468e-05	1	1	0	1.53935	1.63717e-06	1	1	0	1.0325	0.921102	0	0	0		gene389	CTL0373	incG	-3.41118	7.66895e-42	1	0	1		0	0	0	0
392	incA	-1.10075	0.99663	0	0	0	1.00343	0.983573	0	0	0	-1.18907	0.0710478	0	0	0	-1.01271	0.959697	0	0	0		gene390	CTL0374	incA	-2.22654	3.65001e-14	1	0	1		0	0	0	0
393	CTL0375	1.36417	0.982013	0	0	0	-1.09954	0.621598	0	0	0	-1.20157	0.147128	0	0	0	-1.07934	0.805991	0	0	0		gene391	CTL0375	CTL0375	-1.38229	0.161078	0	0	0		0	0	0	0
394	araD	1.06958	0.99663	0	0	0	1.11782	0.273641	0	0	0	1.24877	0.00418545	0	0	0	1.00852	0.969036	0	0	0		gene392	CTL0376	araD	1.11535	0.257087	0	0	0		0	0	0	0
395	efp_2	1.1976	0.982013	0	0	0	1.32321	0.0279651	0	0	0	1.36443	0.00459324	1	1	0	1.04032	0.916631	0	0	0		gene393	CTL0377	efp2	-1.23898	0.0187143	0	0	0		0	0	0	0
396	accB	1.07781	0.99663	0	0	0	1.21339	0.13564	0	0	0	1.56255	2.09411e-05	1	1	0	1.04237	0.914609	0	0	0		gene394	CTL0378	accB	-1.14436	0.14312	0	0	0		0	0	0	0
397	accC	-1.24344	0.978594	0	0	0	1.23827	0.0191924	0	0	0	1.33814	0.000239051	1	1	0	1.13473	0.369062	0	0	0		gene395	CTL0379	accC	-1.00375	0.972735	0	0	0		0	0	0	0
398	rplM	1.06764	0.99663	0	0	0	1.62949	0.000242001	1	1	0	2.29074	1.39091e-11	1	1	0	1.30293	0.169243	0	0	0		gene396	CTL0380	rplM	-1.95176	8.39269e-14	1	0	1		0	0	0	0
399	rpsI	-1.13261	0.99663	0	0	0	1.26272	0.0392453	0	0	0	1.66364	7.95786e-08	1	1	0	1.13625	0.523694	0	0	0		gene397	CTL0381	rpsI	-1.85534	6.929e-12	1	0	1		0	0	0	0
400	CTL0382	1.08065	0.99663	0	0	0	1.08049	0.550046	0	0	0	-1.13283	0.186024	0	0	0	-1.02163	0.930924	0	0	0		gene398	CTL0382	CTL0382	-1.17236	0.1928	0	0	0		0	0	0	0
401	adk	1.03427	0.99663	0	0	0	1.02422	0.835909	0	0	0	1.13787	0.0392979	0	0	0	1.054	0.771586	0	0	0		gene399	CTL0383	adk	-2.68821	7.5144e-27	1	0	1		0	0	0	0
402	CTL0384	-1.14076	0.99663	0	0	0	1.19231	0.17776	0	0	0	1.32234	0.00705759	0	0	0	1.12383	0.633111	0	0	0		gene400	CTL0384	CTL0384	2.51489	4.66363e-22	1	1	0		0	0	0	0
403	CTL0385	-1.36958	0.924484	0	0	0	1.16914	0.0917927	0	0	0	1.07657	0.371518	0	0	0	-1.01917	0.930924	0	0	0		gene401	CTL0385	CTL0385	1.74479	5.47012e-10	1	1	0		0	0	0	0
404	CTL0386	1.11606	0.978594	0	0	0	-1.09975	0.213889	0	0	0	-1.31867	3.48662e-06	0	0	0	-1.11019	0.293509	0	0	0		gene402	CTL0386	CTL0386	1.54437	1.2449e-05	1	1	0		0	0	0	0
405	CTL0387	-1.12119	0.982013	0	0	0	-1.15753	0.105828	0	0	0	-1.34895	2.96178e-05	1	0	1	-1.16232	0.147762	0	0	0		gene403	CTL0387	CTL0387	1.0223	0.882978	0	0	0		0	0	0	0
406	CTL0388	1.2189	0.978594	0	0	0	-1.02186	0.873877	0	0	0	-1.09551	0.275662	0	0	0	1.05076	0.810652	0	0	0		gene404	CTL0388	CTL0388	1.76837	2.94758e-09	1	1	0		0	0	0	0
407	CTL0389	1.01779	0.99663	0	0	0	-1.14639	0.24378	0	0	0	-1.06462	0.525574	0	0	0	1.01661	0.944468	0	0	0		gene405	CTL0389	CTL0389	1.31696	0.00528966	0	0	0		0	0	0	0
408	CTL0390	-1.04455	0.99663	0	0	0	-1.00823	0.96589	0	0	0	-1.14652	0.15556	0	0	0	-1.05671	0.828029	0	0	0		gene406	CTL0390	CTL0390	1.32363	0.00169407	0	0	0		0	0	0	0
409	CTL0391	-1.05555	0.99663	0	0	0	-1.03117	0.855782	0	0	0	-1.06131	0.570099	0	0	0	-1.01998	0.938818	0	0	0		gene407	CTL0391	CTL0391	1.49172	6.31122e-06	1	1	0		0	0	0	0
410	CTL0392	-1.33351	0.978594	0	0	0	-1.06287	0.758546	0	0	0	-1.12736	0.36086	0	0	0	-1.03445	0.930924	0	0	0		gene408	CTL0392	CTL0392	1.59999	3.11205e-07	1	1	0		0	0	0	0
411	CTL0393	-1.18684	0.978594	0	0	0	1.01912	0.870967	0	0	0	-1.06603	0.388718	0	0	0	-1.06416	0.740923	0	0	0		gene409	CTL0393	CTL0393	1.26798	0.0112706	0	0	0		0	0	0	0
412	oppA	1.00722	0.99663	0	0	0	-1.07473	0.491137	0	0	0	-1.09543	0.240024	0	0	0	1.01887	0.930924	0	0	0		gene410	CTL0394	oppA	1.06972	0.555967	0	0	0		0	0	0	0
413	CTL0395	1.04198	0.99663	0	0	0	1.01612	0.92594	0	0	0	-1.09581	0.305598	0	0	0	-1.05263	0.810652	0	0	0		gene411	CTL0395	CTL0395	-1.50242	0.000253203	1	0	1		0	0	0	0
414	CTL0396	1.14515	0.99663	0	0	0	-1.04771	0.779569	0	0	0	1.0636	0.564849	0	0	0	1.14462	0.444182	0	0	0		gene412	CTL0396	CTL0396	1.47492	2.55447e-05	1	1	0		0	0	0	0
417	CTL0397	-1.24654	0.982013	0	0	0	-1.37689	0.139511	0	0	0	-1.27153	0.20924	0	0	0	-1.29007	0.461874	0	0	0		gene415	CTL0397	CTL0397	1.9174	9.63322e-07	1	1	0		0	0	0	0
418	CTL0398	1.04066	0.99663	0	0	0	-1.33778	0.21044	0	0	0	-1.19087	0.398122	0	0	0	-1.33155	0.399459	0	0	0		gene416	CTL0398	CTL0398	1.14103	0.37475	0	0	0		0	0	0	0
419	CTL0399	-1.15742	0.99663	0	0	0	-1.50936	0.0115469	1	0	1	-1.17919	0.298556	0	0	0	-1.34321	0.191302	0	0	0		gene417	CTL0399	CTL0399	-1.1828	0.17667	0	0	0		0	0	0	0
420	pkn1	-1.01181	0.99663	0	0	0	1.07634	0.47355	0	0	0	1.24935	0.00284356	0	0	0	1.0559	0.787585	0	0	0		gene418	CTL0400	pkn1	2.0549	4.93778e-15	1	1	0		0	0	0	0
421	dnlJ	-1.0924	0.982013	0	0	0	1.07822	0.36068	0	0	0	1.20037	0.00367643	0	0	0	1.06032	0.756425	0	0	0		gene419	CTL0401	ligA	1.86673	1.55326e-11	1	1	0		0	0	0	0
422	CTL0402	1.06206	0.98546	0	0	0	1.0143	0.870096	0	0	0	1.01687	0.768105	0	0	0	-1.0347	0.805991	0	0	0		gene420	CTL0402	CTL0402	1.74448	4.20617e-09	1	1	0		0	0	0	0
423	mhpA	1.0739	0.99663	0	0	0	-1.06485	0.583907	0	0	0	-1.0516	0.553206	0	0	0	1.00021	0.998261	0	0	0		gene421	CTL0403	mhpA	1.37179	0.000530523	1	1	0		0	0	0	0
424	CTL0404	1.0411	0.99663	0	0	0	-1.09142	0.572733	0	0	0	-1.2	0.0931498	0	0	0	-1.02109	0.944468	0	0	0		gene422	CTL0404	CTL0404	-3.1483	2.09138e-28	1	0	1		0	0	0	0
425	rpmG	2.2532	0.978594	0	0	0	1.78157	0.00435537	1	1	0	1.85716	0.000280733	1	1	0	1.14646	0.787585	0	0	0		gene423	CTL0405	rpmG	-1.11206	0.263474	0	0	0		0	0	0	0
426	CTL0406	1.11077	0.982013	0	0	0	-1.10391	0.242403	0	0	0	1.05634	0.442345	0	0	0	1.02661	0.903388	0	0	0		gene424	CTL0406	CTL0406	1.29645	0.00606652	0	0	0		0	0	0	0
427	CTL0407	-1.00809	0.99663	0	0	0	1.00633	0.973057	0	0	0	-1.05405	0.553206	0	0	0	-1.085	0.695623	0	0	0		gene425	CTL0407	CTL0407	-1.10675	0.287221	0	0	0		0	0	0	0
428	CTL0408	1.0016	0.99663	0	0	0	1.05521	0.417061	0	0	0	1.10951	0.0344252	0	0	0	1.07603	0.385557	0	0	0		gene426	CTL0408	CTL0408	1.08259	0.484321	0	0	0		0	0	0	0
429	CTL0409	-1.1292	0.982013	0	0	0	-1.17479	0.0883959	0	0	0	-1.36845	6.83274e-05	1	0	1	-1.06477	0.784566	0	0	0							0	0	0		0	0	0	0
430	CTL0411	1.00376	0.99663	0	0	0	-1.25056	0.00632603	0	0	0	-1.35598	1.91368e-05	1	0	1	-1.06203	0.772989	0	0	0		gene428	CTL0411	CTL0411	-1.30457	0.257197	0	0	0		0	0	0	0
431	CTL0413	1.09036	0.99663	0	0	0	-1.22096	0.0297227	0	0	0	-1.29159	0.00120367	0	0	0	-1.1233	0.397323	0	0	0		gene429	CTL0413	CTL0413	1.27662	0.15514	0	0	0		0	0	0	0
432	CTL0414	1.12373	0.982013	0	0	0	-1.09262	0.336199	0	0	0	-1.20279	0.00981426	0	0	0	-1.07363	0.718304	0	0	0		gene430	CTL0414a	CTL0414a	-1.42661	0.0279352	1	0	1		0	0	0	0
433	CTL0415	1.20003	0.982013	0	0	0	-1.17425	0.188552	0	0	0	-1.27398	0.0106375	0	0	0	-1.07728	0.775561	0	0	0							0	0	0		0	0	0	0
434	CTL0417	1.1359	0.99663	0	0	0	-1.12826	0.428302	0	0	0	-1.3418	0.00827217	1	0	1	1.00391	0.988431	0	0	0		gene433	CTL0417	CTL0417	1.13222	0.526369	0	0	0		0	0	0	0
435	CTL0418	-1.01294	0.99663	0	0	0	-1.29015	0.125986	0	0	0	-1.23769	0.118209	0	0	0	-1.0326	0.930924	0	0	0		gene434	CTL0418	CTL0418	1.37134	0.385527	0	0	0		0	0	0	0
436	CTL0419	1.10488	0.982013	0	0	0	-1.076	0.45592	0	0	0	-1.29511	0.000230542	0	0	0	-1.01681	0.930924	0	0	0		gene435	CTL0419	CTL0419	-1.30838	0.0100625	0	0	0		0	0	0	0
437	CTL0419A	1.12006	0.99663	0	0	0	-1.14795	0.325006	0	0	0	-1.3205	0.00970918	0	0	0	1.05188	0.853978	0	0	0							0	0	0		0	0	0	0
438	CTL0420	-1.33884	0.982013	0	0	0	-1.02944	0.90073	0	0	0	-1.09695	0.51766	0	0	0	1.19822	0.385557	0	0	0							0	0	0		0	0	0	0
439	CTL0421	1.10347	0.99663	0	0	0	1.05335	0.743296	0	0	0	1.05771	0.570266	0	0	0	-1.04812	0.847944	0	0	0							0	0	0		0	0	0	0
440	trpR	1.35963	0.978594	0	0	0	-1.03753	0.843344	0	0	0	-1.27517	0.0138175	0	0	0	1.00408	0.98759	0	0	0		gene438	CTL0422	trpR	1.4965	0.00665256	1	1	0		0	0	0	0
441	trpB	1.12409	0.982013	0	0	0	-1.02312	0.870314	0	0	0	1.02006	0.828375	0	0	0	1.0289	0.915735	0	0	0		gene439	CTL0422a	CTL0422a	1.24394	0.23552	0	0	0		0	0	0	0
442	trpA	1.35431	0.924484	0	0	0	1.02606	0.868783	0	0	0	-1.17649	0.0582477	0	0	0	1.055	0.810652	0	0	0		gene440	CTL0423	trpB	1.00642	0.997027	0	0	0		0	0	0	0
443	CTL0425	1.06738	0.99663	0	0	0	-1.09593	0.695609	0	0	0	-1.09017	0.578198	0	0	0	1.00738	0.985832	0	0	0		gene441	CTL0424	trpA	1.14257	0.189515	0	0	0		0	0	0	0
444	CTL0426	1.21234	0.99663	0	0	0	1.15927	0.758546	0	0	0	-1.22594	0.47636	0	0	0	-1.17786	0.802305	0	0	0		gene443	CTL0426	CTL0426	1.62503	0.0937272	0	0	0		0	0	0	0
445	CTL0426A	1.16313	0.99663	0	0	0	-1.17581	0.656764	0	0	0	-1.27929	0.240858	0	0	0	-1.22862	0.658965	0	0	0							0	0	0		0	0	0	0
446	oppA2	-1.00794	0.99663	0	0	0	-1.04192	0.801422	0	0	0	-1.21427	0.0483213	0	0	0	-1.02905	0.925697	0	0	0		gene445	CTL0427	oppA2	-1.57605	0.000110258	1	0	1		0	0	0	0
447	dsbB	-1.08739	0.99663	0	0	0	-1.26515	0.0414961	0	0	0	-1.13509	0.204402	0	0	0	-1.06788	0.787585	0	0	0		gene446	CTL0428	dsbB	-1.39897	0.13012	0	0	0		0	0	0	0
448	dsbG	-1.04384	0.99663	0	0	0	-1.17146	0.200495	0	0	0	-1.07325	0.516103	0	0	0	-1.02291	0.930924	0	0	0		gene447	CTL0429	dsbG	-1.17095	0.360588	0	0	0		0	0	0	0
449	CTL0430	1.21488	0.978594	0	0	0	1.02657	0.859902	0	0	0	-1.04852	0.599055	0	0	0	-1.04753	0.836866	0	0	0		gene448	CTL0430	CTL0430	2.65162	8.55769e-21	1	1	0		0	0	0	0
450	CTL0431	1.13733	0.99663	0	0	0	1.03044	0.854809	0	0	0	-1.13322	0.171923	0	0	0	1.03362	0.906687	0	0	0		gene449	CTL0431	CTL0431	2.62137	1.10898e-23	1	1	0		0	0	0	0
451	CTL0432	1.16874	0.978594	0	0	0	1.16511	0.0334632	0	0	0	1.24663	0.000200349	0	0	0	1.03809	0.810652	0	0	0		gene450	CTL0432	CTL0432	1.90501	1.49361e-12	1	1	0		0	0	0	0
454	CTL0433	1.0271	0.99663	0	0	0	-1.7519	5.40712e-09	1	0	1	-1.63087	1.4224e-08	1	0	1	-1.44667	0.000100274	1	0	1		gene453	CTL0433	CTL0433	-1.14064	0.454804	0	0	0		0	0	0	0
455	kdsB	1.08119	0.99663	0	0	0	1.07481	0.376095	0	0	0	1.11466	0.079282	0	0	0	1.04451	0.787585	0	0	0		gene454	CTL0434	kdsB	1.86515	6.97434e-13	1	1	0		0	0	0	0
456	pyrG	-1.01427	0.99663	0	0	0	1.03708	0.69243	0	0	0	-1.05615	0.38047	0	0	0	1.00314	0.985832	0	0	0		gene455	CTL0435	pyrG	1.05867	0.548111	0	0	0		0	0	0	0
457	CTL0436	1.07767	0.99663	0	0	0	1.0187	0.891358	0	0	0	-1.21086	0.0107121	0	0	0	-1.07746	0.683835	0	0	0		gene456	CTL0436	CTL0436	-1.03179	0.917757	0	0	0		0	0	0	0
458	zwf	-1.01414	0.99663	0	0	0	1.21904	0.057284	0	0	0	1.28955	0.00389573	0	0	0	1.0303	0.921102	0	0	0		gene457	CTL0437	zwf	1.03916	0.730196	0	0	0		0	0	0	0
459	devB	-1.06361	0.99663	0	0	0	1.10362	0.23273	0	0	0	1.21943	0.00120367	0	0	0	1.09339	0.401221	0	0	0		gene458	CTL0438	devB	-1.14068	0.151221	0	0	0		0	0	0	0
460	dnaX_1	1.16311	0.982013	0	0	0	1.00699	0.96589	0	0	0	1.09743	0.240858	0	0	0	1.06756	0.767234	0	0	0		gene459	CTL0439	dnaX2	1.12508	0.191954	0	0	0		0	0	0	0
461	tdk	1.03382	0.99663	0	0	0	1.24683	0.00183855	0	0	0	1.35752	6.8892e-07	1	1	0	1.05996	0.744731	0	0	0		gene460	CTL0440	tmk	1.19285	0.051809	0	0	0		0	0	0	0
462	gyrA	-1.02647	0.99663	0	0	0	1.24768	0.000762272	0	0	0	1.41434	7.13369e-09	1	1	0	1.1778	0.0407404	0	0	0		gene461	CTL0441	gyrA	1.28724	0.00861536	0	0	0		0	0	0	0
463	gyrB2	1.06119	0.99663	0	0	0	1.22452	0.0243191	0	0	0	1.45975	1.04164e-06	1	1	0	1.13733	0.347852	0	0	0		gene462	CTL0442	gyrB	1.51192	1.19483e-05	1	1	0		1	0	0	0
464	CTL0443	1.20805	0.982013	0	0	0	1.12328	0.28657	0	0	0	1.38727	0.000101527	1	1	0	1.10116	0.633111	0	0	0		gene463	CTL0443	CTL0443	1.41144	0.000108959	1	1	0		1	0	0	0
465	CTL0444	-1.0223	0.99663	0	0	0	1.01506	0.910943	0	0	0	1.04938	0.513731	0	0	0	1.03777	0.836866	0	0	0		gene464	CTL0444	CTL0444	2.14177	1.09389e-15	1	1	0		0	0	0	0
466	tgt	1.01808	0.99663	0	0	0	1.12244	0.187943	0	0	0	-1.0335	0.66392	0	0	0	1.08128	0.578858	0	0	0		gene465	CTL0445	tgt	1.14528	0.168405	0	0	0		0	0	0	0
467	mgtE	-1.12851	0.982013	0	0	0	-1.00669	0.960041	0	0	0	-1.03266	0.650284	0	0	0	-1.03349	0.851898	0	0	0		gene466	CTL0446	mgtE	-1.96611	1.58559e-14	1	0	1		0	0	0	0
468	CTL0447	-1.03101	0.99663	0	0	0	1.08246	0.390382	0	0	0	1.10156	0.17588	0	0	0	1.04106	0.826852	0	0	0		gene467	CTL0447	CTL0447	-1.22747	0.0571325	0	0	0		0	0	0	0
469	CTL0448	-1.20396	0.99663	0	0	0	1.02515	0.930014	0	0	0	-1.05221	0.734346	0	0	0	-1.15969	0.612584	0	0	0		gene468	CTL0448	CTL0448	3.5646	6.7171e-13	1	1	0		0	0	0	0
470	gcp	-1.1687	0.978594	0	0	0	-1.01041	0.934345	0	0	0	1.05966	0.36086	0	0	0	1.01207	0.938818	0	0	0		gene469	CTL0449	gcp	1.75247	2.15059e-10	1	1	0		0	0	0	0
471	oppA3	-1.05956	0.99663	0	0	0	-1.01703	0.858092	0	0	0	-1.00496	0.929168	0	0	0	-1.02966	0.833132	0	0	0		gene470	CTL0450	oppA3	-2.45188	7.58579e-25	1	0	1		0	0	0	0
472	oppB	-1.08344	0.99663	0	0	0	-1.00194	0.986851	0	0	0	1.00271	0.971158	0	0	0	1.02476	0.915735	0	0	0		gene471	CTL0451	oppB	1.37723	0.00127633	1	1	0		0	0	0	0
473	oppC	-1.08398	0.99663	0	0	0	1.04427	0.773941	0	0	0	-1.04783	0.627628	0	0	0	-1.06256	0.787585	0	0	0		gene472	CTL0452	oppC	1.64267	1.23324e-06	1	1	0		0	0	0	0
474	oppD	-1.0415	0.99663	0	0	0	-1.05402	0.659052	0	0	0	1.02622	0.756303	0	0	0	1.01859	0.930924	0	0	0		gene473	CTL0453	oppD	1.4297	0.00014805	1	1	0		0	0	0	0
475	oppF	-1.04727	0.99663	0	0	0	1.05076	0.659052	0	0	0	-1.20478	0.00721954	0	0	0	1.02703	0.903388	0	0	0		gene474	CTL0454	oppF	1.59861	1.80402e-05	1	1	0		0	0	0	0
476	CTL0455	1.04316	0.99663	0	0	0	-1.05519	0.680679	0	0	0	-1.13391	0.132262	0	0	0	-1.01216	0.950738	0	0	0		gene475	CTL0455	CTL0455	-1.24924	0.0600293	0	0	0		0	0	0	0
477	CTL0456	1.05837	0.99663	0	0	0	-1.06944	0.533086	0	0	0	-1.07213	0.388718	0	0	0	-1.02959	0.908454	0	0	0		gene476	CTL0456	CTL0456	-1.55875	7.92372e-06	1	0	1		0	0	0	0
478	pfkA	1.02663	0.99663	0	0	0	-1.07309	0.283555	0	0	0	-1.17399	0.0012295	0	0	0	-1.0162	0.921102	0	0	0		gene477	CTL0457	pfkA	-1.07509	0.476858	0	0	0		0	0	0	0
479	CTL0458	-1.11401	0.99663	0	0	0	-1.11928	0.279264	0	0	0	-1.03185	0.727649	0	0	0	-1.0446	0.85181	0	0	0		gene478	CTL0458	CTL0458	-1.43616	0.000555545	1	0	1		0	0	0	0
480	pfkA_2	-1.01498	0.99663	0	0	0	-1.04727	0.65938	0	0	0	-1.09034	0.229514	0	0	0	1.04577	0.805991	0	0	0		gene479	CTL0459	pfkA_2	2.22374	2.30269e-20	1	1	0		0	0	0	0
483	gseA	1.0597	0.99663	0	0	0	-1.12005	0.157481	0	0	0	-1.1517	0.0306881	0	0	0	1.03423	0.851898	0	0	0		gene482	CTL0460	gseA	1.1692	0.0852128	0	0	0		0	0	0	0
484	leuS	1.12994	0.978594	0	0	0	1.07956	0.213889	0	0	0	1.06769	0.207468	0	0	0	1.00292	0.985832	0	0	0		gene483	CTL0461	leuS	1.3212	0.00340161	0	0	0		0	0	0	0
485	hemL	1.0419	0.99663	0	0	0	-1.00715	0.956729	0	0	0	-1.02587	0.697339	0	0	0	1.01944	0.921102	0	0	0		gene484	CTL0462	hemL	-3.35539	5.57509e-41	1	0	1		0	0	0	0
486	CTL0463	-1.28153	0.978594	0	0	0	-1.23195	0.0714371	0	0	0	-1.01995	0.856369	0	0	0	-1.13463	0.499739	0	0	0		gene485	CTL0463	CTL0463	-1.24005	0.0779527	0	0	0		0	0	0	0
487	CTL0464	-1.42265	0.978594	0	0	0	-1.2373	0.0855922	0	0	0	-1.02631	0.817873	0	0	0	-1.05771	0.835289	0	0	0		gene486	CTL0464	CTL0464	1.20976	0.110233	0	0	0		0	0	0	0
488	rpiA	1.02701	0.99663	0	0	0	-1.24972	0.0471156	0	0	0	-1.06368	0.570266	0	0	0	-1.32412	0.0184589	0	0	0		gene487	CTL0465	rpiA	1.11399	0.288601	0	0	0		0	0	0	0
489	CTL0466	-1.0108	0.99663	0	0	0	-1.49971	5.40712e-09	1	0	1	-1.35947	2.76922e-06	1	0	1	-1.30329	0.000276364	0	0	0		gene488	CTL0466	CTL0466	1.63342	1.71823e-07	1	1	0		0	0	0	0
490	dhnA	1.1663	0.978594	0	0	0	1.10391	0.263624	0	0	0	1.15118	0.0506982	0	0	0	1.02732	0.914609	0	0	0		gene489	CTL0467	dhnA	1.06093	0.591766	0	0	0		0	0	0	0
491	xasA	1.12129	0.982013	0	0	0	1.09065	0.34749	0	0	0	1.19697	0.0114083	0	0	0	1.08041	0.671901	0	0	0		gene490	CTL0468	xasA	1.14745	0.167995	0	0	0		0	0	0	0
492	CTL0469	1.08664	0.99663	0	0	0	1.12661	0.14311	0	0	0	-1.0157	0.834429	0	0	0	1.00289	0.98759	0	0	0		gene491	CTL0469	CTL0469	1.61601	1.78719e-07	1	1	0		0	0	0	0
493	surE	1.03587	0.99663	0	0	0	-1.05132	0.691556	0	0	0	-1.00852	0.925836	0	0	0	-1.00443	0.985832	0	0	0		gene492	CTL0470	surE	-1.45971	0.000108708	1	0	1		0	0	0	0
494	ubiA	-1.00686	0.99663	0	0	0	-1.01443	0.930014	0	0	0	-1.00376	0.967486	0	0	0	1.0261	0.921102	0	0	0		gene493	CTL0471	ubiA	1.05446	0.72375	0	0	0		0	0	0	0
495	CTL0472	-1.019	0.99663	0	0	0	1.08027	0.460363	0	0	0	-1.04259	0.622788	0	0	0	-1.02234	0.921419	0	0	0		gene494	CTL0472	CTL0472	-1.09529	0.491028	0	0	0		0	0	0	0
496	CTL0473	1.16592	0.982013	0	0	0	1.35926	0.00553922	1	1	0	1.70094	7.98269e-08	1	1	0	1.44082	0.00148841	1	1	0		gene495	CTL0473	CTL0473	-1.41198	0.000284256	1	0	1		0	0	0	0
499	CTL0474	1.4978	0.982013	0	0	0	-1.11079	0.758546	0	0	0	-1.23084	0.352138	0	0	0	-1.3052	0.435753	0	0	0		gene498	CTL0474	CTL0474	-5.28552	1.36435e-16	1	0	1		0	0	0	0
500	CTL0475	-1.05947	0.99663	0	0	0	-1.13182	0.311277	0	0	0	-1.32776	0.00233247	0	0	0	-1.02068	0.930924	0	0	0		gene499	CTL0475	CTL0475	-8.93135	7.48392e-53	1	0	1		0	0	0	0
501	CTL0476	1.03253	0.99663	0	0	0	1.15727	0.426049	0	0	0	-1.05492	0.726753	0	0	0	-1.04493	0.921102	0	0	0		gene500	CTL0476	CTL0476	-12.9737	9.09619e-152	1	0	1		0	0	0	0
502	CTL0477	-1.13147	0.99663	0	0	0	-1.12625	0.336199	0	0	0	-1.21882	0.0344252	0	0	0	-1.02571	0.930924	0	0	0		gene501	CTL0477	CTL0477	-1.66101	0.000931361	1	0	1		0	0	0	0
503	CTL0477A	1.09739	0.99663	0	0	0	-1.07295	0.659052	0	0	0	-1.03905	0.737013	0	0	0	-1.04571	0.882421	0	0	0		gene502	CTL0477A	CTL0477A	-1.74454	9.51186e-07	1	0	1		0	0	0	0
504	CTL0478	-1.30112	0.978594	0	0	0	-1.07055	0.66214	0	0	0	-1.04256	0.707342	0	0	0	-1.06822	0.800605	0	0	0		gene503	CTL0478	CTL0478	-1.89804	2.57799e-08	1	0	1		0	0	0	0
505	CTL0479	-1.0055	0.99663	0	0	0	-1.05686	0.720882	0	0	0	-1.18097	0.0757811	0	0	0	-1.07293	0.783619	0	0	0		gene504	CTL0479	CTL0479	-1.51639	0.00137707	1	0	1		0	0	0	0
506	CTL0480	1.0408	0.99663	0	0	0	1.0356	0.773941	0	0	0	-1.26761	0.000538298	0	0	0	-1.01698	0.930924	0	0	0		gene505	CTL0480	CTL0480	2.55059	6.01467e-22	1	1	0		0	0	0	0
507	CTL0481	1.09512	0.99663	0	0	0	1.03058	0.801422	0	0	0	-1.11507	0.106963	0	0	0	1.00262	0.98759	0	0	0		gene506	CTL0481	CTL0481	3.18782	5.05673e-32	1	1	0		0	0	0	0
508	CTL0482	-1.12574	0.982013	0	0	0	-1.08263	0.426049	0	0	0	-1.03105	0.706059	0	0	0	-1.0629	0.772989	0	0	0		gene507	CTL0482	CTL0482	1.1574	0.187043	0	0	0		0	0	0	0
509	CTL0483	-1.06223	0.99663	0	0	0	1.00138	0.987309	0	0	0	-1.0108	0.863646	0	0	0	1.01847	0.921102	0	0	0		gene508	CTL0483	CTL0483	1.42082	0.000381805	1	1	0		0	0	0	0
510	incB	1.23626	0.978594	0	0	0	1.30341	0.0237473	0	0	0	1.54707	7.5227e-06	1	1	0	1.1344	0.540616	0	0	0		gene509	CTL0484	incB	-1.01629	0.768854	0	0	0		0	0	0	0
511	incC	-1.05978	0.99663	0	0	0	1.05592	0.650531	0	0	0	1.06674	0.424682	0	0	0	1.03803	0.851898	0	0	0		gene510	CTL0485	incC	1.07631	0.548817	0	0	0		0	0	0	0
512	CTL0486	-1.07387	0.99663	0	0	0	1.09306	0.21887	0	0	0	-1.06598	0.304359	0	0	0	1.01121	0.944468	0	0	0		gene511	CTL0486	CTL0486	1.11202	0.23552	0	0	0		0	0	0	0
513	CTL0487	1.01508	0.99663	0	0	0	1.05459	0.758546	0	0	0	-1.09194	0.430602	0	0	0	-1.07128	0.787585	0	0	0		gene512	CTL0487	CTL0487	1.10887	0.386233	0	0	0		0	0	0	0
514	acpP	1.22775	0.982013	0	0	0	1.06076	0.788731	0	0	0	1.27771	0.0702481	0	0	0	-1.02381	0.949867	0	0	0		gene513	CTL0488	acpP	-1.39594	0.000327254	1	0	1		0	0	0	0
515	fabG	-1.20823	0.978594	0	0	0	1.25799	0.0667399	0	0	0	1.48621	0.000184187	1	1	0	1.1695	0.440379	0	0	0		gene514	CTL0489	fabG	-1.54775	2.04243e-06	1	0	1		0	0	0	0
516	fabD	1.13891	0.982013	0	0	0	1.15221	0.213889	0	0	0	1.32251	0.00223964	0	0	0	1.09853	0.718304	0	0	0		gene515	CTL0490	fabD	-1.23744	0.0216297	0	0	0		0	0	0	0
517	fabH	1.02785	0.99663	0	0	0	1.17306	0.119941	0	0	0	1.36745	0.00021382	1	1	0	1.06572	0.787585	0	0	0		gene516	CTL0491	fabH	-1.08804	0.434819	0	0	0		0	0	0	0
518	recR	-1.3227	0.978594	0	0	0	-1.19456	0.138676	0	0	0	-1.36327	0.000869157	1	0	1	1.02652	0.930924	0	0	0		gene517	CTL0492	recR	1.38415	0.0401632	1	1	0		0	0	0	0
519	CTL0493	1.01318	0.99663	0	0	0	1.16736	0.0119434	0	0	0	1.20174	0.000729699	0	0	0	1.12243	0.150621	0	0	0		gene518	CTL0493	CTL0493	1.62589	2.84451e-07	1	1	0		0	0	0	0
520	ompH	1.05172	0.99663	0	0	0	1.24267	0.158866	0	0	0	1.38639	0.00990353	1	1	0	1.3169	0.135913	0	0	0		gene519	CTL0494	ompH	-1.06284	0.455795	0	0	0		0	0	0	0
521	lpxD	1.02773	0.99663	0	0	0	-1.02825	0.863341	0	0	0	1.2925	0.00422139	0	0	0	1.09216	0.736536	0	0	0		gene520	CTL0495	lpxD	-1.44214	6.86561e-05	1	0	1		0	0	0	0
522	CTL0496	1.03133	0.99663	0	0	0	-1.02068	0.89475	0	0	0	-1.20213	0.0326621	0	0	0	-1.01907	0.930924	0	0	0		gene521	CTL0496	CTL0496	1.03049	0.850667	0	0	0		0	0	0	0
523	pdhA	1.05415	0.99663	0	0	0	1.02068	0.843344	0	0	0	1.01982	0.752669	0	0	0	1.05121	0.759349	0	0	0		gene522	CTL0497	pdhA	-1.58999	1.14849e-07	1	0	1		0	0	0	0
524	pdhB	-1.26309	0.978594	0	0	0	1.06042	0.547205	0	0	0	1.10756	0.136705	0	0	0	1.00035	0.998261	0	0	0		gene523	CTL0498	pdhB	-1.69471	5.32154e-09	1	0	1		0	0	0	0
525	pdhC	1.03006	0.99663	0	0	0	1.03946	0.659052	0	0	0	-1.13208	0.0275396	0	0	0	-1.00643	0.967392	0	0	0		gene524	CTL0499	pdhC	-1.75293	1.88471e-10	1	0	1		0	0	0	0
526	glgP	-1.07525	0.99663	0	0	0	-1.01181	0.961963	0	0	0	-1.16153	0.237072	0	0	0	-1.11054	0.771586	0	0	0		gene525	CTL0500	glgP	-1.75957	8.07339e-09	1	0	1		0	0	0	0
527	CTL0500A	1.08261	0.99663	0	0	0	1.06395	0.665895	0	0	0	1.15991	0.092475	0	0	0	1.03175	0.915735	0	0	0		gene526	CTL0500A	CTL0500A	-1.96489	1.98829e-09	1	0	1		0	0	0	0
528	dnaA	1.19438	0.978594	0	0	0	1.05034	0.659986	0	0	0	-1.10693	0.172388	0	0	0	1.01214	0.950134	0	0	0		gene527	CTL0501	dnaA	1.00493	0.981647	0	0	0		0	0	0	0
529	oxaA	1.10966	0.982013	0	0	0	-1.01794	0.863341	0	0	0	-1.02913	0.652292	0	0	0	-1.01578	0.930924	0	0	0		gene528	CTL0503	oxaA	1.0916	0.373201	0	0	0		0	0	0	0
530	lgt	1.15116	0.982013	0	0	0	1.02505	0.829646	0	0	0	1.04522	0.522227	0	0	0	1.02546	0.903388	0	0	0		gene529	CTL0504	lgt	-1.39694	0.00130897	1	0	1		0	0	0	0
531	CTL0505	-1.02247	0.99663	0	0	0	1.00303	0.983573	0	0	0	1.11102	0.207084	0	0	0	1.02674	0.921102	0	0	0		gene530	CTL0505	CTL0505	-2.53315	1.60323e-26	1	0	1		0	0	0	0
532	CTL0506	-1.00194	0.99663	0	0	0	1.00326	0.983573	0	0	0	-1.01332	0.889369	0	0	0	1.15181	0.297067	0	0	0		gene531	CTL0506	CTL0506	1.18293	0.0597878	0	0	0		0	0	0	0
533	CTL0507	-1.08309	0.99663	0	0	0	1.10828	0.460194	0	0	0	1.07094	0.540539	0	0	0	1.2056	0.236285	0	0	0		gene532	CTL0507	CTL0507	1.31858	0.00996525	0	0	0		0	0	0	0
534	CTL0508	-1.06828	0.99663	0	0	0	1.02379	0.843344	0	0	0	-1.15011	0.0339613	0	0	0	-1.00776	0.967354	0	0	0		gene533	CTL0508	CTL0508	-2.40732	1.44635e-15	1	0	1		0	0	0	0
535	CTL0509	-1.0175	0.99663	0	0	0	1.00749	0.961963	0	0	0	-1.21871	0.00637221	0	0	0	-1.03391	0.871532	0	0	0		gene534	CTL0509	CTL0509	-1.21586	0.106821	0	0	0		0	0	0	0
536	CTL0510	-1.09419	0.99663	0	0	0	1.00362	0.982074	0	0	0	-1.0609	0.398122	0	0	0	-1.05088	0.783619	0	0	0		gene535	CTL0510	CTL0510	1.00012	0.971945	0	0	0		0	0	0	0
537	CTL0511	-1.06196	0.99663	0	0	0	-1.05271	0.843344	0	0	0	-1.07272	0.670221	0	0	0	-1.12537	0.784566	0	0	0		gene536	CTL0511	CTL0511	-3.9581	9.26049e-47	1	0	1		0	0	0	0
538	CTL0512	1.11588	0.99663	0	0	0	1.12749	0.21044	0	0	0	1.23166	0.00454436	0	0	0	1.0514	0.805991	0	0	0		gene537	CTL0512	CTL0512	1.28406	0.00787362	0	0	0		0	0	0	0
539	dnaQ	1.15535	0.982013	0	0	0	1.03455	0.832963	0	0	0	1.03787	0.712787	0	0	0	1.08634	0.756425	0	0	0		gene538	CTL0513	dnaQ	1.31487	0.00275506	0	0	0		0	0	0	0
540	CTL0514	-1.19301	0.982013	0	0	0	-1.03821	0.778376	0	0	0	-1.08173	0.34264	0	0	0	-1.05124	0.805991	0	0	0		gene539	CTL0514	CTL0514	1.44116	0.000335647	1	1	0		0	0	0	0
541	CTL0515	1.24011	0.978594	0	0	0	-1.03756	0.778376	0	0	0	1.00387	0.963872	0	0	0	1.05009	0.805991	0	0	0		gene540	CTL0515	CTL0515	1.35769	0.0053035	1	1	0		0	0	0	0
542	CTL0516	1.09193	0.982013	0	0	0	1.0868	0.257314	0	0	0	1.0664	0.301958	0	0	0	1.03738	0.810652	0	0	0		gene541	CTL0516	CTL0516	1.04228	0.672238	0	0	0		0	0	0	0
543	accA	-1.02981	0.99663	0	0	0	1.12111	0.118006	0	0	0	1.06235	0.328803	0	0	0	1.00791	0.957109	0	0	0		gene542	CTL0517	accA	-1.64402	2.83364e-08	1	0	1		0	0	0	0
544	CTL0518	-1.17694	0.978594	0	0	0	1.09525	0.494053	0	0	0	1.26305	0.0149616	0	0	0	1.13428	0.509609	0	0	0		gene543	CTL0518	CTL0518	-1.30496	0.00515523	0	0	0		0	0	0	0
545	ihfA	-1.26924	0.978594	0	0	0	-1.1073	0.500819	0	0	0	1.14468	0.240024	0	0	0	1.03496	0.921419	0	0	0		gene544	CTL0519	ihfA	-2.27108	9.51659e-20	1	0	1		0	0	0	0
546	amiA	1.09209	0.99663	0	0	0	1.48179	8.85987e-05	1	1	0	1.63701	1.34639e-07	1	1	0	1.20269	0.223244	0	0	0		gene545	CTL0520	amiA	-1.03754	0.768854	0	0	0		0	0	0	0
547	murE	-1.16279	0.978594	0	0	0	1.30839	0.00478241	0	0	0	1.42152	3.86256e-05	1	1	0	1.20382	0.145095	0	0	0		gene546	CTL0521	murE	-2.06536	3.91183e-15	1	0	1		0	0	0	0
548	pbp	1.02729	0.99663	0	0	0	1.00918	0.948568	0	0	0	-1.12332	0.0860505	0	0	0	1.0007	0.998261	0	0	0		gene547	CTL0522	pbp	1.66386	1.17467e-08	1	1	0		0	0	0	0
549	CTL0523	-1.13664	0.99663	0	0	0	-1.01338	0.964734	0	0	0	-1.11561	0.472403	0	0	0	-1.09047	0.805991	0	0	0		gene548	CTL0523	CTL0523	2.00186	5.30833e-06	1	1	0		0	0	0	0
550	mraW	-1.0928	0.99663	0	0	0	1.04673	0.703475	0	0	0	-1.01979	0.820923	0	0	0	1.04367	0.836866	0	0	0		gene549	CTL0524	CTL0524	2.79309	1.86542e-30	1	1	0		0	0	0	0
551	CTL0525	-1.07532	0.99663	0	0	0	-1.11656	0.332531	0	0	0	1.09437	0.345123	0	0	0	1.06585	0.787585	0	0	0		gene550	CTL0525	CTL0525	-1.18664	0.0676027	0	0	0		0	0	0	0
552	CTL0526	1.25514	0.982013	0	0	0	-1.1958	0.110083	0	0	0	-1.08306	0.419378	0	0	0	1.0282	0.921102	0	0	0		gene551	CTL0526	CTL0526	-1.25776	0.0604771	0	0	0		0	0	0	0
553	dnaA2	1.00117	0.99663	0	0	0	1.07831	0.307502	0	0	0	1.12674	0.0352198	0	0	0	1.03733	0.810652	0	0	0		gene552	CTL0527	dnaA2	1.41301	0.000206743	1	1	0		0	0	0	0
554	CTL0528	-1.31003	0.978594	0	0	0	1.1193	0.374385	0	0	0	1.16581	0.121322	0	0	0	1.02516	0.930924	0	0	0		gene553	CTL0528	CTL0528	1.27941	0.00637368	0	0	0		0	0	0	0
555	CTL0529	-1.36379	0.978594	0	0	0	-1.04077	0.83489	0	0	0	-1.13818	0.23513	0	0	0	1.09229	0.763968	0	0	0		gene554	CTL0529	CTL0529	1.99445	2.01471e-09	1	1	0		0	0	0	0
556	nqrB	1.00835	0.99663	0	0	0	1.00883	0.956679	0	0	0	1.23164	0.00396671	0	0	0	1.04752	0.810652	0	0	0		gene555	CTL0530	nqrB	-5.14635	9.79927e-71	1	0	1		0	0	0	0
557	nqrC	1.38361	0.588343	0	0	0	-1.06892	0.490001	0	0	0	1.04824	0.53246	0	0	0	-1.00721	0.969036	0	0	0		gene556	CTL0531	nqrC	-7.69147	3.53428e-71	1	0	1		0	0	0	0
558	nqrD	1.16571	0.982013	0	0	0	-1.03406	0.781778	0	0	0	1.28862	0.000231776	0	0	0	1.00529	0.980229	0	0	0		gene557	CTL0532	nqrD	-5.21422	1.07787e-43	1	0	1		0	0	0	0
559	nqrE	1.02944	0.99663	0	0	0	-1.02462	0.853112	0	0	0	1.03629	0.650027	0	0	0	1.01231	0.949867	0	0	0		gene558	CTL0533	nqrE	-1.74474	9.81564e-08	1	0	1		0	0	0	0
560	gcsH	-1.43654	0.978594	0	0	0	1.09806	0.532035	0	0	0	1.22312	0.0513902	0	0	0	1.17812	0.304231	0	0	0		gene559	CTL0534	gcsH	-1.23399	0.0416434	0	0	0		0	0	0	0
561	CTL0535	1.01004	0.99663	0	0	0	1.05477	0.362239	0	0	0	-1.03098	0.531886	0	0	0	1.01014	0.930924	0	0	0		gene560	CTL0535	CTL0535	1.46552	2.75388e-05	1	1	0		0	0	0	0
562	CTL0536	1.03934	0.99663	0	0	0	-1.07629	0.405171	0	0	0	-1.17438	0.0133443	0	0	0	-1.04526	0.79621	0	0	0		gene561	CTL0536	CTL0536	2.34431	1.71316e-21	1	1	0		0	0	0	0
563	lplA_1	-1.05338	0.99663	0	0	0	-1.09236	0.458722	0	0	0	-1.16702	0.0748251	0	0	0	1.02649	0.921102	0	0	0		gene562	CTL0537	lplA	3.07269	2.98245e-31	1	1	0		0	0	0	0
564	clpC	-1.00327	0.99663	0	0	0	-1.04953	0.657599	0	0	0	1.05305	0.51445	0	0	0	-1.04915	0.805991	0	0	0		gene563	CTL0538	clpC	-1.26791	0.0112706	0	0	0		0	0	0	0
565	trmU	1.10922	0.982013	0	0	0	-1.13306	0.0763681	0	0	0	1.07156	0.242745	0	0	0	-1.02875	0.851898	0	0	0		gene564	CTL0539	mnmA	1.62929	4.40687e-08	1	1	0		0	0	0	0
566	CTL0540	-1.01118	0.99663	0	0	0	-1.41835	5.04891e-06	1	0	1	-1.2672	0.00114685	0	0	0	-1.32906	0.000475889	0	0	0		gene565	CTL0540	CTL0540	2.27629	3.57178e-20	1	1	0		0	0	0	0
567	CTL0541	1.06729	0.99663	0	0	0	-1.05012	0.807129	0	0	0	1.08368	0.545808	0	0	0	-1.04487	0.915735	0	0	0		gene566	CTL0541	CTL0541	-4.13932	5.83369e-52	1	0	1		0	0	0	0
568	CTL0542	1.48247	0.924484	0	0	0	1.7596	5.90986e-05	1	1	0	1.82907	5.02455e-06	1	1	0	1.34016	0.141605	0	0	0		gene567	CTL0542	CTL0542	-2.99241	7.71422e-36	1	0	1		0	0	0	0
569	ptsN_2	1.23718	0.982013	0	0	0	1.81612	0.000299366	1	1	0	1.76743	0.000253412	1	1	0	1.29652	0.337116	0	0	0		gene568	CTL0543	ptsN_2	-2.51049	3.17788e-24	1	0	1		0	0	0	0
570	dut	1.22531	0.978594	0	0	0	2.07005	2.66277e-09	1	1	0	2.05676	5.79848e-10	1	1	0	1.56665	0.000972433	1	1	0		gene569	CTL0544	dut	-3.02956	1.02863e-32	1	0	1		0	0	0	0
571	accD	1.15879	0.978594	0	0	0	1.12681	0.14563	0	0	0	1.01742	0.821139	0	0	0	1.00663	0.970823	0	0	0		gene570	CTL0545	accD	-6.44092	1.23121e-89	1	0	1		0	0	0	0
572	sodM	1.28037	0.982013	0	0	0	1.49122	0.0184552	1	1	0	1.64972	0.000734353	1	1	0	1.21042	0.540044	0	0	0		gene571	CTL0546	sodM	-6.64789	7.05583e-95	1	0	1		0	0	0	0
573	mrsA	-1.10816	0.982013	0	0	0	1.0681	0.5281	0	0	0	1.17579	0.0298517	0	0	0	1.04314	0.836866	0	0	0		gene572	CTL0547	mrsA	-1.6902	4.40687e-08	1	0	1		0	0	0	0
574	CTL0548	-1.06512	0.99663	0	0	0	1.40751	0.00103867	1	1	0	1.49794	1.85757e-05	1	1	0	1.20869	0.191302	0	0	0		gene573	CTL0548	CTL0548	2.11298	6.42593e-18	1	1	0		1	0	0	0
575	rnc	-1.04817	0.99663	0	0	0	-1.02818	0.853112	0	0	0	-1.15091	0.0906755	0	0	0	-1.02905	0.915735	0	0	0		gene574	CTL0549	rnc	1.34101	0.00612401	1	1	0		0	0	0	0
576	radA	1.08044	0.99663	0	0	0	1.06369	0.508802	0	0	0	-1.00139	0.984966	0	0	0	-1.00386	0.985832	0	0	0		gene575	CTL0550	radA	1.07811	0.380097	0	0	0		0	0	0	0
577	hemC	1.14786	0.982013	0	0	0	-1.10222	0.355677	0	0	0	-1.11815	0.168068	0	0	0	-1.03982	0.851898	0	0	0		gene576	CTL0551	hemC	-1.38444	0.00270455	1	0	1		0	0	0	0
578	CTL0552	-1.02392	0.99663	0	0	0	1.04222	0.743296	0	0	0	-1.10866	0.177352	0	0	0	-1.04024	0.836866	0	0	0		gene577	CTL0552	CTL0552	1.16285	0.317435	0	0	0		0	0	0	0
579	pknD	-1.00952	0.99663	0	0	0	1.02948	0.778376	0	0	0	-1.15641	0.0177274	0	0	0	1.01132	0.949394	0	0	0		gene578	CTL0553	pknD	1.65842	1.90911e-08	1	1	0		0	0	0	0
580	valS	-1.11791	0.978594	0	0	0	1.15024	0.0253389	0	0	0	1.11261	0.0580046	0	0	0	1.07103	0.540616	0	0	0		gene579	CTL0554	valS	1.65563	3.45079e-08	1	1	0		0	0	0	0
581	CTL0555	1.00966	0.99663	0	0	0	1.07171	0.621598	0	0	0	1.01625	0.871603	0	0	0	1.01992	0.930924	0	0	0		gene580	CTL0555	CTL0555	1.08222	0.463766	0	0	0		0	0	0	0
582	atpK	-1.09243	0.99663	0	0	0	1.24097	0.222566	0	0	0	1.6282	0.000481439	1	1	0	1.03716	0.930924	0	0	0		gene581	CTL0556	atpK	-1.36714	0.000848203	1	0	1		0	0	0	0
583	atpI	1.09739	0.982013	0	0	0	1.17384	0.0671323	0	0	0	1.15393	0.061473	0	0	0	1.06315	0.781266	0	0	0		gene582	CTL0557	atpI	1.38495	0.000420535	1	1	0		0	0	0	0
584	atpD	1.39438	0.924484	0	0	0	1.09949	0.307022	0	0	0	-1.00564	0.945229	0	0	0	1.00498	0.981367	0	0	0		gene583	CTL0558	CTL0558	1.36372	0.000847794	1	1	0		0	0	0	0
585	atpB	1.04444	0.99663	0	0	0	1.01524	0.870967	0	0	0	1.01674	0.788529	0	0	0	-1.00939	0.949867	0	0	0		gene584	CTL0559	CTL0559	1.21524	0.0439622	0	0	0		0	0	0	0
586	atpA	1.0776	0.982013	0	0	0	1.13077	0.0246449	0	0	0	1.13106	0.00992663	0	0	0	1.05196	0.673111	0	0	0		gene585	CTL0560	CTL0560	1.10061	0.372035	0	0	0		0	0	0	0
587	CTL0561	-1.0651	0.99663	0	0	0	1.09325	0.244884	0	0	0	1.0006	0.992909	0	0	0	1.02046	0.915735	0	0	0		gene586	CTL0561	CTL0561	1.32649	0.00435692	0	0	0		0	0	0	0
588	atpE	1.16602	0.982013	0	0	0	1.31168	0.00448819	0	0	0	1.33892	0.000744317	1	1	0	1.10665	0.612584	0	0	0		gene587	CTL0562	CTL0562	1.22223	0.0341212	0	0	0		0	0	0	0
589	CTL0563	1.09858	0.99663	0	0	0	1.01238	0.948568	0	0	0	1.0479	0.647232	0	0	0	-1.06581	0.796878	0	0	0		gene588	CTL0563	CTL0563	-1.024	0.881433	0	0	0		0	0	0	0
590	CTL0564	1.16756	0.99663	0	0	0	1.16863	0.238225	0	0	0	1.18781	0.109339	0	0	0	-1.01664	0.950738	0	0	0		gene589	CTL0564	CTL0564	-1.15895	0.136622	0	0	0		0	0	0	0
591	tal	-1.19018	0.978594	0	0	0	-1.04907	0.758546	0	0	0	1.18655	0.0790207	0	0	0	1.02037	0.938818	0	0	0		gene590	CTL0565	tal	-1.22389	0.0325378	0	0	0		0	0	0	0
592	rpoC	1.0289	0.99663	0	0	0	1.33223	0.0246449	1	1	0	1.40762	0.00234837	1	1	0	1.10381	0.772989	0	0	0		gene591	CTL0566	rpoC	1.22739	0.124918	0	0	0		0	0	0	0
593	rpoB	1.08132	0.99663	0	0	0	1.31616	0.052842	0	0	0	1.45055	0.0024716	1	1	0	1.11901	0.767234	0	0	0		gene592	CTL0567	rpoB	1.1768	0.245322	0	0	0		0	0	0	0
594	rplL	-1.14098	0.99663	0	0	0	2.16287	1.88193e-05	1	1	0	2.29641	1.12881e-06	1	1	0	1.5052	0.095087	0	0	0		gene593	CTL0568	rplL	-1.11973	0.250531	0	0	0		0	0	0	0
595	rplJ	1.03078	0.99663	0	0	0	1.62818	0.000437788	1	1	0	1.97926	7.95786e-08	1	1	0	1.44846	0.0243889	1	1	0		gene594	CTL0569	rplJ	1.08918	0.428473	0	0	0		0	0	0	0
596	rplA	1.13425	0.99663	0	0	0	1.82752	2.31609e-05	1	1	0	2.32424	2.38696e-10	1	1	0	1.51519	0.0139182	1	1	0		gene595	CTL0570	rplA	1.02171	0.908009	0	0	0		0	0	0	0
597	rplK	1.38013	0.924484	0	0	0	1.60822	1.81261e-05	1	1	0	2.01221	8.22173e-12	1	1	0	1.43834	0.00336888	1	1	0		gene596	CTL0571	rplK	1.13631	0.197074	0	0	0		0	0	0	0
598	nusG	1.19588	0.982013	0	0	0	1.60398	0.000593008	1	1	0	1.87383	6.16167e-07	1	1	0	1.34838	0.0956386	0	0	0		gene597	CTL0572	nusG	1.69607	1.17456e-08	1	1	0		1	0	0	0
599	secE	-1.35551	0.978594	0	0	0	1.20402	0.235609	0	0	0	1.23994	0.0922787	0	0	0	1.1517	0.612584	0	0	0		gene598	CTL0573	secE	1.92946	5.47199e-13	1	1	0		0	0	0	0
601	tufA	1.01839	0.99663	0	0	0	1.70806	0.000618084	1	1	0	2.85985	1.49546e-13	1	1	0	1.74027	0.000972433	1	1	0		gene600	CTL0574	tufA	-1.22106	0.0836103	0	0	0		0	0	0	0
603	infA2	1.29921	0.982013	0	0	0	1.39443	0.0276892	1	1	0	1.66097	8.17101e-05	1	1	0	1.36233	0.0840919	0	0	0		gene602	CTL0575	infA	1.38202	0.000486172	1	1	0		1	0	0	0
604	CTL0576	-1.13517	0.982013	0	0	0	-1.00722	0.973057	0	0	0	-1.0911	0.407016	0	0	0	1.02326	0.930924	0	0	0		gene603	CTL0576	CTL0576	-1.05853	0.572002	0	0	0		0	0	0	0
605	CTL0577	1.08509	0.99663	0	0	0	1.19182	0.163841	0	0	0	-1.14081	0.20924	0	0	0	1.00354	0.988431	0	0	0		gene604	CTL0577	CTL0577	-1.2711	0.0635766	0	0	0		0	0	0	0
606	CTL0578	-1.07142	0.99663	0	0	0	-1.05182	0.633	0	0	0	-1.27031	0.000397106	0	0	0	-1.05113	0.787585	0	0	0							0	0	0		0	0	0	0
607	CTL0580	1.2432	0.982013	0	0	0	-1.25065	0.13564	0	0	0	1.02825	0.824911	0	0	0	-1.05123	0.860349	0	0	0		gene606	CTL0580	CTL0580	1.23401	0.142468	0	0	0		0	0	0	0
609	trpC	-1.09593	0.99663	0	0	0	1.2507	0.00053449	0	0	0	1.2348	0.000213713	0	0	0	1.19295	0.00775087	0	0	0		gene608	CTL0581	trpC	1.40811	0.000115397	1	1	0		0	0	0	0
610	tpiS	1.11455	0.99663	0	0	0	1.15937	0.152555	0	0	0	1.3564	0.000198444	1	1	0	1.07984	0.757652	0	0	0		gene609	CTL0582	tpiA	1.28056	0.0050215	0	0	0		0	0	0	0
611	xseA	1.02532	0.99663	0	0	0	1.11135	0.179521	0	0	0	1.05434	0.443986	0	0	0	1.02247	0.915735	0	0	0		gene610	CTL0583	xseA	1.31172	0.00219915	0	0	0		0	0	0	0
612	xseB	1.37138	0.978594	0	0	0	1.17518	0.257314	0	0	0	1.52046	0.000126083	1	1	0	1.21564	0.285664	0	0	0		gene611	CTL0583A	xseB	-1.24705	0.0321888	0	0	0		0	0	0	0
613	CTL0584	-1.00186	0.99663	0	0	0	1.09452	0.663974	0	0	0	1.17559	0.255906	0	0	0	-1.01099	0.979385	0	0	0		gene612	CTL0584	CTL0584	-1.302	0.0208495	0	0	0		0	0	0	0
614	dxs	1.00352	0.99663	0	0	0	1.01693	0.869593	0	0	0	-1.04597	0.484652	0	0	0	1.00887	0.950738	0	0	0		gene613	CTL0585	dxs	-1.03856	0.74602	0	0	0		0	0	0	0
615	pykF	1.0111	0.99663	0	0	0	1.07646	0.268722	0	0	0	1.12242	0.0284493	0	0	0	1.04208	0.784566	0	0	0		gene614	CTL0586	pykF	1.24064	0.0245626	0	0	0		0	0	0	0
616	uvrA	1.00853	0.99663	0	0	0	-1.09927	0.163033	0	0	0	-1.20239	0.000894473	0	0	0	-1.03609	0.810652	0	0	0		gene615	CTL0587	uvrA	1.31124	0.0039823	0	0	0		0	0	0	0
617	dnaX_2	-1.04948	0.99663	0	0	0	-1.003	0.98192	0	0	0	-1.05276	0.37145	0	0	0	1.02085	0.906687	0	0	0		gene616	CTL0588	dnaX	-1.04552	0.690575	0	0	0		0	0	0	0
618	CTL0589	1.03297	0.99663	0	0	0	1.13838	0.257314	0	0	0	1.26569	0.00704683	0	0	0	1.05769	0.810652	0	0	0		gene617	CTL0589	CTL0589	-1.53218	0.00127633	1	0	1		0	0	0	0
619	ptsI	-1.04388	0.99663	0	0	0	1.01466	0.873877	0	0	0	-1.1066	0.0667918	0	0	0	-1.02222	0.903388	0	0	0		gene618	CTL0590	ptsI	-2.68988	2.8571e-29	1	0	1		0	0	0	0
620	ptsH	1.05587	0.99663	0	0	0	-1.04358	0.772699	0	0	0	-1.14689	0.116743	0	0	0	-1.0292	0.915735	0	0	0		gene619	CTL0591	ptsH	-3.27782	2.01064e-23	1	0	1		0	0	0	0
621	CTL0592	-1.00937	0.99663	0	0	0	-1.18468	0.17794	0	0	0	-1.1792	0.104237	0	0	0	1.08281	0.772989	0	0	0		gene620	CTL0592	CTL0592	-1.22092	0.164708	0	0	0		0	0	0	0
622	CTL0592A	1.07274	0.99663	0	0	0	1.07468	0.776224	0	0	0	1.10344	0.562595	0	0	0	-1.12272	0.784566	0	0	0		gene621	CTL0592a	CTL0592a	-1.01221	0.954167	0	0	0		0	0	0	0
623	CTL0593	1.18247	0.978594	0	0	0	1.07931	0.364471	0	0	0	-1.19018	0.0067816	0	0	0	-1.04684	0.787585	0	0	0		gene622	CTL0593	CTL0593	1.06938	0.585651	0	0	0		0	0	0	0
624	CTL0594	1.00666	0.99663	0	0	0	-1.03171	0.635793	0	0	0	-1.04459	0.344655	0	0	0	-1.06231	0.440379	0	0	0		gene623	CTL0594	CTL0594	-1.15159	0.135004	0	0	0		0	0	0	0
625	dnaJ	-1.0292	0.99663	0	0	0	1.18132	0.154303	0	0	0	1.37127	0.00098799	1	1	0	-1.04288	0.900681	0	0	0		gene624	CTL0595	dnaJ	-1.07091	0.485046	0	0	0		0	0	0	0
626	rpsU	1.20251	0.99663	0	0	0	1.24416	0.305258	0	0	0	1.49444	0.0157517	1	1	0	-1.02679	0.950738	0	0	0		gene625	CTL0596	rpsU	1.07996	0.442879	0	0	0		0	0	0	0
627	CTL0597	1.22676	0.978594	0	0	0	-1.02495	0.858092	0	0	0	-1.01335	0.876658	0	0	0	1.03994	0.851898	0	0	0		gene626	CTL0597	CTL0597	1.02008	0.907607	0	0	0		0	0	0	0
628	lon	-1.02037	0.99663	0	0	0	-1.10155	0.0969223	0	0	0	1.04741	0.383453	0	0	0	1.01568	0.921102	0	0	0		gene627	CTL0598	lon	1.17149	0.118409	0	0	0		0	0	0	0
629	CTL0599	1.11151	0.99663	0	0	0	1.07218	0.633	0	0	0	-1.18799	0.0768597	0	0	0	1.02631	0.930924	0	0	0		gene628	CTL0599	CTL0599	-1.15439	0.381685	0	0	0		0	0	0	0
630	CTL0600	1.11218	0.982013	0	0	0	-1.02031	0.858092	0	0	0	-1.11394	0.0836381	0	0	0	-1.03039	0.852536	0	0	0		gene629	CTL0600	CTL0600	-1.39982	0.000260752	1	0	1		0	0	0	0
631	xerC	1.03239	0.99663	0	0	0	-1.25778	0.0310612	0	0	0	-1.30293	0.0039735	0	0	0	-1.07682	0.783619	0	0	0		gene630	CTL0601	xerC	-1.61076	0.00698161	1	0	1		0	0	0	0
632	CTL0602	1.10378	0.982013	0	0	0	1.22433	0.00553922	0	0	0	1.25108	0.000744317	0	0	0	1.01724	0.930924	0	0	0		gene631	CTL0602	CTL0602	1.63899	6.30602e-07	1	1	0		0	0	0	0
633	CTL0603	-1.02188	0.99663	0	0	0	1.10975	0.228366	0	0	0	-1.02426	0.745231	0	0	0	1.07716	0.583374	0	0	0		gene632	CTL0603	CTL0603	1.74653	2.19466e-10	1	1	0		0	0	0	0
634	CTL0604	1.0747	0.99663	0	0	0	-1.09395	0.209667	0	0	0	-1.18731	0.00226475	0	0	0	-1.04682	0.778089	0	0	0		gene633	CTL0604	CTL0604	1.88782	9.11817e-13	1	1	0		0	0	0	0
635	CTL0605	-1.01459	0.99663	0	0	0	-1.03361	0.7995	0	0	0	-1.32357	0.000234994	0	0	0	-1.02629	0.921102	0	0	0		gene634	CTL0605	CTL0605	1.99319	1.04555e-15	1	1	0		0	0	0	0
636	secG	-1.1814	0.983201	0	0	0	1.19959	0.23273	0	0	0	1.2898	0.0389295	0	0	0	1.1213	0.75161	0	0	0		gene635	CTL0606	secG	-1.09297	0.326132	0	0	0		0	0	0	0
637	def	1.0857	0.99663	0	0	0	1.11636	0.249889	0	0	0	1.2737	0.00103567	0	0	0	1.1475	0.236285	0	0	0		gene636	CTL0607	defA	1.23358	0.0240477	0	0	0		0	0	0	0
638	ksgA	-1.09706	0.99663	0	0	0	1.10842	0.290157	0	0	0	1.19107	0.0200042	0	0	0	1.03637	0.871532	0	0	0		gene637	CTL0608	CTL0608	1.64	6.52744e-08	1	1	0		0	0	0	0
639	CTL0609	1.00003	0.999778	0	0	0	1.1037	0.460363	0	0	0	1.34884	0.00223964	1	1	0	1.10169	0.736536	0	0	0		gene638	CTL0609	CTL0609	1.42112	0.000326254	1	1	0		1	0	0	0
640	CTL0610	1.0043	0.99663	0	0	0	-1.24352	0.00254069	0	0	0	-1.35841	1.49287e-06	1	0	1	-1.22078	0.00944878	0	0	0		gene639	CTL0610	CTL0610	-1.09089	0.574506	0	0	0		0	0	0	0
642	CTL0611A	1.10938	0.99663	0	0	0	-1.05732	0.781778	0	0	0	1.00207	0.987413	0	0	0	-1.10465	0.771586	0	0	0		gene641	CTL0611A	CTL0611A	2.20286	1.2656e-12	1	1	0		0	0	0	0
643	CTL0612	1.00932	0.99663	0	0	0	-1.02194	0.868163	0	0	0	1.00514	0.947038	0	0	0	-1.04713	0.787585	0	0	0		gene642	CTL0612	CTL0612	-1.1096	0.273614	0	0	0		0	0	0	0
644	CTL0613	1.01975	0.99663	0	0	0	1.38366	0.000973725	1	1	0	1.30829	0.00277276	0	0	0	1.11605	0.570021	0	0	0		gene643	CTL0613	CTL0613	-2.75295	3.54516e-28	1	0	1		0	0	0	0
645	CTL0614	1.15077	0.982013	0	0	0	1.90097	2.86477e-11	1	1	0	1.38135	0.000766417	1	1	0	1.29434	0.036354	0	0	0		gene644	CTL0614	CTL0614	1.76361	1.94484e-10	1	1	0		1	0	0	0
646	dapA	1.00181	0.99663	0	0	0	1.63075	6.29628e-05	1	1	0	1.51791	0.000341312	1	1	0	1.1147	0.763968	0	0	0		gene645	CTL0615	dapA	1.31913	0.0099134	0	0	0		0	0	0	0
647	lysC	1.12722	0.982013	0	0	0	1.47052	0.000165509	1	1	0	1.2761	0.0135104	0	0	0	1.13557	0.530195	0	0	0		gene646	CTL0616	lysC	1.44975	0.000367508	1	1	0		1	0	0	0
648	asd	-1.0468	0.99663	0	0	0	1.08143	0.447706	0	0	0	1.04581	0.593087	0	0	0	-1.0544	0.787585	0	0	0		gene647	CTL0617	asd	2.48942	6.13573e-24	1	1	0		0	0	0	0
649	dapB	1.02659	0.99663	0	0	0	1.29996	0.0774433	0	0	0	1.50606	0.00112287	1	1	0	-1.04413	0.921102	0	0	0		gene648	CTL0618	dapB	2.21882	1.20163e-17	1	1	0		1	0	0	0
650	CTL0619	-1.03309	0.99663	0	0	0	-1.22578	0.015219	0	0	0	-1.34327	5.00336e-05	1	0	1	-1.22008	0.0332589	0	0	0		gene649	CTL0619	CTL0619	1.02183	0.844579	0	0	0		0	0	0	0
651	aroA	1.09154	0.99663	0	0	0	1.01421	0.930014	0	0	0	1.01985	0.833622	0	0	0	-1.0501	0.828029	0	0	0		gene650	CTL0620	aroA	1.66563	3.23957e-08	1	1	0		0	0	0	0
652	aroL	-1.38775	0.954847	0	0	0	1.01086	0.952995	0	0	0	1.03102	0.740234	0	0	0	-1.0785	0.736536	0	0	0		gene651	CTL0621	aroL	2.29803	1.20947e-14	1	1	0		0	0	0	0
653	aroC	1.20815	0.978594	0	0	0	-1.07065	0.659052	0	0	0	-1.1717	0.132262	0	0	0	-1.12506	0.602092	0	0	0		gene652	CTL0622	aroC	1.91388	1.02693e-10	1	1	0		0	0	0	0
654	aroB	-1.0474	0.99663	0	0	0	-1.00958	0.960041	0	0	0	-1.30284	0.00378286	0	0	0	-1.05395	0.836866	0	0	0		gene653	CTL0623	aroB	2.13951	2.65612e-12	1	1	0		0	0	0	0
655	aroE	1.02672	0.99663	0	0	0	-1.0921	0.274609	0	0	0	-1.18456	0.00738743	0	0	0	-1.06163	0.736536	0	0	0		gene654	CTL0624	aroDE	2.43164	1.67301e-18	1	1	0		0	0	0	0
656	CTL0625	-1.05911	0.99663	0	0	0	-1.03265	0.832085	0	0	0	-1.23093	0.01309	0	0	0	-1.02405	0.930924	0	0	0		gene655	CTL0625	CTL0625	-1.66646	2.75939e-06	1	0	1		0	0	0	0
657	CTL0626	1.04178	0.99663	0	0	0	-1.22368	0.0180807	0	0	0	-1.07175	0.405832	0	0	0	-1.17899	0.135913	0	0	0		gene656	CTL0626	CTL0626	-2.65529	3.88222e-27	1	0	1		0	0	0	0
658	CTL0627	-1.22756	0.978594	0	0	0	-1.48582	2.85092e-06	1	0	1	-1.07694	0.405832	0	0	0	-1.13456	0.369062	0	0	0							0	0	0		0	0	0	0
659	CTL0628	-1.01578	0.99663	0	0	0	-1.21486	0.00325585	0	0	0	-1.22331	0.00049383	0	0	0	-1.03444	0.833132	0	0	0		gene658	CTL0628	CTL0628	-1.38701	0.014938	1	0	1		0	0	0	0
660	CTL0629	1.03427	0.99663	0	0	0	1.00624	0.964734	0	0	0	-1.01124	0.876658	0	0	0	-1.02657	0.903388	0	0	0		gene659	CTL0629	CTL0629	-1.02909	0.798246	0	0	0		0	0	0	0
661	mdhC	1.05375	0.99663	0	0	0	1.1027	0.154317	0	0	0	1.22812	0.000185083	0	0	0	1.04178	0.787585	0	0	0		gene660	CTL0630	mdhC	-1.47593	3.1152e-05	1	0	1		0	0	0	0
662	ltuA	1.62735	0.978594	0	0	0	1.11586	0.718649	0	0	0	1.16216	0.469884	0	0	0	-1.79195	0.00894412	1	0	1		gene661	CTL0631	ltuA	-2.69261	3.03827e-20	1	0	1		0	1	0	0
663	pgi	-1.02216	0.99663	0	0	0	-1.06395	0.550251	0	0	0	-1.03363	0.681408	0	0	0	-1.05553	0.787585	0	0	0		gene662	CTL0633	pgi	-1.55791	1.56791e-06	1	0	1		0	0	0	0
664	CTL0634	-1.16202	0.978594	0	0	0	1.09513	0.439861	0	0	0	1.09545	0.334307	0	0	0	1.03371	0.914609	0	0	0		gene663	CTL0634	CTL0634	-1.82535	4.70181e-12	1	0	1		0	0	0	0
665	phnP	1.14783	0.978594	0	0	0	1.10078	0.273641	0	0	0	-1.0173	0.826844	0	0	0	1.04378	0.810652	0	0	0		gene664	CTL0635	phnP	-1.96577	1.34894e-14	1	0	1		0	0	0	0
666	artJ	-1.05707	0.99663	0	0	0	1.07294	0.430536	0	0	0	1.1207	0.0860954	0	0	0	-1.01542	0.930924	0	0	0		gene665	CTL0636	artJ	-1.72368	4.31305e-09	1	0	1		0	0	0	0
667	aroG	1.06835	0.99663	0	0	0	-1.04533	0.66214	0	0	0	-1.16958	0.0161075	0	0	0	-1.08079	0.540616	0	0	0		gene666	CTL0637	aroG	1.5969	4.55254e-06	1	1	0		0	0	0	0
668	CTL0638	1.46075	0.982013	0	0	0	-1.26847	0.533086	0	0	0	-1.21255	0.51766	0	0	0	-1.55399	0.332342	0	0	0		gene667	CTL0638	CTL0638	2.27548	1.00449e-08	1	1	0		0	0	0	0
669	CTL0639	1.03533	0.99663	0	0	0	-1.04078	0.739085	0	0	0	-1.10582	0.17739	0	0	0	1.0526	0.787585	0	0	0		gene668	CTL0639	CTL0639	-1.77759	6.81562e-07	1	0	1		0	0	0	0
670	CTL0640	-1.00647	0.99663	0	0	0	-1.05351	0.698303	0	0	0	-1.23247	0.0145461	0	0	0	-1.0504	0.836866	0	0	0		gene669	CTL0640	CTL0640	1.19858	0.0687374	0	0	0		0	0	0	0
671	CTL0641	-1.0106	0.99663	0	0	0	-1.02095	0.925704	0	0	0	1.08407	0.51293	0	0	0	-1.09832	0.772989	0	0	0		gene670	CTL0641	CTL0641	-1.39268	0.000166136	1	0	1		0	0	0	0
672	CTL0642	1.1629	0.978594	0	0	0	1.0649	0.500819	0	0	0	1.02694	0.721761	0	0	0	-1.01028	0.950738	0	0	0		gene671	CTL0642	CTL0642	-1.0349	0.709895	0	0	0		0	0	0	0
673	CTL0643	-1.02085	0.99663	0	0	0	-1.01711	0.882	0	0	0	-1.12353	0.0909511	0	0	0	-1.08085	0.604865	0	0	0		gene672	CTL0643	CTL0643	1.07761	0.398702	0	0	0		0	0	0	0
674	CTL0644	-1.11836	0.99663	0	0	0	1.11459	0.42786	0	0	0	1.09001	0.425043	0	0	0	1.07401	0.787585	0	0	0		gene673	CTL0644	CTL0644	1.35563	0.00141607	1	1	0		0	0	0	0
675	CTL0645	1.02122	0.99663	0	0	0	-1.15405	0.126615	0	0	0	-1.21834	0.0109903	0	0	0	-1.05682	0.787585	0	0	0		gene674	CTL0645	CTL0645	1.24291	0.054334	0	0	0		0	0	0	0
676	dapL	-1.23132	0.978594	0	0	0	-1.05015	0.633	0	0	0	-1.02605	0.717789	0	0	0	1.01754	0.930924	0	0	0		gene675	CTL0646	dapL	1.22135	0.0352618	0	0	0		0	0	0	0
677	CTL0647	-1.21601	0.978594	0	0	0	1.02061	0.863341	0	0	0	-1.19957	0.0039631	0	0	0	-1.0795	0.543609	0	0	0		gene676	CTL0647	CTL0647	-1.05351	0.633985	0	0	0		0	0	0	0
678	CTL0648	1.01042	0.99663	0	0	0	-1.19163	0.0421386	0	0	0	-1.36637	1.01526e-05	1	0	1	-1.17779	0.0916791	0	0	0		gene677	CTL0648	CTL0648	1.46621	0.0499897	1	1	0		0	0	0	0
679	proS	1.03273	0.99663	0	0	0	1.02288	0.788731	0	0	0	-1.08638	0.112527	0	0	0	-1.04052	0.784566	0	0	0		gene678	CTL0649	proS	2.27413	1.53337e-19	1	1	0		0	0	0	0
680	CTL0650	-1.0361	0.99663	0	0	0	-1.38397	0.04865	1	0	1	1.01901	0.90908	0	0	0	-1.02902	0.944468	0	0	0		gene679	CTL0650	hrcA	1.58227	4.78318e-07	1	1	0		0	0	0	0
681	grpE	-1.17596	0.99663	0	0	0	-1.2131	0.451305	0	0	0	1.44166	0.0614699	0	0	0	1.05502	0.930924	0	0	0		gene680	CTL0651	grpE	1.30748	0.00677094	0	0	0		0	0	0	0
682	dnaK	1.16924	0.99663	0	0	0	-1.24553	0.555351	0	0	0	1.58279	0.0890533	0	0	0	1.22519	0.787585	0	0	0		gene681	CTL0652	dnaK	1.15895	0.240599	0	0	0		0	0	0	0
683	vacB	1.02412	0.99663	0	0	0	1.07353	0.265125	0	0	0	-1.02009	0.721761	0	0	0	1.01293	0.930924	0	0	0		gene682	CTL0654	vacB	1.13812	0.165166	0	0	0		0	0	0	0
684	CTL0655	1.11412	0.99663	0	0	0	1.64273	5.22215e-05	1	1	0	1.78184	4.92718e-07	1	1	0	1.20976	0.347852	0	0	0		gene683	CTL0655	CTL0655	1.0123	0.921094	0	0	0		0	0	0	0
685	CTL0656	1.01899	0.99663	0	0	0	-1.03061	0.747974	0	0	0	1.01138	0.853435	0	0	0	-1.03803	0.787585	0	0	0		gene685	CTL0656	CTL0656	-2.58834	5.21585e-27	1	0	1		0	0	0	0
686	sucB_2	1.13934	0.978594	0	0	0	1.03088	0.739085	0	0	0	-1.12823	0.0275396	0	0	0	-1.03945	0.787585	0	0	0		gene686	CTL0657	sucB	-2.34031	2.07204e-21	1	0	1		0	0	0	0
687	gltT	-1.10491	0.982013	0	0	0	-1.06041	0.382781	0	0	0	-1.13308	0.0119655	0	0	0	-1.10955	0.131573	0	0	0		gene687	CTL0658	gltT	1.33411	0.00150041	1	1	0		0	0	0	0
688	CTL0659	-1.05828	0.99663	0	0	0	1.05857	0.597521	0	0	0	1.1309	0.0972294	0	0	0	-1.09621	0.530195	0	0	0		gene688	CTL0659	lpxK	1.2766	0.00784276	0	0	0		0	0	0	0
689	CTL0660	1.0817	0.99663	0	0	0	-1.00812	0.959679	0	0	0	-1.17301	0.0274532	0	0	0	-1.02845	0.903388	0	0	0		gene689	CTL0660	CTL0660	2.03553	4.83723e-16	1	1	0		0	0	0	0
690	CTL0661	-1.08238	0.99663	0	0	0	1.0315	0.788731	0	0	0	-1.08732	0.236817	0	0	0	-1.05499	0.775561	0	0	0		gene690	CTL0661	CTL0661	2.09822	1.40639e-17	1	1	0		0	0	0	0
691	ribC	1.00362	0.99663	0	0	0	1.04024	0.705745	0	0	0	-1.01656	0.820923	0	0	0	-1.06178	0.71617	0	0	0		gene691	CTL0662	ribC	1.92982	6.03431e-13	1	1	0		0	0	0	0
692	CTL0663	-1.0891	0.99663	0	0	0	1.04395	0.765079	0	0	0	1.05705	0.558824	0	0	0	1.01385	0.950738	0	0	0		gene692	CTL0663	nrdR	-1.3208	0.00229892	0	0	0		0	0	0	0
693	dksA	-1.06811	0.99663	0	0	0	-1.07954	0.555351	0	0	0	1.04656	0.643702	0	0	0	-1.08834	0.736536	0	0	0		gene693	CTL0664	dksA	-1.99765	1.01511e-13	1	0	1		0	0	0	0
694	lspA	1.12673	0.99663	0	0	0	1.08515	0.59622	0	0	0	1.07832	0.484652	0	0	0	-1.0628	0.810652	0	0	0		gene694	CTL0665	lspA	-1.38314	0.000262039	1	0	1		0	0	0	0
695	CTL0666	-1.1165	0.982013	0	0	0	-1.10218	0.23273	0	0	0	-1.1181	0.0860505	0	0	0	-1.07209	0.633577	0	0	0		gene695	CTL0666	CTL0666	1.18917	0.0613219	0	0	0		0	0	0	0
696	pcnB_2	-1.13642	0.982013	0	0	0	-1.02903	0.801422	0	0	0	-1.10371	0.154625	0	0	0	-1.01057	0.950738	0	0	0		gene696	CTL0667	pcnB2	1.18192	0.0698827	0	0	0		0	0	0	0
697	lpxB	-1.08917	0.982013	0	0	0	-1.06038	0.451305	0	0	0	-1.16868	0.0047632	0	0	0	-1.05568	0.718355	0	0	0		gene697	CTL0668	lpxB	1.17201	0.0823884	0	0	0		0	0	0	0
698	pmpA	1.02822	0.99663	0	0	0	1.05365	0.413543	0	0	0	-1.09481	0.0648918	0	0	0	1.00291	0.985832	0	0	0		gene698	CTL0669	pmpA	-1.11336	0.276185	0	0	0		0	0	0	0
699	pmpB	-1.04064	0.99663	0	0	0	-1.11483	0.028169	0	0	0	-1.05865	0.219009	0	0	0	-1.03958	0.771586	0	0	0		gene699	CTL0670	pmpB	1.12202	0.216601	0	0	0		0	0	0	0
700	pmpC	-1.10926	0.980027	0	0	0	1.14684	0.124435	0	0	0	1.42524	1.04164e-06	1	1	0	1.14713	0.261387	0	0	0		gene700	CTL0671	pmpC	-1.31142	0.0200614	0	0	0		0	0	0	0
702	CTL0672	-1.0254	0.99663	0	0	0	-1.03425	0.773941	0	0	0	-1.02947	0.68953	0	0	0	1.05412	0.772989	0	0	0		gene702	CTL0672	CTL0672	-1.63321	7.665e-06	1	0	1		0	0	0	0
703	CTL0673	-1.19756	0.978594	0	0	0	-1.09294	0.460194	0	0	0	-1.14652	0.130526	0	0	0	-1.05579	0.810652	0	0	0		gene703	CTL0673	CTL0673	1.37924	0.00524756	1	1	0		0	0	0	0
704	CTL0674	1.07841	0.99663	0	0	0	-1.03095	0.820089	0	0	0	-1.13187	0.11637	0	0	0	1.01812	0.930924	0	0	0		gene704	CTL0674	CTL0674	1.70378	6.36266e-09	1	1	0		0	0	0	0
705	CTL0675	-1.19426	0.978594	0	0	0	1.00416	0.979425	0	0	0	-1.08599	0.26201	0	0	0	-1.05642	0.778089	0	0	0		gene705	CTL0675	obgE	2.05353	1.01251e-16	1	1	0		0	0	0	0
706	rpmA	1.24938	0.978594	0	0	0	1.1803	0.307502	0	0	0	1.5564	0.000490337	1	1	0	1.00029	0.998261	0	0	0		gene706	CTL0676	rpmA	-1.2314	0.024168	0	0	0		0	0	0	0
707	rplU	1.16508	0.982013	0	0	0	1.41673	0.00296644	1	1	0	1.63585	2.8443e-06	1	1	0	1.32863	0.0433085	0	0	0		gene707	CTL0677	rplU	1.02408	0.862134	0	0	0		0	0	0	0
709	CTL0678	1.19161	0.978594	0	0	0	-1.00208	0.98416	0	0	0	-1.15969	0.0180022	0	0	0	-1.007	0.967392	0	0	0		gene709	CTL0678	CTL0678	-1.00862	0.965085	0	0	0		0	0	0	0
710	CTL0679	1.16076	0.99663	0	0	0	1.27567	0.0836602	0	0	0	1.5211	0.000185083	1	1	0	1.16926	0.491009	0	0	0		gene710	CTL0679	CTL0679	-1.23435	0.0245132	0	0	0		0	0	0	0
711	CTL0680	1.1052	0.99663	0	0	0	1.38395	0.0249931	1	1	0	1.73768	4.92718e-07	1	1	0	1.12042	0.722955	0	0	0		gene711	CTL0680	CTL0680	-1.1743	0.0736313	0	0	0		0	0	0	0
712	CTL0681	-1.02959	0.99663	0	0	0	-1.0305	0.836185	0	0	0	-1.07125	0.415056	0	0	0	1.00473	0.985832	0	0	0		gene712	CTL0681	CTL0681	-1.02088	0.844127	0	0	0		0	0	0	0
713	CTL0682	-1.07558	0.99663	0	0	0	-1.07847	0.32088	0	0	0	-1.18118	0.00428323	0	0	0	-1.10191	0.297067	0	0	0		gene713	CTL0682	CTL0682	-1.24199	0.0850802	0	0	0		0	0	0	0
714	rsbV	1.15772	0.99663	0	0	0	-1.10598	0.466728	0	0	0	-1.14022	0.203666	0	0	0	-1.05684	0.836866	0	0	0		gene714	CTL0683	rsbV	-1.79849	2.46972e-05	1	0	1		0	0	0	0
715	CTL0684	1.00751	0.99663	0	0	0	-1.02026	0.868163	0	0	0	-1.08428	0.255906	0	0	0	1.00371	0.985832	0	0	0		gene715	CTL0684	CTL0684	-2.12912	1.02613e-16	1	0	1		0	0	0	0
716	CTL0685	-1.0653	0.99663	0	0	0	-1.06733	0.601749	0	0	0	-1.28295	0.00233502	0	0	0	-1.05675	0.805991	0	0	0		gene716	CTL0685	CTL0685	-1.35933	0.00184257	1	0	1		0	0	0	0
717	CTL0686	1.18549	0.982013	0	0	0	-1.09651	0.444128	0	0	0	-1.29604	0.00262187	0	0	0	-1.04576	0.851898	0	0	0		gene717	CTL0686	CTL0686	2.0074	1.89707e-10	1	1	0		0	0	0	0
718	ubiE	-1.17809	0.978594	0	0	0	1.15335	0.110083	0	0	0	1.02963	0.722875	0	0	0	1.0283	0.911357	0	0	0		gene718	CTL0687	ubiE	2.33254	1.8583e-22	1	1	0		0	0	0	0
719	CTL0688	-1.07805	0.99663	0	0	0	1.18029	0.0312747	0	0	0	1.28658	0.000135997	0	0	0	1.04372	0.810652	0	0	0		gene719	CTL0688	CTL0688	1.50867	1.1268e-05	1	1	0		0	0	0	0
720	dapF	-1.13369	0.982013	0	0	0	1.04705	0.788731	0	0	0	1.22702	0.0566797	0	0	0	1.05513	0.857911	0	0	0		gene720	CTL0689	dapF	1.46046	5.83361e-05	1	1	0		0	0	0	0
721	clpP_2	-1.08212	0.99663	0	0	0	-1.02017	0.916936	0	0	0	1.30366	0.00843083	0	0	0	1.05708	0.851898	0	0	0		gene721	CTL0690	clpP	1.29379	0.0071473	0	0	0		0	0	0	0
722	glyA	-1.04806	0.99663	0	0	0	1.00975	0.952995	0	0	0	1.24908	0.00371022	0	0	0	1.06653	0.778089	0	0	0		gene722	CTL0691	glyA	1.86154	1.01814e-11	1	1	0		0	0	0	0
723	CTL0692	1.10516	0.99663	0	0	0	-1.00618	0.973057	0	0	0	-1.29571	0.00140234	0	0	0	-1.07456	0.763968	0	0	0		gene723	CTL0692	hemD	2.72696	2.1792e-09	1	1	0		0	0	0	0
724	ispF	1.12257	0.99663	0	0	0	1.07082	0.621598	0	0	0	-1.04647	0.651758	0	0	0	1.01008	0.967392	0	0	0		gene724	CTL0693	ispF	1.26744	0.0222996	0	0	0		0	0	0	0
725	CTL0694	-1.014	0.99663	0	0	0	1.17716	0.00118018	0	0	0	-1.0093	0.856816	0	0	0	-1.03763	0.772989	0	0	0		gene725	CTL0694	CTL0694	1.36076	0.00127893	1	1	0		0	0	0	0
726	rpsJ	1.28405	0.978594	0	0	0	1.46259	0.000735169	1	1	0	1.27177	0.0232316	0	0	0	-1.0017	0.995377	0	0	0		gene726	CTL0695	rpsJ	1.21336	0.045723	0	0	0		0	0	0	0
727	fusA	1.05043	0.99663	0	0	0	1.45097	0.000237752	1	1	0	1.63543	2.2829e-07	1	1	0	1.19365	0.277368	0	0	0		gene727	CTL0696	fusA	1.42825	0.00368188	1	1	0		1	0	0	0
728	rpsG	1.03548	0.99663	0	0	0	1.61411	0.000654803	1	1	0	2.19394	9.38419e-10	1	1	0	1.37272	0.08623	0	0	0		gene728	CTL0697	rpsG	1.37013	0.00126276	1	1	0		1	0	0	0
729	rpsL	1.0352	0.99663	0	0	0	1.7637	6.73678e-06	1	1	0	2.10978	2.71538e-10	1	1	0	1.40919	0.0268485	1	1	0		gene729	CTL0698	rpsL	1.39406	0.000467317	1	1	0		1	0	0	0
730	CTL0699	-1.15673	0.99663	0	0	0	1.00659	0.976788	0	0	0	-1.08737	0.379215	0	0	0	-1.05343	0.810652	0	0	0		gene730	CTL0699	CTL0699	1.20868	0.166049	0	0	0		0	0	0	0
731	tsp	-1.08469	0.982013	0	0	0	-1.11436	0.130712	0	0	0	-1.36278	5.6225e-08	1	0	1	-1.14917	0.0770742	0	0	0		gene731	CTL0700	tsp	1.50815	0.000522667	1	1	0		0	0	0	0
732	crpA	1.159	0.982013	0	0	0	1.16239	0.0663827	0	0	0	1.23284	0.00120367	0	0	0	-1.02647	0.906228	0	0	0		gene732	CTL0701	CTL0701	-1.3687	0.000655697	1	0	1		0	0	0	0
733	omcB	-1.05396	0.99663	0	0	0	-1.91668	7.78087e-10	1	0	1	-1.43869	0.000521279	1	0	1	-1.65334	1.85363e-05	1	0	1		gene733	CTL0702	omcB	-1.21103	0.0441645	0	0	0		0	0	0	0
734	omcA	1.20482	0.982013	0	0	0	-2.69979	6.32876e-13	1	0	1	-1.43248	0.010176	1	0	1	-1.85598	6.73386e-05	1	0	1		gene734	CTL0703	omcA	-1.7661	1.1268e-05	1	0	1		0	1	0	0
735	CTL0704	-1.32923	0.982013	0	0	0	-1.27809	0.16559	0	0	0	-1.1802	0.234322	0	0	0	-1.70917	9.63557e-05	1	0	1		gene735	CTL0704	CTL0704	1.52461	9.48437e-06	1	1	0		0	0	0	0
736	gltX	1.05418	0.99663	0	0	0	1.08514	0.320706	0	0	0	1.19065	0.00590218	0	0	0	1.09897	0.413234	0	0	0		gene736	CTL0705	gltX	1.58171	9.93658e-07	1	1	0		0	0	0	0
737	euo	29.3601	1.22832e-169	1	1	0	29.4163	4.5753e-205	1	1	0	25.514	7.52764e-189	1	1	0	16.5534	8.19039e-142	1	1	0		gene737	CTL0706	euo	5.8895	7.19424e-64	1	1	0		1	0	1	0
738	recJ	-1.11339	0.978594	0	0	0	1.08983	0.110083	0	0	0	1.00866	0.862194	0	0	0	1.00328	0.980229	0	0	0		gene738	CTL0707	recJ	1.44358	4.57794e-05	1	1	0		0	0	0	0
739	secF_1	-1.03517	0.99663	0	0	0	1.04341	0.637881	0	0	0	1.00592	0.929168	0	0	0	-1.02793	0.871532	0	0	0		gene739	CTL0708a	secF	-1.2162	0.0475394	0	0	0		0	0	0	0
741	CTL0709	-1.12067	0.99663	0	0	0	1.07289	0.615951	0	0	0	-1.1799	0.065563	0	0	0	-1.1063	0.570021	0	0	0		gene741	CTL0709	CTL0709	2.88354	1.17999e-26	1	1	0		0	0	0	0
742	uppS	1.03918	0.99663	0	0	0	1.00441	0.983573	0	0	0	-1.0247	0.824911	0	0	0	1.04617	0.871532	0	0	0		gene742	CTL0710	uppS	1.80383	2.66499e-11	1	1	0		0	0	0	0
743	cdsA	-1.05548	0.99663	0	0	0	1.00105	0.991217	0	0	0	1.04228	0.589735	0	0	0	-1.0348	0.861988	0	0	0		gene743	CTL0711	cdsA	1.13629	0.187043	0	0	0		0	0	0	0
744	cmk	1.13349	0.982013	0	0	0	1.08571	0.500819	0	0	0	1.02405	0.814419	0	0	0	-1.07758	0.771586	0	0	0		gene744	CTL0712	cmk	1.07923	0.453343	0	0	0		0	0	0	0
745	plsC	1.27834	0.978594	0	0	0	1.05816	0.659052	0	0	0	1.17382	0.0529645	0	0	0	1.01583	0.944468	0	0	0		gene745	CTL0713	plsC	1.37993	0.000271581	1	1	0		0	0	0	0
746	argS	1.06111	0.99663	0	0	0	1.03489	0.739085	0	0	0	1.02211	0.748515	0	0	0	-1.03206	0.852536	0	0	0		gene746	CTL0714	argS	1.30995	0.00363756	0	0	0		0	0	0	0
747	murA	1.02707	0.99663	0	0	0	-1.01585	0.869593	0	0	0	1.0864	0.145203	0	0	0	-1.02234	0.903388	0	0	0		gene747	CTL0715	murA	1.2081	0.0436309	0	0	0		0	0	0	0
748	tarp	-1.00843	0.99663	0	0	0	-1.32007	0.00478241	0	0	0	-1.48929	6.3524e-06	1	0	1	-1.39308	0.00102149	1	0	1		gene748	CTL0716	tarp	2.26251	5.1941e-18	1	1	0		0	0	0	0
749	CTL0717	1.08354	0.99663	0	0	0	1.02718	0.824336	0	0	0	-1.01325	0.861688	0	0	0	-1.07281	0.671901	0	0	0		gene749	CTL0717	CTL0717	1.5471	2.74764e-06	1	1	0		0	0	0	0
750	CTL0718	-1.05484	0.99663	0	0	0	-1.1353	0.245106	0	0	0	-1.08653	0.369821	0	0	0	-1.07264	0.775561	0	0	0		gene750	CTL0718	CTL0718	1.49992	0.000390989	1	1	0		0	0	0	0
751	prfB	-1.20487	0.978594	0	0	0	1.02664	0.854713	0	0	0	-1.02152	0.817675	0	0	0	-1.04103	0.853978	0	0	0		gene751	CTL0719	prfB	1.45871	4.56009e-05	1	1	0		0	0	0	0
752	CTL0720	-1.02193	0.99663	0	0	0	1.39913	0.0244896	1	1	0	1.89257	6.16167e-07	1	1	0	1.38316	0.0709113	0	0	0		gene752	CTL0720	CTL0720	-1.62464	1.57992e-07	1	0	1		0	0	0	0
753	CTL0721	1.02254	0.99663	0	0	0	1.08997	0.278309	0	0	0	1.06356	0.3632	0	0	0	1.01879	0.925697	0	0	0		gene753	CTL0721	CTL0721	-1.10909	0.326132	0	0	0		0	0	0	0
754	ispD	-1.02189	0.99663	0	0	0	-1.08012	0.528465	0	0	0	-1.14081	0.132982	0	0	0	-1.00564	0.985131	0	0	0		gene754	CTL0722	ispD	1.26785	0.0172484	0	0	0		0	0	0	0
755	truA	1.26387	0.954847	0	0	0	1.00668	0.973057	0	0	0	-1.17255	0.0778455	0	0	0	-1.08126	0.763968	0	0	0		gene755	CTL0723	truA	1.17549	0.13903	0	0	0		0	0	0	0
756	CTL0724	1.04467	0.99663	0	0	0	-1.0426	0.708195	0	0	0	-1.02663	0.721761	0	0	0	-1.04836	0.787585	0	0	0		gene756	CTL0724	CTL0724	-1.08721	0.540314	0	0	0		0	0	0	0
757	CTL0725	-1.04607	0.99663	0	0	0	-1.00307	0.983573	0	0	0	-1.15235	0.0590206	0	0	0	-1.09841	0.50743	0	0	0		gene757	CTL0725	CTL0725	-1.21322	0.285431	0	0	0		0	0	0	0
759	CTL0726	-1.12722	0.99663	0	0	0	-1.19026	0.146605	0	0	0	-1.11969	0.236285	0	0	0	-1.0318	0.915735	0	0	0		gene759	CTL0726	CTL0726	3.0379	8.17485e-23	1	1	0		0	0	0	0
760	atoS	-1.16361	0.978594	0	0	0	-1.19571	0.0394345	0	0	0	-1.25729	0.00195419	0	0	0	-1.10506	0.493878	0	0	0		gene760	CTL0727	atoS	-1.20138	0.225399	0	0	0		0	0	0	0
761	atoC	-1.04448	0.99663	0	0	0	-1.07469	0.382706	0	0	0	-1.22558	0.000651209	0	0	0	-1.02302	0.910585	0	0	0		gene761	CTL0728	atoC	-1.05398	0.858813	0	0	0		0	0	0	0
763	CTL0729	-1.10592	0.99663	0	0	0	1.19227	0.163033	0	0	0	-1.02689	0.822959	0	0	0	-1.04918	0.871532	0	0	0		gene763	CTL0729	CTL0729	1.60052	0.000133299	1	1	0		0	0	0	0
764	recO	-1.0528	0.99663	0	0	0	1.08709	0.391991	0	0	0	-1.04178	0.608282	0	0	0	-1.04974	0.7926	0	0	0		gene764	CTL0730	recO	1.1591	0.166049	0	0	0		0	0	0	0
765	CTL0731	-1.03833	0.99663	0	0	0	1.01247	0.942488	0	0	0	-1.04908	0.595498	0	0	0	1.03316	0.903388	0	0	0		gene765	CTL0731	CTL0731	-1.02258	0.82732	0	0	0		0	0	0	0
767	CTL0733	-1.26864	0.954847	0	0	0	1.02787	0.829646	0	0	0	-1.14202	0.0655168	0	0	0	-1.00227	0.989562	0	0	0		gene767	CTL0733	CTL0733	1.51008	5.71607e-06	1	1	0		0	0	0	0
768	CTL0734	1.08662	0.99663	0	0	0	-1.07315	0.750688	0	0	0	-1.12519	0.405832	0	0	0	-1.09544	0.787585	0	0	0		gene768	CTL0734	CTL0734	1.72416	0.000107453	1	1	0		0	0	0	0
769	CTL0735	1.16813	0.982013	0	0	0	-1.07532	0.659052	0	0	0	-1.22624	0.0614699	0	0	0	-1.06676	0.822473	0	0	0		gene769	CTL0735	CTL0735	-1.16063	0.36239	0	0	0		0	0	0	0
770	pheT	-1.06031	0.99663	0	0	0	1.01094	0.94792	0	0	0	-1.03692	0.672996	0	0	0	-1.06339	0.784566	0	0	0		gene770	CTL0736	pheT	-1.03681	0.676424	0	0	0		0	0	0	0
771	CTL0737	-1.02682	0.99663	0	0	0	-1.05463	0.560625	0	0	0	1.0818	0.229514	0	0	0	-1.04861	0.787585	0	0	0		gene771	CTL0737	CTL0737	-1.2114	0.0325942	0	0	0		0	0	0	0
772	CTL0738	1.04999	0.99663	0	0	0	1.14262	0.228285	0	0	0	1.11382	0.236285	0	0	0	-1.0096	0.967392	0	0	0		gene772	CTL0738	CTL0738	-1.0437	0.764299	0	0	0		0	0	0	0
773	oppC2	1.05927	0.99663	0	0	0	1.10093	0.136922	0	0	0	1.10417	0.0658751	0	0	0	1.05544	0.696576	0	0	0		gene773	CTL0739	oppC2	-1.20822	0.0565816	0	0	0		0	0	0	0
774	oppB2	1.06245	0.99663	0	0	0	1.13339	0.155412	0	0	0	1.12856	0.10642	0	0	0	1.08563	0.633111	0	0	0		gene774	CTL0740	oppB2	-1.15888	0.156336	0	0	0		0	0	0	0
775	oppA4	1.09729	0.982013	0	0	0	1.10628	0.176469	0	0	0	1.13841	0.0359902	0	0	0	1.12872	0.191302	0	0	0		gene775	CTL0741	oppA4	-1.08716	0.437048	0	0	0		0	0	0	0
776	CTL0742	1.16943	0.982013	0	0	0	-1.08757	0.643887	0	0	0	-1.22343	0.0943266	0	0	0	1.02894	0.930924	0	0	0		gene777	CTL0742	CTL0742	-1.11755	0.413038	0	0	0		0	0	0	0
777	CTL0743	-1.22624	0.978594	0	0	0	1.00503	0.976569	0	0	0	-1.03908	0.636126	0	0	0	1.03445	0.871532	0	0	0		gene778	CTL0743	CTL0743	-1.1465	0.149231	0	0	0		0	0	0	0
778	CTL0744	1.33613	0.978594	0	0	0	1.1542	0.200495	0	0	0	1.15472	0.10906	0	0	0	1.02818	0.921102	0	0	0		gene779	CTL0744	CTL0744	-1.65947	8.62266e-05	1	0	1		0	0	0	0
779	CTL0745	-1.02736	0.99663	0	0	0	-1.01109	0.948568	0	0	0	-1.11702	0.188734	0	0	0	-1.01608	0.944264	0	0	0		gene780	CTL0745	CTL0745	-1.24632	0.0612935	0	0	0		0	0	0	0
780	hemZ	1.12181	0.982013	0	0	0	-1.05166	0.607568	0	0	0	-1.15679	0.0228537	0	0	0	-1.10351	0.355961	0	0	0		gene781	CTL0746	hemH	-2.17321	6.22995e-18	1	0	1		0	0	0	0
781	fliY	1.16354	0.982013	0	0	0	-1.01398	0.930014	0	0	0	1.07894	0.379215	0	0	0	-1.02603	0.921102	0	0	0		gene782	CTL0747	fliY	-2.65201	5.08099e-29	1	0	1		0	0	0	0
782	CTL0748	1.02151	0.99663	0	0	0	-1.10757	0.32885	0	0	0	-1.16849	0.0548334	0	0	0	-1.0518	0.810652	0	0	0		gene783	CTL0748	CTL0748	-1.06275	0.522924	0	0	0		0	0	0	0
783	CTL0749	1.14066	0.982013	0	0	0	-1.15444	0.132696	0	0	0	-1.25544	0.00315704	0	0	0	-1.11361	0.444182	0	0	0		gene784	CTL0749	CTL0749	1.3067	0.00835726	0	0	0		0	0	0	0
784	glgC	-1.08049	0.99663	0	0	0	-1.15327	0.0774433	0	0	0	-1.26315	0.000490852	0	0	0	-1.16541	0.0960552	0	0	0		gene785	CTL0750	glgC	1.61349	2.26913e-05	1	1	0		0	0	0	0
785	CTL0751	-1.14886	0.99663	0	0	0	1.03939	0.88278	0	0	0	-1.09983	0.557856	0	0	0	-1.17098	0.622946	0	0	0		gene786	CTL0751	CTL0751	1.87491	5.66906e-07	1	1	0		0	0	0	0
786	rho	-1.08104	0.99663	0	0	0	1.10673	0.38864	0	0	0	1.19326	0.0543893	0	0	0	-1.01405	0.950738	0	0	0		gene787	CTL0752	rho	-1.03195	0.783055	0	0	0		0	0	0	0
787	CTL0753	1.02335	0.99663	0	0	0	1.08477	0.722875	0	0	0	1.15132	0.36086	0	0	0	1.00426	0.989562	0	0	0		gene788	CTL0753	coaE	1.22741	0.025483	0	0	0		0	0	0	0
788	polA	-1.10459	0.982013	0	0	0	1.03635	0.824336	0	0	0	1.00364	0.971158	0	0	0	-1.0715	0.787585	0	0	0		gene789	CTL0754	polA	-1.36535	0.00105751	1	0	1		0	0	0	0
789	sohB	-1.11166	0.99663	0	0	0	1.10712	0.458792	0	0	0	-1.00542	0.962521	0	0	0	-1.0484	0.871532	0	0	0		gene790	CTL0755	sohB	-1.5162	2.41783e-06	1	0	1		0	0	0	0
790	CTL0756	1.07847	0.982013	0	0	0	1.27912	9.64404e-06	0	0	0	1.30542	3.4342e-07	0	0	0	1.10979	0.213766	0	0	0		gene791	CTL0756	CTL0756	-1.06398	0.489988	0	0	0		0	0	0	0
791	pgsA_2	-1.04579	0.99663	0	0	0	1.01333	0.94544	0	0	0	1.07431	0.454736	0	0	0	1.0309	0.915735	0	0	0		gene792	CTL0757	CTL0757	1.25876	0.00984392	0	0	0		0	0	0	0
793	CTL0758	1.58671	0.982013	0	0	0	-1.27178	0.257314	0	0	0	-1.36353	0.0793874	0	0	0	1.00054	0.998261	0	0	0		gene794	CTL0758	CTL0758	-1.83177	0.184445	0	0	0		0	0	0	0
794	dnaB	1.07016	0.99663	0	0	0	-1.07064	0.51024	0	0	0	-1.09543	0.24234	0	0	0	-1.00584	0.979385	0	0	0		gene795	CTL0759	dnaB	2.06574	1.07556e-16	1	1	0		0	0	0	0
795	gidA	1.10896	0.978594	0	0	0	1.09241	0.179521	0	0	0	1.02272	0.706992	0	0	0	1.07225	0.503117	0	0	0		gene796	CTL0760	gidA	-1.02193	0.865276	0	0	0		0	0	0	0
796	lplA_2	-1.03061	0.99663	0	0	0	1.05008	0.758546	0	0	0	-1.35353	0.00148173	1	0	1	-1.01718	0.949867	0	0	0		gene797	CTL0761	lplA2	1.98087	1.29636e-12	1	1	0		0	0	0	0
797	ndk	1.18536	0.982013	0	0	0	1.20809	0.373199	0	0	0	1.2559	0.188734	0	0	0	-1.3711	0.228319	0	0	0		gene798	CTL0762	ndk	-1.93649	1.32021e-06	1	0	1		0	0	0	0
798	ruvA	1.00114	0.996901	0	0	0	-1.12404	0.24748	0	0	0	-1.20523	0.0176468	0	0	0	-1.05213	0.805991	0	0	0		gene799	CTL0763	ruvA	1.00586	0.967833	0	0	0		0	0	0	0
799	ruvC	1.08431	0.99663	0	0	0	-1.08061	0.389181	0	0	0	-1.13152	0.059375	0	0	0	-1.03749	0.823834	0	0	0		gene800	CTL0764	ruvC	1.11464	0.298975	0	0	0		0	0	0	0
800	CTL0765	1.00419	0.99663	0	0	0	-1.17085	0.160721	0	0	0	-1.09321	0.369821	0	0	0	1.05333	0.836866	0	0	0		gene801	CTL0765	CTL0765	1.36782	0.000928906	1	1	0		0	0	0	0
802	CTL0766	-1.03435	0.99663	0	0	0	1.0949	0.26121	0	0	0	1.34344	1.96303e-06	1	1	0	-1.01626	0.930924	0	0	0		gene803	CTL0766	CTL0766	-1.37573	0.000522667	1	0	1		0	0	0	0
803	gapA	-1.12348	0.982013	0	0	0	1.16086	0.173325	0	0	0	1.33864	0.00108902	1	1	0	1.04627	0.864236	0	0	0		gene804	CTL0767	gapA	-1.2131	0.0481485	0	0	0		0	0	0	0
804	rplQ	1.15168	0.99663	0	0	0	1.50818	0.00423255	1	1	0	1.74798	1.37422e-05	1	1	0	1.25541	0.297067	0	0	0		gene805	CTL0768	rplQ	-1.0054	0.93419	0	0	0		0	0	0	0
805	rpoA	1.0668	0.99663	0	0	0	1.61944	0.000155852	1	1	0	1.99967	5.03171e-09	1	1	0	1.33568	0.0893899	0	0	0		gene806	CTL0769	rpoA	-1.00778	0.93621	0	0	0		0	0	0	0
806	rpsK	1.04509	0.99663	0	0	0	1.7043	6.76995e-05	1	1	0	2.18174	2.74001e-10	1	1	0	1.27857	0.234748	0	0	0		gene807	CTL0770	rpsK	1.04096	0.724209	0	0	0		0	0	0	0
807	rpsM	1.09359	0.99663	0	0	0	1.78034	0.000113242	1	1	0	2.21974	6.34989e-09	1	1	0	1.45949	0.0407404	1	1	0		gene808	CTL0771	rpsM	1.19641	0.0656532	0	0	0		0	0	0	0
808	secY	1.06695	0.99663	0	0	0	1.31124	0.000923785	0	0	0	1.47068	2.57291e-07	1	1	0	1.14112	0.300514	0	0	0		gene809	CTL0772	secY	1.27982	0.0211108	0	0	0		0	0	0	0
809	rplO	-1.01249	0.99663	0	0	0	1.68466	0.000394347	1	1	0	1.95173	9.32626e-07	1	1	0	1.27987	0.290021	0	0	0		gene810	CTL0773	rplO	1.18954	0.0894419	0	0	0		0	0	0	0
810	rpsE	1.11697	0.99663	0	0	0	1.47611	0.00115065	1	1	0	1.84526	2.11077e-08	1	1	0	1.22645	0.280579	0	0	0		gene811	CTL0774	rpsE	1.16434	0.135004	0	0	0		0	0	0	0
811	rplR	1.22269	0.982013	0	0	0	1.65284	0.00099608	1	1	0	2.12735	7.33917e-08	1	1	0	1.27465	0.317225	0	0	0		gene812	CTL0775	rplR	1.22661	0.0359384	0	0	0		0	0	0	0
812	rplF	1.01537	0.99663	0	0	0	1.6256	9.30096e-06	1	1	0	1.92434	1.8134e-10	1	1	0	1.3523	0.0244246	1	1	0		gene813	CTL0776	rplF	1.25322	0.020007	0	0	0		0	0	0	0
813	rpsH	1.21924	0.978594	0	0	0	1.66872	6.42684e-05	1	1	0	1.8274	5.65286e-07	1	1	0	1.20757	0.397323	0	0	0		gene814	CTL0777	rpsH	1.26186	0.016383	0	0	0		0	0	0	0
814	rplE	1.14134	0.982013	0	0	0	1.43164	0.000118766	1	1	0	1.81944	1.75384e-12	1	1	0	1.33695	0.00527282	1	1	0		gene815	CTL0778	rplE	1.31238	0.00428177	0	0	0		0	0	0	0
815	rplX	1.04451	0.99663	0	0	0	1.70438	4.85095e-08	1	1	0	2.72123	7.02066e-30	1	1	0	1.31501	0.0190516	0	0	0		gene816	CTL0779	rplX	1.48919	2.18995e-05	1	1	0		1	0	0	0
816	rplN	1.00326	0.99663	0	0	0	1.74693	5.04891e-06	1	1	0	2.33353	1.096e-13	1	1	0	1.3486	0.0625881	0	0	0		gene817	CTL0780	rplN	1.34049	0.00214454	1	1	0		1	0	0	0
817	rpsQ	1.07155	0.99663	0	0	0	1.92676	3.29117e-07	1	1	0	2.50728	2.95879e-14	1	1	0	1.36442	0.0730618	0	0	0		gene818	CTL0781	rpsQ	1.23349	0.0301879	0	0	0		0	0	0	0
818	rpmC	1.1899	0.982013	0	0	0	1.99686	1.614e-07	1	1	0	2.38009	3.28257e-12	1	1	0	1.40387	0.0476653	1	1	0		gene819	CTL0782	rpmC	1.30996	0.00563281	0	0	0		0	0	0	0
819	rplP	1.16638	0.978594	0	0	0	1.89881	1.12258e-11	1	1	0	2.09085	6.84382e-16	1	1	0	1.32185	0.0187066	0	0	0		gene820	CTL0783	rplP	1.27575	0.0111325	0	0	0		0	0	0	0
820	rpsC	1.23408	0.978594	0	0	0	1.86917	6.43502e-07	1	1	0	2.21535	2.71142e-11	1	1	0	1.38246	0.0476653	1	1	0		gene821	CTL0784	rpsC	1.36105	0.00148828	1	1	0		1	0	0	0
821	rplV	1.06666	0.99663	0	0	0	1.81944	2.57644e-08	1	1	0	2.18632	2.49062e-14	1	1	0	1.51926	0.000497844	1	1	0		gene822	CTL0785	rplV	1.27789	0.0101685	0	0	0		0	0	0	0
822	rpsS	1.09422	0.99663	0	0	0	1.55468	0.00301334	1	1	0	1.79534	1.15914e-05	1	1	0	1.30875	0.211212	0	0	0		gene823	CTL0786	rpsS	1.42718	0.000172166	1	1	0		1	0	0	0
823	rplB	1.15926	0.982013	0	0	0	1.72888	8.71447e-07	1	1	0	2.12173	9.6808e-13	1	1	0	1.4423	0.00444127	1	1	0		gene824	CTL0787	rplB	1.34606	0.0035242	1	1	0		1	0	0	0
824	rplW	1.30012	0.924484	0	0	0	2.12847	1.61266e-14	1	1	0	2.16773	6.84382e-16	1	1	0	1.48324	0.000475889	1	1	0		gene825	CTL0788	rplW	1.52743	6.2325e-06	1	1	0		1	0	0	0
825	rplD	1.2822	0.924484	0	0	0	1.91596	1.24379e-12	1	1	0	2.12615	2.53096e-17	1	1	0	1.50714	7.17145e-05	1	1	0		gene826	CTL0789	rplD	1.38088	0.000518902	1	1	0		1	0	0	0
826	rplC	1.30899	0.924484	0	0	0	1.9018	1.51268e-07	1	1	0	2.22605	7.2413e-12	1	1	0	1.53986	0.00185902	1	1	0		gene827	CTL0790	rplC	1.20229	0.0519425	0	0	0		0	0	0	0
827	CTL0791	1.19718	0.978594	0	0	0	1.47886	0.000165509	1	1	0	1.8838	4.17565e-11	1	1	0	1.29173	0.0550349	0	0	0		gene828	CTL0791	CTL0791	-1.56818	5.7411e-07	1	0	1		0	0	0	0
828	fmt	1.09821	0.99663	0	0	0	1.00877	0.956679	0	0	0	1.10161	0.203666	0	0	0	-1.05428	0.787585	0	0	0		gene829	CTL0792	fmt	-1.94494	4.32458e-14	1	0	1		0	0	0	0
829	lpxA	-1.00086	0.997318	0	0	0	1.13702	0.336199	0	0	0	1.24693	0.0376588	0	0	0	-1.0002	0.998261	0	0	0		gene830	CTL0793	lpxA	-2.91361	3.22751e-31	1	0	1		0	0	0	0
830	fabZ	-1.00266	0.99663	0	0	0	1.03048	0.827268	0	0	0	1.01632	0.853435	0	0	0	-1.08856	0.633845	0	0	0		gene831	CTL0794	fabZ	-5.26428	5.87967e-60	1	0	1		0	0	0	0
831	lpxC	1.10599	0.982013	0	0	0	-1.03744	0.74667	0	0	0	1.05686	0.462638	0	0	0	-1.12235	0.302144	0	0	0		gene832	CTL0795	lpxC	-7.56044	1.15585e-100	1	0	1		0	0	0	0
832	cutE	-1.04235	0.99663	0	0	0	-1.22825	0.0352475	0	0	0	-1.29952	0.0020871	0	0	0	-1.08334	0.751674	0	0	0		gene833	CTL0796	lnt	-1.01495	0.992284	0	0	0		0	0	0	0
833	CTL0797	-1.02832	0.99663	0	0	0	-1.1684	0.043339	0	0	0	-1.02659	0.723622	0	0	0	-1.03676	0.848729	0	0	0		gene834	CTL0797	CTL0797	-1.04566	0.73274	0	0	0		0	0	0	0
834	dnaQ2	-1.00498	0.99663	0	0	0	1.00155	0.988754	0	0	0	1.05681	0.53767	0	0	0	1.01738	0.938818	0	0	0		gene835	CTL0798	dnaQ2	1.33052	0.00145978	1	1	0		0	0	0	0
835	CTL0799	-1.15047	0.982013	0	0	0	1.00437	0.983573	0	0	0	1.20661	0.0531236	0	0	0	-1.02214	0.930924	0	0	0		gene836	CTL0799	CTL0799	1.27293	0.00936503	0	0	0		0	0	0	0
836	CTL0800	1.02601	0.99663	0	0	0	1.05653	0.750688	0	0	0	1.32213	0.00738743	0	0	0	1.00197	0.995084	0	0	0		gene837	CTL0800	CTL0800	1.28122	0.00928526	0	0	0		0	0	0	0
838	trxA	1.11239	0.99663	0	0	0	1.04161	0.758546	0	0	0	1.1004	0.250635	0	0	0	1.08751	0.666954	0	0	0		gene839	CTL0801	trxA	1.05916	0.56359	0	0	0		0	0	0	0
839	CTL0802	1.09442	0.99663	0	0	0	-1.02002	0.912922	0	0	0	-1.12351	0.250635	0	0	0	-1.03551	0.915735	0	0	0		gene840	CTL0802	CTL0802	1.07768	0.422142	0	0	0		0	0	0	0
840	mip	-1.28047	0.978594	0	0	0	1.21915	0.162532	0	0	0	1.43382	0.00181197	1	1	0	1.22688	0.290021	0	0	0		gene841	CTL0803	mip	-1.87504	3.68605e-12	1	0	1		0	0	0	0
841	aspS	-1.0135	0.99663	0	0	0	1.18922	0.0223143	0	0	0	1.26177	0.000452299	0	0	0	1.09315	0.50743	0	0	0		gene842	CTL0804	aspS	1.01872	0.921317	0	0	0		0	0	0	0
842	hisS	1.05766	0.99663	0	0	0	1.03558	0.739085	0	0	0	1.13243	0.0530091	0	0	0	-1.00758	0.967392	0	0	0		gene843	CTL0805	hisS	1.33933	0.00237726	1	1	0		0	0	0	0
843	uhpC	-1.05895	0.99663	0	0	0	1.1487	0.390382	0	0	0	1.52096	0.000651209	1	1	0	1.1829	0.503117	0	0	0		gene844	CTL0806	uhpC	-1.17444	0.142397	0	0	0		0	0	0	0
844	dnaE	-1.0357	0.99663	0	0	0	1.00299	0.979425	0	0	0	-1.02244	0.68493	0	0	0	-1.03336	0.805991	0	0	0		gene845	CTL0807	dnaE	1.30453	0.00385258	0	0	0		0	0	0	0
845	CTL0808	1.04642	0.99663	0	0	0	-1.15581	0.15113	0	0	0	-1.29519	0.00138872	0	0	0	-1.14525	0.316569	0	0	0		gene846	CTL0808	CTL0808	-1.21084	0.297247	0	0	0		0	0	0	0
846	CTL0809	-1.10664	0.982013	0	0	0	-1.0245	0.782842	0	0	0	1.00354	0.951142	0	0	0	-1.00995	0.944495	0	0	0		gene847	CTL0809	CTL0809	-2.18287	1.1302e-19	1	0	1		0	0	0	0
847	CTL0810	-1.18978	0.978594	0	0	0	-1.22012	0.0115815	0	0	0	-1.1585	0.0350234	0	0	0	-1.10844	0.347852	0	0	0		gene848	CTL0810	CTL0810	-1.71127	2.06142e-06	1	0	1		0	0	0	0
848	rsbW	1.0494	0.99663	0	0	0	-1.2356	0.0871159	0	0	0	-1.00242	0.984249	0	0	0	-1.11572	0.666773	0	0	0		gene849	CTL0811	rsbW	-1.21398	0.0519693	0	0	0		0	0	0	0
849	CTL0812	1.02696	0.99663	0	0	0	-1.11223	0.278309	0	0	0	-1.07712	0.36086	0	0	0	-1.10225	0.503117	0	0	0		gene850	CTL0812	CTL0812	1.06815	0.47255	0	0	0		0	0	0	0
850	dacC	1.13164	0.978594	0	0	0	-1.10563	0.235609	0	0	0	-1.38815	6.79041e-07	1	0	1	-1.06049	0.771586	0	0	0		gene851	CTL0813	dacC	1.65185	1.00449e-08	1	1	0		0	0	0	0
851	CTL0814	-1.29214	0.978594	0	0	0	-1.13754	0.259827	0	0	0	-1.13598	0.154625	0	0	0	1.02235	0.930924	0	0	0		gene852	CTL0814	CTL0814	1.02308	0.922416	0	0	0		0	0	0	0
852	CTL0815	-1.03472	0.99663	0	0	0	-1.14157	0.32088	0	0	0	-1.19232	0.10356	0	0	0	1.02522	0.930924	0	0	0		gene853	CTL0815	CTL0815	-1.00119	0.975254	0	0	0		0	0	0	0
853	brnQ	-1.06266	0.99663	0	0	0	-1.00301	0.983573	0	0	0	1.03634	0.668642	0	0	0	1.05711	0.787585	0	0	0		gene854	CTL0817	brnQ	1.62662	1.68576e-07	1	1	0		0	0	0	0
854	CTL0818	-1.01668	0.99663	0	0	0	-1.11991	0.154317	0	0	0	-1.19877	0.00544587	0	0	0	1.02178	0.921102	0	0	0		gene855	CTL0818	CTL0818	2.18056	1.84464e-17	1	1	0		0	0	0	0
855	CTL0819	-1.049	0.99663	0	0	0	1.03401	0.870967	0	0	0	1.20768	0.145165	0	0	0	1.01211	0.971517	0	0	0		gene856	CTL0819	CTL0819	1.12481	0.225045	0	0	0		0	0	0	0
856	lpdA	-1.09871	0.982013	0	0	0	-1.00086	0.991581	0	0	0	1.15785	0.0782893	0	0	0	1.08608	0.71617	0	0	0		gene857	CTL0820	lpdA	1.12045	0.26942	0	0	0		0	0	0	0
857	lipA	1.09953	0.99663	0	0	0	-1.23142	0.0288001	0	0	0	-1.21768	0.0199286	0	0	0	-1.09396	0.673111	0	0	0		gene858	CTL0821	lipA	1.10081	0.341249	0	0	0		0	0	0	0
858	sctJ	-1.09706	0.99663	0	0	0	-1.2182	0.0485349	0	0	0	1.13628	0.164088	0	0	0	-1.05182	0.836866	0	0	0		gene859	CTL0822	sctJ	1.00493	0.992284	0	0	0		0	0	0	0
859	CTL0823	1.01675	0.99663	0	0	0	-1.25348	0.0018194	0	0	0	-1.03568	0.631856	0	0	0	1.06532	0.736536	0	0	0		gene860	CTL0823	CTL0823	-1.04296	0.665653	0	0	0		0	0	0	0
860	sctL	-1.04567	0.99663	0	0	0	-1.18312	0.0292554	0	0	0	1.03693	0.619961	0	0	0	1.04835	0.787585	0	0	0		gene861	CTL0824	sctL	-1.38531	0.000926843	1	0	1		0	0	0	0
861	sctR	-1.02771	0.99663	0	0	0	-1.13254	0.088381	0	0	0	-1.1544	0.0185767	0	0	0	-1.08822	0.444182	0	0	0		gene862	CTL0825	sctR	-1.62754	4.73489e-06	1	0	1		0	0	0	0
862	sctS	1.09867	0.99663	0	0	0	-1.20077	0.246668	0	0	0	-1.09466	0.511915	0	0	0	-1.06318	0.853978	0	0	0		gene863	CTL0826	sctS	-1.39923	0.0532016	0	0	0		0	0	0	0
863	sctT	-1.02628	0.99663	0	0	0	-1.12681	0.145546	0	0	0	-1.14668	0.037996	0	0	0	-1.04109	0.810652	0	0	0		gene864	CTL0827	sctT	-1.5425	0.000319299	1	0	1		0	0	0	0
864	CTL0828	-1.19881	0.982013	0	0	0	-1.49443	0.0147507	1	0	1	-1.15034	0.387402	0	0	0	-1.54702	0.0169965	1	0	1		gene865	CTL0828	CTL0828	-5.97994	4.67098e-85	1	0	1		0	1	0	0
865	CTL0829	-1.07906	0.99663	0	0	0	-1.06122	0.607406	0	0	0	-1.1636	0.0513902	0	0	0	1.02104	0.930924	0	0	0		gene866	CTL0829	CTL0829	-1.3831	0.00243061	1	0	1		0	0	0	0
866	CTL0830	-1.16485	0.982013	0	0	0	1.00791	0.972206	0	0	0	-1.06087	0.587519	0	0	0	-1.07617	0.787585	0	0	0		gene867	CTL0830	CTL0830	-1.74792	6.10446e-07	1	0	1		0	0	0	0
867	CTL0831	1.12677	0.982013	0	0	0	-1.07783	0.532035	0	0	0	-1.06702	0.479464	0	0	0	-1.02663	0.921102	0	0	0		gene868	CTL0831	CTL0831	-1.77472	4.53832e-07	1	0	1		0	0	0	0
868	gspG	-1.14618	0.99663	0	0	0	1.04981	0.739085	0	0	0	1.24847	0.00742595	0	0	0	1.04543	0.851898	0	0	0		gene869	CTL0832	CTL0832	-1.8198	1.436e-07	1	0	1		0	0	0	0
869	gspF	-1.11268	0.982013	0	0	0	-1.07237	0.591645	0	0	0	-1.06379	0.523234	0	0	0	-1.06108	0.805991	0	0	0		gene870	CTL0833	gspF	-1.2279	0.0368016	0	0	0		0	0	0	0
870	gspE	1.03106	0.99663	0	0	0	-1.13878	0.112172	0	0	0	-1.07099	0.349952	0	0	0	-1.05263	0.787585	0	0	0		gene871	CTL0834	gspE	-1.0954	0.353683	0	0	0		0	0	0	0
871	gspD	1.05146	0.99663	0	0	0	-1.03262	0.633	0	0	0	-1.04428	0.359697	0	0	0	-1.0514	0.598034	0	0	0		gene872	CTL0835	gspD	-1.00001	0.971945	0	0	0		0	0	0	0
872	CTL0836	1.081	0.982013	0	0	0	1.02861	0.788731	0	0	0	1.04925	0.486733	0	0	0	-1.02257	0.915735	0	0	0		gene873	CTL0836	CTL0836	-1.22317	0.0315497	0	0	0		0	0	0	0
873	pepP	1.01189	0.99663	0	0	0	-1.01547	0.879499	0	0	0	1.04573	0.500353	0	0	0	-1.00259	0.98759	0	0	0		gene874	CTL0837	pepP	1.02812	0.811666	0	0	0		0	0	0	0
874	mutL	1.02251	0.99663	0	0	0	-1.27671	0.000147786	0	0	0	-1.20785	0.00190924	0	0	0	-1.0137	0.930997	0	0	0		gene875	CTL0838	mutL	4.39893	6.33948e-59	1	1	0		0	0	0	0
875	scc2	1.11879	0.99663	0	0	0	-1.75142	1.32238e-08	1	0	1	-1.50264	1.08602e-05	1	0	1	-1.64081	7.3087e-07	1	0	1		gene876	CTL0839	scc2	1.02214	0.871367	0	0	0		0	0	0	0
876	CTL0840	-1.04385	0.99663	0	0	0	-1.71845	2.32633e-05	1	0	1	-1.45084	0.00129419	1	0	1	-1.59104	0.000276364	1	0	1		gene877	CTL0840	CTL0840	-2.47804	0.000645322	1	0	1		0	1	0	0
877	copB	1.00014	0.999778	0	0	0	-1.46721	3.8801e-05	1	0	1	-1.55251	4.63138e-07	1	0	1	-1.41699	0.000475889	1	0	1		gene878	CTL0841	copB	1.08358	0.697666	0	0	0		0	0	0	0
878	copD	1.08307	0.99663	0	0	0	-1.56574	1.28884e-08	1	0	1	-1.50595	5.74002e-08	1	0	1	-1.53085	1.8132e-07	1	0	1		gene879	CTL0842	copD	1.51654	0.000528519	1	1	0		0	0	0	0
879	CTL0843	-1.01185	0.99663	0	0	0	-1.18638	0.0759471	0	0	0	-1.28388	0.00220041	0	0	0	-1.08237	0.736536	0	0	0		gene880	CTL0843	CTL0843	1.29496	0.0132773	0	0	0		0	0	0	0
880	thrS	-1.01235	0.99663	0	0	0	-1.06171	0.643887	0	0	0	-1.09541	0.318194	0	0	0	1.00909	0.969036	0	0	0		gene881	CTL0844	thrS	1.06988	0.537994	0	0	0		0	0	0	0
881	minD	1.17362	0.978594	0	0	0	-1.03201	0.758546	0	0	0	-1.02874	0.673212	0	0	0	1.051	0.772989	0	0	0		gene882	CTL0845	minD	-1.17714	0.0860636	0	0	0		0	0	0	0
882	gp6D	-1.11018	0.982013	0	0	0	1.00136	0.988754	0	0	0	-1.14285	0.0460968	0	0	0	1.03319	0.853978	0	0	0		gene883	CTL0846	gp6D	-1.18526	0.083672	0	0	0		0	0	0	0
883	CTL0847	-1.20048	0.978594	0	0	0	1.3392	0.00114893	1	1	0	1.60106	5.18787e-09	1	1	0	1.27867	0.0169965	0	0	0		gene884	CTL0847	CTL0847	-1.96726	1.60487e-13	1	0	1		0	0	0	0
884	trpS	-1.0602	0.99663	0	0	0	1.28038	0.0224627	0	0	0	1.41512	0.000217549	1	1	0	1.23305	0.132297	0	0	0		gene885	CTL0848	trpS	-1.87143	3.4783e-12	1	0	1		0	0	0	0
885	uvrB	-1.00828	0.99663	0	0	0	-1.012	0.930014	0	0	0	-1.10135	0.171903	0	0	0	1.02301	0.921102	0	0	0		gene886	CTL0849	uvrB	-1.14545	0.149231	0	0	0		0	0	0	0
886	eno	-1.04342	0.99663	0	0	0	1.01378	0.870967	0	0	0	1.11991	0.020817	0	0	0	1.04746	0.736536	0	0	0		gene887	CTL0850	eno	-1.21252	0.0398526	0	0	0		0	0	0	0
887	rbsU	-1.04239	0.99663	0	0	0	-1.08819	0.460194	0	0	0	-1.29402	0.00196971	0	0	0	-1.02763	0.921102	0	0	0		gene888	CTL0851	rbsU	1.27775	0.0160815	0	0	0		0	0	0	0
888	CTL0852	-1.00556	0.99663	0	0	0	-1.09926	0.213889	0	0	0	-1.27287	4.90636e-05	0	0	0	-1.05553	0.763968	0	0	0		gene889	CTL0852	CTL0852	-1.33784	0.0353957	1	0	1		0	0	0	0
889	CTL0853	-1.06415	0.99663	0	0	0	-1.11891	0.155412	0	0	0	-1.31279	1.91368e-05	0	0	0	-1.05393	0.784566	0	0	0		gene890	CTL0853	CTL0853	1.08155	0.481779	0	0	0		0	0	0	0
890	sdhB	1.06979	0.99663	0	0	0	-1.05259	0.674651	0	0	0	-1.31227	0.000348708	0	0	0	-1.06822	0.771586	0	0	0		gene891	CTL0854	sdhB	-1.04135	0.897355	0	0	0		0	0	0	0
891	sdhA	-1.0167	0.99663	0	0	0	-1.04281	0.696619	0	0	0	-1.28052	0.000206541	0	0	0	-1.03688	0.851898	0	0	0		gene892	CTL0855	sdhA	1.3931	0.00197881	1	1	0		0	0	0	0
892	CTL0856	1.06276	0.99663	0	0	0	-1.05794	0.658255	0	0	0	-1.29652	0.00138872	0	0	0	-1.10385	0.55722	0	0	0							0	0	0		0	0	0	0
893	CTL0858	-1.11325	0.982013	0	0	0	1.02135	0.850002	0	0	0	-1.0927	0.156809	0	0	0	-1.00959	0.950738	0	0	0		gene894	CTL0858	CTL0858	-1.1023	0.358648	0	0	0		0	0	0	0
894	dsdD	-1.00194	0.99663	0	0	0	-1.01725	0.870967	0	0	0	-1.28415	3.69372e-05	0	0	0	-1.04487	0.7926	0	0	0		gene895	CTL0859	dsdD	-2.04338	2.63015e-12	1	0	1		0	0	0	0
895	exbB	-1.15504	0.982013	0	0	0	1.00078	0.991581	0	0	0	-1.04751	0.50214	0	0	0	-1.04555	0.787585	0	0	0		gene896	CTL0860	exbB	-2.09278	1.07918e-11	1	0	1		0	0	0	0
896	CTL0861	1.11967	0.99663	0	0	0	1.01542	0.948568	0	0	0	-1.15535	0.232304	0	0	0	-1.02875	0.930924	0	0	0		gene897	CTL0861	CTL0861	-2.52458	1.436e-07	1	0	1		0	0	0	0
897	CTL0861A	-1.12817	0.99663	0	0	0	-1.01914	0.930014	0	0	0	-1.18786	0.124853	0	0	0	-1.06878	0.815263	0	0	0		gene898	CTL0861A	CTL0861A	-1.29025	0.198042	0	0	0		0	0	0	0
898	tolB	-1.00578	0.99663	0	0	0	-1.01944	0.848782	0	0	0	1.02594	0.672996	0	0	0	-1.04238	0.787585	0	0	0		gene899	CTL0862	tolB	1.1424	0.170332	0	0	0		0	0	0	0
899	pal	-1.18678	0.982013	0	0	0	-1.05219	0.711347	0	0	0	1.13134	0.153764	0	0	0	1.02869	0.921102	0	0	0		gene900	CTL0863	pal	-1.44745	2.26866e-05	1	0	1		0	0	0	0
900	CTL0864	-1.16869	0.978594	0	0	0	1.01584	0.88523	0	0	0	-1.02558	0.710196	0	0	0	1.00688	0.967392	0	0	0		gene901	CTL0864	CTL0864	-1.20928	0.0343557	0	0	0		0	0	0	0
901	CTL0865	1.01584	0.99663	0	0	0	-1.01806	0.930014	0	0	0	1.09121	0.425043	0	0	0	-1.11551	0.665736	0	0	0		gene902	CTL0865	CTL0865	1.50795	1.27197e-05	1	1	0		0	0	0	0
902	ahpC	-1.16902	0.982013	0	0	0	1.36353	0.00390124	1	1	0	1.58486	1.04164e-06	1	1	0	1.10793	0.694078	0	0	0		gene903	CTL0866	ahpC	1.36612	0.0010594	1	1	0		1	0	0	0
904	groEL2	-1.0862	0.982013	0	0	0	-1.0335	0.776224	0	0	0	-1.16504	0.0286282	0	0	0	-1.09022	0.540616	0	0	0		gene905	CTL0867	groEL3	1.0608	0.579416	0	0	0		0	0	0	0
905	CTL0868	-1.01921	0.99663	0	0	0	-1.18746	0.11037	0	0	0	-1.26925	0.00743502	0	0	0	-1.01572	0.949867	0	0	0		gene906	CTL0868	CTL0868	1.06704	0.466729	0	0	0		0	0	0	0
906	CTL0869	1.01706	0.99663	0	0	0	-1.03386	0.814145	0	0	0	-1.13352	0.132482	0	0	0	-1.04233	0.851898	0	0	0		gene907	CTL0869	CTL0869	-1.31612	0.00340161	0	0	0		0	0	0	0
907	CTL0870	-1.39376	0.982013	0	0	0	-1.18795	0.38864	0	0	0	-1.20642	0.214091	0	0	0	-1.17801	0.579938	0	0	0		gene908	CTL0870	CTL0870	1.51993	0.00618411	1	1	0		0	0	0	0
908	ung	-1.06754	0.99663	0	0	0	-1.0533	0.625684	0	0	0	-1.05674	0.439106	0	0	0	1.01609	0.930924	0	0	0		gene909	CTL0871	ung	3.34491	1.0325e-36	1	1	0		0	0	0	0
909	uvrD	-1.01285	0.99663	0	0	0	-1.00137	0.987309	0	0	0	1.03532	0.598081	0	0	0	1.02951	0.864236	0	0	0		gene910	CTL0872	uvrD	1.40675	0.000262039	1	1	0		0	0	0	0
910	rpoN	1.18496	0.924484	0	0	0	1.00199	0.98416	0	0	0	-1.25634	0.000123123	0	0	0	-1.03833	0.810652	0	0	0		gene911	CTL0873	rpoN	1.33807	0.00286206	1	1	0		0	0	0	0
911	CTL0874	1.18453	0.982013	0	0	0	1.49716	0.0392453	1	1	0	1.71803	0.00167072	1	1	0	1.54977	0.0609339	0	0	0		gene912	CTL0874	CTL0874	-2.113	2.21207e-14	1	0	1		0	0	0	0
912	CTL0875	1.09055	0.99663	0	0	0	1.30128	0.031221	0	0	0	1.46925	0.000330646	1	1	0	1.19259	0.347852	0	0	0		gene913	CTL0875	CTL0875	-1.29996	0.00480283	0	0	0		0	0	0	0
913	folA	-1.02991	0.99663	0	0	0	1.28668	0.114571	0	0	0	1.18143	0.236817	0	0	0	1.0883	0.810652	0	0	0		gene914	CTL0876	folA	1.49635	9.49841e-06	1	1	0		0	0	0	0
914	folP	1.03924	0.99663	0	0	0	1.33823	0.0705522	0	0	0	1.7296	5.34724e-05	1	1	0	1.25243	0.347852	0	0	0		gene915	CTL0877	folP	1.42677	0.000371587	1	1	0		1	0	0	0
915	folX	1.33649	0.924484	0	0	0	1.14825	0.338255	0	0	0	1.27922	0.0301617	0	0	0	1.00232	0.994665	0	0	0		gene916	CTL0878	folX	1.55854	3.69305e-07	1	1	0		0	0	0	0
916	rpoD	1.03181	0.99663	0	0	0	-1.03014	0.691556	0	0	0	-1.00497	0.927873	0	0	0	-1.04648	0.736536	0	0	0		gene917	CTL0879	rpoD	1.55306	2.2283e-06	1	1	0		0	0	0	0
917	CTL0880	-1.03669	0.99663	0	0	0	-1.16705	0.037609	0	0	0	-1.21826	0.00205715	0	0	0	-1.03794	0.836866	0	0	0		gene918	CTL0880	CTL0880	-2.91241	2.1738e-27	1	0	1		0	0	0	0
918	rpsT	-1.03272	0.99663	0	0	0	1.21332	0.20238	0	0	0	1.37085	0.00884817	1	1	0	1.12933	0.718355	0	0	0		gene919	CTL0881	rpsT	1.42747	0.000161663	1	1	0		1	0	0	0
919	CTL0882	1.02631	0.99663	0	0	0	-1.04443	0.597521	0	0	0	-1.17806	0.00233247	0	0	0	1.00853	0.950738	0	0	0		gene920	CTL0882	CTL0882	1.15604	0.103778	0	0	0		0	0	0	0
920	CTL0883	-1.05133	0.99663	0	0	0	-1.25397	0.00448819	0	0	0	-1.38724	4.29373e-06	1	0	1	-1.1642	0.157435	0	0	0		gene921	CTL0883	CTL0883	1.7767	1.45639e-07	1	1	0		0	0	0	0
921	CTL0884	1.01878	0.99663	0	0	0	-1.19482	0.0210275	0	0	0	-1.25689	0.000744317	0	0	0	-1.0707	0.726022	0	0	0		gene922	CTL0884	CTL0884	-1.08563	0.554645	0	0	0		0	0	0	0
922	CTL0885	-1.08469	0.982013	0	0	0	-1.20394	0.0095238	0	0	0	-1.16615	0.0187933	0	0	0	-1.04172	0.815263	0	0	0		gene923	CTL0885	CTL0885	-2.02979	8.2741e-13	1	0	1		0	0	0	0
923	CTL0886	-1.21057	0.924484	0	0	0	-1.33752	0.000157196	1	0	1	-1.46872	6.54338e-08	1	0	1	-1.24774	0.011155	0	0	0		gene924	CTL0886	CTL0886	-1.79558	4.55254e-06	1	0	1		0	1	0	0
924	CTL0887	-1.07425	0.99663	0	0	0	1.23423	0.008976	0	0	0	1.19812	0.01309	0	0	0	1.05014	0.810386	0	0	0		gene925	CTL0887	CTL0887	-8.8742	3.1484e-90	1	0	1		0	0	0	0
925	mviN	1.01967	0.99663	0	0	0	-1.04628	0.602811	0	0	0	-1.16335	0.0079019	0	0	0	-1.05062	0.771586	0	0	0							0	0	0		0	0	0	0
926	nfo	-1.0756	0.99663	0	0	0	-1.03002	0.778376	0	0	0	-1.06981	0.304359	0	0	0	1.06477	0.681935	0	0	0		gene928	CTL0889	nfo	1.81138	7.04743e-11	1	1	0		0	0	0	0
927	rpsD	-1.03145	0.99663	0	0	0	1.13251	0.265125	0	0	0	1.4363	2.3528e-05	1	1	0	1.02841	0.921102	0	0	0		gene929	CTL0890	rpsD	1.37	0.00123654	1	1	0		1	0	0	0
928	CTL0891	-1.10325	0.982013	0	0	0	1.18217	0.0834063	0	0	0	1.358	0.000138901	1	1	0	1.1087	0.540616	0	0	0		gene930	CTL0891	CTL0891	-1.77024	2.19466e-10	1	0	1		0	0	0	0
929	ispA	1.02973	0.99663	0	0	0	-1.06019	0.518364	0	0	0	-1.10682	0.122193	0	0	0	-1.05312	0.778089	0	0	0		gene931	CTL0892	ispA	-1.78563	3.86756e-11	1	0	1		0	0	0	0
930	glmU	-1.00732	0.99663	0	0	0	-1.00281	0.983573	0	0	0	-1.11131	0.148258	0	0	0	-1.0455	0.810652	0	0	0		gene932	CTL0893	CTL0893	-1.67966	2.47841e-08	1	0	1		0	0	0	0
931	CTL0894	1.09663	0.99663	0	0	0	-1.12911	0.23273	0	0	0	-1.19656	0.0247017	0	0	0	-1.14553	0.290021	0	0	0		gene933	CTL0894	CTL0894	-1.78549	1.27246e-05	1	0	1		0	0	0	0
932	CTL0895	1.40877	0.924484	0	0	0	1.29159	0.038932	0	0	0	1.28737	0.0200268	0	0	0	1.04649	0.903388	0	0	0		gene934	CTL0895	CTL0895	-1.90862	2.72013e-10	1	0	1		0	0	0	0
934	CTL0897	-1.08466	0.982013	0	0	0	-1.01578	0.868163	0	0	0	-1.00785	0.892482	0	0	0	1.02468	0.871532	0	0	0		gene936	CTL0897	CTL0897	-1.01593	0.908963	0	0	0		0	0	0	0
				1	1	0			116	87	29			192	146	46			45	22	23							450	215	235		30	12	1	0
Sr. No.	Name	Fold change	P-value	Diferentially expressed	Up-regulated	Down-regulated	Fold change	P-values	Diferentially expressed	Up-regulated	Down-regulated	Fold change	P-value	Diferentially expressed	Up-regulated	Down-regulated	Fold change	P-value	Diferentially expressed	Up-regulated	Down-regulated		gene ID	Locus tag	Name	Fold change	P-value	Diferentially expressed (Pass =1, Fail =0)	Up-regulated	Down-regulated		Up-regulated	Down-regulated	Up-regulated	Down-regulated
		16 hpi					28 hpi					32 hpi					36 hpi						16 hpi (Wurihan et. al)									Wurihan Vs. Without housekeeping		Wurihan Vs. Without housekeeping
		Without housekeeping
Supplementary table T3 Comparative analysis of Wurihan et. al, 2021 and this report.

## Sheet: Excluded_genes
gene117	16S_rRNA	CTL_r01	NA	NA	#VALUE!
gene130	16S_rRNA2	CTL_r02	NA	NA	#VALUE!
gene118	23S_rRNA	CTL_r03	1.00308	0.000474	2.00428
gene131	23S_rRNA2	CTL_r04	1.08135	7.53e-05	2.11601
gene132	5S_rRNA	CTL_r06	NA	NA	#VALUE!
gene119	5S_rRNA2	CTL_r05	NA	NA	#VALUE!
gene4	CTL_t01	tRNA-Ala	0.245749	0.358956	1.18571
gene452	CTL_t02	tRNA-Ala2	-0.649144	0.0251231	-1.56824
gene25	CTL_t03	tRNA-Arg	0.242246	0.208728	1.18283
gene762	CTL_t04	tRNA-Arg3	-0.342555	0.274409	-1.268
gene904	CTL_t05	tRNA-Arg2	0.30813	0.250273	1.2381
gene307	CTL_t06	tRNA-Asn	-0.116084	0.503168	-1.08379
gene496	CTL_t07	tRNA-Asp	-0.663619	2.98602e-07	-1.58405
gene139	CTL_t08	tRNA-Cys	0.783596	0.00148006	1.72142
gene184	CTL_t09	tRNA-Gln	-0.0330482	0.937119	-1.02317
gene49	CTL_t10	tRNA-Glu	-0.445623	0.00273881	-1.3619
gene54	CTL_t11	tRNA-Gly	-0.0791154	0.811666	-1.05637
gene82	CTL_t12	tRNA-Gly2	0.409783	0.0296207	1.32849
gene116	CTL_t13	tRNA-His	-0.392192	0.260651	-1.31239
gene451	CTL_t14	tRNA-Ile	0.0196712	0.920016	1.01373
gene256	CTL_t15	tRNA-Leu4	0.688108	0.000891117	1.61117
gene758	CTL_t16	tRNA-Leu3	0.332502	0.0253056	1.2592
gene838	CTL_t17	tRNA-Leu	0.252628	0.181306	1.19138
gene766	CTL_t18	tRNA-Leu5	-9.38724e-05	0.940077	-1.00007
gene802	CTL_t19	tRNA-Leu2	-0.32265	0.0194514	-1.25063
gene48	CTL_t20	tRNA-Lys	0.167159	0.308537	1.12285
gene607	CTL_t21	tRNA-Met2	0.532304	0.00774498	1.44624
gene480	CTL_t22	tRNA-Met	0.924681	5.10707e-11	1.89826
gene481	CTL_t23	tRNA-Met3	0.157086	0.548111	1.11503
gene708	CTL_t24	tRNA-Phe	-0.273889	0.308537	-1.20906
gene935	CTL_t25	tRNA-Pro	-0.441545	0.0635268	-1.35806
gene331	CTL_t26	tRNA-Pro2	0.0187713	0.95504	1.0131
gene227	CTL_t27	tRNA-Ser3	-0.0492819	0.766256	-1.03475
gene640	CTL_t28	tRNA-Ser4	-0.716464	6.21674e-05	-1.64315
gene701	CTL_t29	tRNA-Ser	-0.63181	7.36898e-06	-1.54951
gene793	CTL_t30	tRNA-Ser2	-0.643762	5.86601e-05	-1.5624
gene45	CTL_t31	tRNA-Thr2	-0.151883	0.259359	-1.11102
gene413	CTL_t32	tRNA-Thr	0.219403	0.380097	1.16425
gene601	CTL_t33	tRNA-Thr3	0.556483	2.75641e-05	1.47068
gene599	CTL_t34	tRNA-Trp	0.291705	0.101249	1.22409
gene414	CTL_t35	tRNA-Tyr	-0.304018	0.028851	-1.23458
gene219	CTL_t36	tRNA-Val2	-0.507898	0.553706	-1.42198
gene497	CTL_t37	tRNA-Val	-1.2142	1.2172e-05	-2.32012
gene257	CTL0238b	CTL0238b	2.14352	2.95954e-62	4.41837
gene431	CTL0417a	CTL0417a	-0.122802	0.683236	-1.08885
gene432	CTL0417b	CTL0417b	0.386902	0.162871	1.30758
gene776	CTL0742a	CTL0742a	-0.518694	0.00515035	-1.43266
gene926	CTL0887a	CTL0887a	-2.71297	5.78733e-91	-6.55671
gene927	CTL0888	CTL0888	0.0610769	0.658113	1.04324
gene684	CTL655a	CTL655a	-0.165277	0.514849	-1.12138
CAP09063	pL2-01	pGP7-D	-1.46666	4.58057e-28	-2.76382
CAP09062	pL2-02	pGP8-D	-2.99247	2.27745e-21	-7.95837
CAP09061	pL2-03	pGP1-D	-0.609759	4.82213e-06	-1.526
CAP09060	pL2-04	pGP2-D	-0.68564	2.22882e-07	-1.60842
CAP09059	pL2-05	pGP3-D	0.728848	5.27571e-09	1.65732
CAP09058	pL2-06	pGP4-D	0.95883	1.6956e-13	1.94373
CAP09057	pL2-07	pGP5-D	0.363727	0.00642904	1.28675
CAP09064	pL2-08	pGP6-D	-1.1362	6.98853e-19	-2.19802

## Sheet: Common_Euo_Targets
hpi	Up/Down regulated	Wurihan et.al	This study	This study and Wurinan et.al	Genes common between this study and Wurihan et. al
(this study)		(16 hpi)
16	Up	221	1	1	Euo
	Down	246	0	0
28	Up	221	87	20	CTL0060, CTL0164, rplI, CTL0548, nusG, infA2, CTL0614, lysC, fusA, rpsG, rpsL, euo, rplX, rplN, rpsC, rpsS, rplB, rplW, rplD, ahpC
	Down	246	29	9	CTL0063, CTL0064, CTL0255, hctB, ltuB, omcA, CTL0828, CTL0840, CTL0886
32	Up	221	146	29	CTL0060, tig, fabF, CTL0164, rplY, rplI, gyrB2, CTL0443, CTL0548, nusG, infA2, CTL0609, CTL0614, dapB, fusA, rpsG, rpsL, euo, rplX, rplN, rpsC, rpsS, rplB, rplW, rplD, ahpC, folP, rpsT, rpsD
	Down	246	46	10	CTL0019, CTL0063, CTL0064, CTL0255, CTL0260, hctB, ltuB, omcA, CTL0840, CTL0886
36	Up	221	22	4	rpsL, euo, rpsC, rplB, rplW, rplD
	Down	246	23	7	CTL0063, CTL0255, ltuB, ltuA, omcA, CTL0828, CTL0840

## Sheet: Experimental_Design
Design category	Specifics	Wurihan et.al	This study
Infection and overexpression	Number of time-points	1	4
	Duration of Euo overexpression	4 hours (12-16 hpi)	16, 28, 32 and 36 hours
Library preparation	rRNA depletion	yes	yes
	polyA depletion	yes	No
Sequencing	Platform	HiSeq3000	Novaseq6000
	Library pairedness	Single end	Paired end
	Read size	50bp	100 bp
Data analysis	Aligner	TopHat2	Qiagen CLC genomics workbench
	Count matrix input for differential expression analysis	Normalized FPKM	Un-normalized
	Differential experssion software	DESeq2	DESeq2
Data sets	Data sets	RNA-seq	DIP-seq, RNA-seq, 5'End-seq (Albrecht et. al)
Analysis type	Analysis type	Regulatory network analysis	Mulitomics, correlative analysis
Conclsion	Conclsion	Regulatory network of HrcA, GrgA, and Euo transcription factors	Direct and indirect regulon of a single transcription factor Euo
