# Supplementary material for: Euo is a developmental regulator that represses late genes and activates midcycle genes in Chlamydia trachomatis
Source: mBio. 2023 Aug 11;14(5):e00465-23. doi: 10.1128/mbio.00465-23 (PMC10653925; doi:10.1128/mbio.00465-23)
Supplement: Table S4 — Heatmap data. [file mbio.00465-23-s0010.xlsx]

## Sheet: downWPeak
Name	16	20	24	28	32	36	42	Peak time
CTL0063	95.8938	358.691	571.044	832.075	926.984	941.965	732.074	36
CTL0064	133.37	420.81	489.552	793.018	772.132	898.076	819.295	36
CTL0080	90.8082	364.554	481.83	712.326	690.897	747.217	669.233	36
CTL0081	126.942	426.417	607.703	835.907	787.668	940.672	850.771	36
CTL0103	361.014	1219.53	1553.49	1441.97	1552.82	1453.24	1371.92	24
glgA	131.451	2356.52	7238.27	10240.8	10593.9	9921.1	3492.65	32
CTL0209	83.6266	308.619	336.028	518.22	513.715	598.244	591.638	36
CTL0219	151.285	452.181	716.873	1204.74	1168.13	1242.52	1064.98	36
CTL0220	93.798	399.857	616.461	940.416	1028.89	1040.01	614.106	36
CTL0221	122.944	455.293	1086.84	1933.11	1800.22	1690.24	910.733	28
CTL0255	165.687	769.434	3019.57	4652.98	6362.85	5443.89	2522.48	32
CTL0329	68.5245	272.756	493.022	752.61	816.393	802.015	637.125	32
ltuB	149.004	970.851	2858.84	5066.64	5237.52	4641.06	2357.71	32
CTL0387	65.4899	292.614	357.253	509.871	469.374	574.253	635.067	42
CTL0409	115.749	319.93	335.224	487.733	455.243	626.912	792.416	42
CTL0411	107.572	387.822	428.042	522.122	517.231	648.719	784.115	42
CTL0540	133.101	485.434	754.924	1287.01	1488.28	1460.9	1240.39	32
CTL0610	93.6048	364.104	444.18	674.703	743.05	785.845	781.543	36
omcB	169.681	898.193	2328.03	3459.9	5180.22	4538.68	2124.05	32
omcA	283.343	1710.87	8824.93	13344.9	23458.9	18917.5	12964.3	32
CTL0704	42.1205	244.772	207.862	323.626	517.001	462.632	503.453	32
tarp	112.41	333.026	634.139	1020.36	1010.79	1002.18	824.614	28
CTL0828	446.654	4021.77	13241.3	14005.7	17759.6	14578.1	7382.5	32
scc2	85.329	341.622	742.63	1304.99	1750.36	1565.53	884.384	32
CTL0840	79.094	236.293	523.681	824.687	1133.25	965.769	763.865	32
copB	190.673	447.423	801.592	1149.94	1346.92	1232.89	1041.99	32
copD	147.428	433.122	828.123	1262.61	1606.26	1430.89	1206.79	32
CTL0883	121.046	454.566	591.044	831.526	809.106	907.719	886.305	36

## Sheet: upWPeak
Name	16	20	24	28	32	36	42	Peak time
rplY	302.256	1219.79	925.438	873.876	724.644	858.585	878.234	20
rpsF	949.053	3964.47	3171.94	2226.73	1894.25	1586.71	1812.87	20
rpsR	1192.44	4896.44	4062.16	2635.78	2012.05	1612.63	1728.33	20
rplI	343.163	1400.25	1197.02	910.9	823.513	811.113	974.532	20
rpsO	272.388	1517.23	1237.03	909.287	916.044	798.572	783.347	20
CTL0222	430.365	2134.52	1228.73	1670.75	1071.33	938.849	1027.11	20
infA	364.481	1205.37	999.688	936.908	798.32	800.419	866.29	20
nusA	294.985	1307.04	965.479	896.595	856.415	851.475	846.985	20
rpsA	706.522	2607.31	1878.66	1400.75	1373.36	1178.42	1115.3	20
rpsI	305.334	1053.85	933.693	866.265	958.09	923.387	1024.73	20
incB	226.951	1099.01	751.516	706.064	772.36	759.369	929.76	20
rpoC	464.281	1903.79	1477.48	1293.01	1113.51	1020.49	930.29	20
rpoB	437.169	1818.54	1374.19	1168.35	1052.74	965.052	891.207	20
rplL	1279.21	5562.05	4161.22	3100.67	2612.18	2159.83	1999.46	20
infA2	474.73	1588.57	1141.74	955.429	931.342	896.708	1068.35	20
dnaJ	499.86	2135.93	1785.12	1473.3	1386.69	1233.58	1375.9	20
rpsU	313.415	1556.48	1165.06	963.124	909.434	782.503	782.567	20
CTL0613	295.925	1171.8	894.18	917.326	941.508	996.526	967.004	20
fusA	634.341	2449.58	2034.16	1569.21	1462.59	1289.04	1259.53	20
rpsG	1287.66	5148.58	4110.47	2843.4	2588.42	2174.6	1900.96	20
rpsL	1673.02	5385.25	4267.8	2737.57	2728.46	2060.98	1998.06	20
CTL0791	687.86	2343.19	1961.41	1428.31	1643.12	1382.96	2185.07	20
rpsD	504.466	1600.76	1408.78	1117.29	1121.53	1072.96	1151.17	20
CTL0891	309.881	1211.04	1158.08	969.96	995.61	1046.07	1017.53	20
CTL0321	438.822	1770.67	1778.87	1419.21	1482.87	1443.13	1616.06	24
rplM	1274.36	4279.1	4302.78	2380.58	2937.79	1923.74	2466.68	24
rpsJ	355.916	1425.21	1654.01	1336.54	1158.54	1189.6	1355.69	24
CTL0720	422.193	1350.51	2115.37	1335.06	1391.22	1187.92	1178.99	24
trxB	170.921	826.001	782.536	680.962	754.73	769.148	848.72	42
fabI	190.091	752.816	647.821	670.238	683.397	695.456	835.014	42
rpmG	51.9246	288.441	252.256	204.431	300.706	279.457	449.311	42
euo	520.276	1687.19	1895.87	1800.49	2510.87	2174.53	2553.89	42
rpsT	394.705	1064.51	903.068	932.639	824.559	969.515	1131.59	42
Supplementary table T4 Normalized expression data used to construct heatmaps for Figure 2C, and Supplementary Figure S1 H and I, and S2 C.

## Sheet: downWoPeak
Name	16	20	24	28	32	36	42	Peak time
CTL0003	78.8221	362.117	564.986	819.629	838.579	880.439	754.037	36
CTL0019	152.212	448.205	411.301	613.445	526.503	679.8	812.576	42
CTL0026	280.551	706.352	901.109	1189.6	885.305	1103.4	1206.69	42
trmE	105.385	371.635	361.396	483.279	452.042	624.813	702.022	42
CTL0185	138.724	332.761	370.76	925.317	1171.66	1287.01	1052.79	36
CTL0186	82.2727	223.891	346.77	652.357	941.182	917.156	694.491	32
nrdB	153.315	699.781	910.674	945.775	1021.59	1027.5	942.252	36
CTL0231B	87.6544	370.511	403.937	432.763	350.509	550.658	708.053	42
xerD	153.05	409.079	422.178	613.885	635.903	783.551	871.643	42
CTL0260	133.618	481.856	607.94	947.153	1104.15	1220.44	1301.76	42
hctB	95.0267	406.089	888.715	1283.66	1317.86	1254.53	864.709	32
CTL0303	114.645	311.453	301.469	425.421	400.068	529.463	634.231	42
recF	106.955	332.363	348.629	497.598	463.744	601.93	745.789	42
CTL0338	92.429	314.695	365.678	584.71	696.661	785.721	743.131	36
CTL0338A	43.865	225.755	292.841	440.184	582.374	634.415	627.616	36
malQ	91.425	290.074	311.122	481.729	421.415	596.46	744.347	42
CTL0361	138.316	401.665	397.972	584.155	567.125	802.509	969.594	42
CTL0399	112.424	928.978	2941.29	3937.6	4308.11	4051.4	2232.48	32
CTL0417	96.1437	247.083	228.116	350.992	370.489	502.303	573.882	42
CTL0433	73.6398	248.462	357.919	695.048	826.989	786.929	534.284	32
CTL0466	130.338	324.876	358.896	568.926	677.241	764.268	793.201	42
recR	107.996	276.292	253.653	357.991	385.591	523.167	586.729	42
CTL0619	109.523	424.127	485.296	693.514	788.124	846.569	782.482	36
CTL0627	121.496	806.338	1331.41	1601.84	1488.7	1380.67	991.681	28
ltuA	351.018	1327.52	2129.86	2238.3	3001.75	2395.12	3476.52	42
CTL0648	71.5068	269.655	350.727	513.91	535.197	668.828	660.77	36
CTL0650	123.938	536.019	939.196	940.274	1186.33	1110.23	983.896	32
tsp	139.673	422.388	520.131	807.34	768.385	930.841	1012.31	42
lplA_2	124.686	485.828	512.221	762.346	730.66	859.773	1049.49	42
dacC	200.29	657.943	693.553	898.675	755.124	959.707	1123.74	42
CTL0886	117.128	443.03	601.076	895.69	1012.75	1026.16	871.099	36

## Sheet: upWoPeak
Name	16	20	24	28	32	36	42	Peak time
recA	367.088	1865.84	1861.51	1493.49	1725.32	1518.71	1546.5	20
rrf	532.693	1930.32	1627.71	1322.22	1236.53	1201.67	1185.9	20
pyrH	836.399	2735.12	2718.38	1950.01	1869.15	1461.5	1435.12	20
tsf	452.828	1675.86	1356.84	1123.01	1065.87	996.662	1037.6	20
rpsB	1217.78	4418.74	3118.17	2434.31	2408.86	1910.43	1826.53	20
CTL0060	538.106	2679.54	1843.72	1697.05	1430.48	1172.86	1101.73	20
clpP_1	438.635	2058.83	1969.2	1550.57	1503.27	1300.51	1207.96	20
tig	370.606	1305.62	954.092	837.198	758.254	815.64	897.54	20
tktB	178.741	668.021	602.512	687.81	567.838	702.4	903.717	42
CTL0137	432.663	1480.89	1178.02	1065.35	1059.26	985.816	1035.02	20
fabF	285.373	1365.59	1283.97	1214.18	1275.21	1142.87	1016.41	20
CTL0140	203.079	812.993	828.99	902.816	812.778	903.235	893.558	36
cysQ	406.855	1903.02	1670.68	1456.85	1379.14	1209	1059.79	20
rnpA_2	82.7177	495.143	357.971	454.342	358.092	348.956	487.635	20
rpmJ	160.549	1096.4	804.423	641.087	607.779	445.392	666.633	20
rpsN	288.248	862.369	678.326	709.666	794.074	706.145	820.877	20
CTL0164	379.358	1541.66	1034.52	1057.22	939.635	1094.56	1339.12	20
ptr	225.636	862.288	829.83	895.452	780.636	906.054	885.706	36
CTL0179	371.758	1207.14	1518.53	968.192	967.509	772.812	857.191	24
rpmF	96.6442	547.71	855.644	467.328	505.089	430.931	404.451	24
infC	1332.74	4475.01	3713.49	2580.09	2516.54	1880.29	1501.69	20
rpmI	163.504	1248.39	909.131	638.313	562.754	574.664	584.683	20
rplT	227.031	1037.57	731.962	681.809	641.899	712.48	698.123	20
cpa	203.684	950.103	747.717	736.981	756.493	813.123	739.612	20
ispH	768.551	3297.58	2742.34	1756.38	1711.9	1463.34	1094.78	20
gatC	197.68	903.473	767.87	668.577	746.176	634.344	744.01	20
gatA	247.54	1083.39	882.86	869.725	842.251	880.007	925.457	20
gatB	288.739	1237.68	1222.91	1090.54	1061.78	1070.87	1110.06	20
ffh	426.79	1902.85	1362.57	1183.18	1046.7	995.257	1029.27	20
rpsP	931.137	3019.76	2486.64	1552.06	1603.51	1098.56	1286.06	20
trmD	760.151	3129.78	2290.23	1710.73	1552.54	1322.7	1267.12	20
rplS	637.01	2601.7	2255.37	1546.88	1456.74	1226	1251.27	20
rnhB	256.727	1238.83	944.837	904.151	759.245	764.441	902.077	20
gmk	360.222	1436.93	1053.81	1010.03	925.23	912.865	874.564	20
CTL0286	194.763	813.98	884.153	647.714	649.143	613.025	556.748	24
CTL0301	204.013	1036.76	1062.01	950.709	1092.51	986.112	978.34	32
fer	210.921	684.354	647.127	724.812	695.036	825.703	920.116	42
CTL0322	255.382	1373.92	1467.25	1189.37	1228.56	1042.07	1032.13	24
CTL0323	285.283	1163.86	1008.76	899.615	931.606	855.938	872.985	20
hsp60_1	644.512	3201.6	2584.62	1670.21	1969.85	1569.8	2279.74	20
groES	2369.36	9783.31	8610.2	4258.92	5946.68	3965.81	5638.45	20
clpB	272.308	1495.33	1398.77	1224.87	1266.57	1038.61	892.626	20
incD	381.804	1470.07	1551.24	1070.34	1208.68	1087.4	1487.3	24
incE	700.984	2955.58	2297.4	1717.41	1982.38	1627.42	2459.97	20
incF	856.882	3791.73	2979.52	2091.18	2323.61	1639.7	2396.74	20
incG	337.226	1299.28	1114.8	959.655	1057.59	1081.89	1344.9	42
efp_2	216.198	787.048	708.763	621.885	642.745	601.784	644.522	20
accB	165.849	876.386	843.48	840.493	720.741	723.499	781.386	20
accC	217.296	859.303	716.538	668.321	679.714	709.07	766.503	20
tdk	185.284	699.638	660.774	650.562	538.213	658.808	694.694	20
gyrA	214.923	1041.08	856.923	806.903	759.984	737.947	795.035	20
gyrB2	214.256	1006.28	810.504	727.291	739.718	721.689	797.426	20
CTL0443	422.667	1560.74	1393.45	1112.45	1060.02	894.724	923.902	20
CTL0473	233.67	1020.71	865.151	821.118	932.193	908.104	1214.01	42
fabG	289.724	1558.09	1357.26	1164.36	1197.11	1085.8	1089.72	20
fabH	394.511	1844.7	1620.58	1441.06	1398.41	1224.69	1088.07	20
ompH	176.799	1162.08	1070.77	938.102	1072.12	1138.63	1018.5	20
amiA	326.935	1479.78	1168.71	1018.84	944.876	829.667	660.646	20
murE	252.475	1116.95	878.606	840.087	787.551	768.033	731.979	20
CTL0542	300.326	1261.26	865.97	872.337	759.301	721.982	781.558	20
ptsN_2	347.138	1088.03	856.031	789.72	757.313	686.261	729.017	20
dut	648.18	2886.7	2129.64	1696.22	1494.21	1164.73	944.732	20
sodM	229.062	876.162	743.69	680.134	714.991	607.784	599.747	20
CTL0548	281.088	827.255	774.984	673.568	675.059	705.586	856.8	42
atpK	211.108	699.937	577.209	616.056	611.341	659.99	694.407	20
atpE	418.539	1547.76	1321.8	1134.82	1270.67	1140.57	1424.39	20
rplJ	332.759	1660.15	1112.95	911.343	882.021	720.042	758.905	20
rplA	767.543	3201.15	2477.64	1733.99	1853.62	1456.67	1409.69	20
rplK	619.571	2665.6	2111.63	1625.92	1626.45	1294.04	1241.9	20
nusG	288.178	1430.56	987.161	825.472	845.88	710.133	804.566	20
tufA	1118.04	4743.39	4220.68	2583.36	2693.93	1933.85	1983.4	20
tpiS	145.157	553.549	576.089	639.992	551.093	633.296	661.125	42
xseB	118.672	726.414	778.422	710.741	600.266	693.047	746.703	24
CTL0609	391.398	1729.9	1610.26	1445.06	1304.89	1121.08	1021.14	20
CTL0614	184.345	797.193	625.683	700.373	691.367	820.845	853.548	42
dapA	466.376	2058.82	1520.73	1564.61	1286.71	1270.8	1224.84	20
lysC	286.015	1149.1	881.462	892.52	744.895	822.357	879.753	20
dapB	497.788	1674.22	1606.73	1192.28	1163.18	1146.17	1019.54	20
CTL0655	278.996	1260.11	1011.87	972.276	898.063	882.662	891.842	20
pmpC	262.772	1548.23	1520.83	1268.07	1285.69	1162.59	1045.33	20
rpmA	716.917	2521.02	1700.22	1473.65	1314.47	1146.17	1387.38	20
rplU	865.068	4228.44	2772.75	2380.4	2241.38	1775.11	1677.79	20
CTL0679	264.696	1255.45	966.804	852.022	841.357	631.786	586.817	20
CTL0680	148.989	609.359	423.37	343.933	266.852	407.571	389.698	20
CTL0766	389.596	1704.77	1725.04	1507.12	1493.09	1326.3	1142.34	24
gapA	395.656	1851.73	1544.31	1374.78	1296.75	1198.02	1052.96	20
rplQ	327.982	1998.92	1398.51	1221.03	1061.19	1029.26	1056.09	20
rpoA	865.406	3251.89	2491.66	1937.58	1817.13	1485.3	1399.15	20
rpsK	659.814	2427.09	1950.29	1364.79	1311.9	1143.63	1247.48	20
rpsM	813.457	3070.99	1828.93	1435.62	1373.81	1046.39	1080.77	20
secY	387.163	1686.92	1427.7	1305.26	1159.01	1150.87	1099.25	20
rplO	733.315	2644.39	2289.85	1707.9	1526.97	1253.73	1207.17	20
rpsE	827.562	3231.74	2557.98	1995.19	1711.72	1460.49	1387.84	20
rplR	939.715	3138.98	2575.34	1842.91	1933.18	1470.96	1535.63	20
rplF	1368.9	5410.97	3941.34	2959.93	2621.11	1994.17	1784.47	20
rpsH	1253.82	3655.82	3694.43	2423.67	2009.94	1811.79	1841.91	24
rplE	602.897	2836.49	2022.09	1471.82	1335.09	1223.91	1193.71	20
rplX	696.146	2194.24	1853.99	1047.61	1142.79	907.798	947.722	20
rplN	1444.49	5065.11	4160.79	2667.85	2583.49	1961.09	2131.99	20
rpsQ	1222.05	4313.26	3422.75	2324.31	2085.78	1614.83	1655.68	20
rpmC	1575.06	4618.08	3222.12	2185.25	2207.29	1468.84	1351.11	20
rplP	1689.85	5921.77	4410.81	3144.21	2845.43	2277.08	2044.49	20
rpsC	1218.12	3979.92	3431.59	2264.5	2191.03	1700.07	1729.42	20
rplV	1711.72	7662.77	4622.88	3798.74	3130.96	2470.74	2210.17	20
rpsS	399.611	1737.55	1237.1	993.653	877.761	747.286	764.462	20
rplB	1276.58	4148.09	3515.1	2447.28	2161.36	1771.56	1746.18	20
rplW	2302.19	8201.76	5567	3971.44	3625.03	2639.79	2215.99	20
rplD	1457.97	5417.79	3370.95	2732.58	2380.31	1814.04	1656.83	20
rplC	1792.42	5991.64	5089.03	3564.68	3123.26	2310.96	2318.37	20
mip	250.144	1525.31	1134.31	1118.6	1101.62	999.845	980.688	20
uhpC	433.76	2361	2419.04	2023.08	2060.53	1630.23	1231.71	24
CTL0847	326.215	1721.07	1602.08	1280.23	1219.2	1007.08	931.848	20
trpS	288.098	1413.51	1144.81	989.426	1096.91	1018.14	902.945	20
ahpC	281.173	1105.43	984.03	883.722	844.042	861.884	933.648	20
CTL0874	2006.86	10038.5	8745.48	6619.39	6814.7	4899.68	3595.16	20
CTL0875	1052.77	4950.9	4105.22	3333.69	3238.03	2597.41	2218.16	20
folP	729.187	3118.6	2103.39	1761.47	1517.84	1282.49	1274.88	20

## Sheet: sig66
Name	16	20	24	28	32	36	42
omcB	168.351	293.007	882.135	1159.02	1465.39	1149.56	540.116
omcA	268.983	468.782	2472.67	3649.8	5960.72	4255.57	2697.17
scc2	1024.71	1531.54	4060.33	5057.8	8193.39	6355.32	2750.7
ltuB	320.052	244.975	544.883	606.807	1164.35	921.952	481.681
sctU	412.545	503.057	507.845	619.404	561.43	510.095	501.203

## Sheet: sig28
Name	16	20	24	28	32	36	42
CTL0508	508.196	393.677	401.188	469.578	527.878	564.909	573.197
CTL0613	506.72	710.453	554.532	430.788	529.531	496.173	445.301
dnaK	2147.6	3379.75	3625.93	9661.09	3260.12	2788.96	2656.57
hctB	188.066	280.051	626.888	579.09	842.798	710.366	452.777
pgk	1548.12	1415.63	2034.65	2098.18	1920.52	1635.63	1301.54
tsp	1118.59	844.996	1064.53	1084.12	1425.91	1529.29	1538.14
